# Supplementary material for: The viral packaging motor potentiates Kaposi’s sarcoma-associated herpesvirus gene expression late in infection
Source: PLoS Pathog. 2023 Apr 17;19(4):e1011163. doi: 10.1371/journal.ppat.1011163 (PMC10138851; doi:10.1371/journal.ppat.1011163)
Supplement: S1 Table — All cellular and viral proteins identified across all IPs and replicates are shown. Tab 1 outlines the information displayed in each column. (XLSX) [file ppat.1011163.s001.xlsx]

## Sheet: Table1 description
Table1
Column Letter	Column Title
A	Protein accession number
B	Gene name
C	Description
D	% Coverage
E	# Peptides
F	# PSMs
G	# Unique peptides
H-M	Log2 abundance ratios
N-S	Abundance ratio P-values
T-AA	Abundance counts
AB-AI	Grouped abundances
AJ-AQ	Normalized abundances
AR-AW	Abundace ratio variability
AX-BE	Protein found in sample
BF	Predicted MW
BG	Species
BH	Posttranslational modifications (acetylation or phosphorylation)

## Sheet: Complete dataset
Accession	Gene	Description	Coverage [%]	# Peptides	# PSMs	# Unique Peptides	Log2 Abundance Ratio: (Rep1, ORF18-TurboID + biotin) / (Rep1, TurboID-NLS)	Log2 Abundance Ratio: (Rep1, ORF18-TurboID + biotin) / (Rep1, ORF18-TurboID, no biotin)	Log2 Abundance Ratio: (Rep1, ORF18-TurboID + biotin) / (Rep1, untagged ORF18, no TurboID)	Log2 Abundance Ratio: (Rep2, ORF18-TurboID + biotin) / (Rep2, TurboID-NLS)	Log2 Abundance Ratio: (Rep2, ORF18-TurboID + biotin) / (Rep2, ORF18-TurboID, no biotin)	Log2 Abundance Ratio: (Rep2, ORF18-TurboID + biotin) / (Rep2, untagged ORF18, no TurboID)	Abundance Ratio P-Value: (Rep1, ORF18-TurboID + biotin) / (Rep1, TurboID-NLS)	Abundance Ratio P-Value: (Rep1, ORF18-TurboID + biotin) / (Rep1, ORF18-TurboID, no biotin)	Abundance Ratio P-Value: (Rep1, ORF18-TurboID + biotin) / (Rep1, untagged ORF18, no TurboID)	Abundance Ratio P-Value: (Rep2, ORF18-TurboID + biotin) / (Rep2, TurboID-NLS)	Abundance Ratio P-Value: (Rep2, ORF18-TurboID + biotin) / (Rep2, ORF18-TurboID, no biotin)	Abundance Ratio P-Value: (Rep2, ORF18-TurboID + biotin) / (Rep2, untagged ORF18, no TurboID)	Abundances Count: F3: Sample, Rep1, TurboID-NLS	Abundances Count: F5: Sample, Rep1, ORF18-TurboID, no biotin	Abundances Count: F7: Sample, Rep1, ORF18-TurboID + biotin	Abundances Count: F1: Sample, Rep1, untagged ORF18, no TurboID	Abundances Count: F4: Sample, Rep2, TurboID-NLS	Abundances Count: F6: Sample, Rep2, ORF18-TurboID, no biotin	Abundances Count: F8: Sample, Rep2, ORF18-TurboID + biotin	Abundances Count: F2: Sample, Rep2, untagged ORF18, no TurboID	Abundances (Grouped): Rep1, TurboID-NLS	Abundances (Grouped): Rep1, ORF18-TurboID, no biotin	Abundances (Grouped): Rep1, ORF18-TurboID + biotin	Abundances (Grouped): Rep1, untagged ORF18, no TurboID	Abundances (Grouped): Rep2, TurboID-NLS	Abundances (Grouped): Rep2, ORF18-TurboID, no biotin	Abundances (Grouped): Rep2, ORF18-TurboID + biotin	Abundances (Grouped): Rep2, untagged ORF18, no TurboID	Abundances (Normalized): F3: Sample, Rep1, TurboID-NLS	Abundances (Normalized): F5: Sample, Rep1, ORF18-TurboID, no biotin	Abundances (Normalized): F7: Sample, Rep1, ORF18-TurboID + biotin	Abundances (Normalized): F1: Sample, Rep1, untagged ORF18, no TurboID	Abundances (Normalized): F4: Sample, Rep2, TurboID-NLS	Abundances (Normalized): F6: Sample, Rep2, ORF18-TurboID, no biotin	Abundances (Normalized): F8: Sample, Rep2, ORF18-TurboID + biotin	Abundances (Normalized): F2: Sample, Rep2, untagged ORF18, no TurboID	Abundance Ratio Variability [%]: (Rep1, ORF18-TurboID + biotin) / (Rep1, TurboID-NLS)	Abundance Ratio Variability [%]: (Rep1, ORF18-TurboID + biotin) / (Rep1, ORF18-TurboID, no biotin)	Abundance Ratio Variability [%]: (Rep1, ORF18-TurboID + biotin) / (Rep1, untagged ORF18, no TurboID)	Abundance Ratio Variability [%]: (Rep2, ORF18-TurboID + biotin) / (Rep2, TurboID-NLS)	Abundance Ratio Variability [%]: (Rep2, ORF18-TurboID + biotin) / (Rep2, ORF18-TurboID, no biotin)	Abundance Ratio Variability [%]: (Rep2, ORF18-TurboID + biotin) / (Rep2, untagged ORF18, no TurboID)	Found in Sample: [S3] F3: Sample, Rep1, TurboID-NLS
Q53EP0	FNDC3B	Fibronectin type III domain-containing protein 3B OS=Homo sapiens OX=9606 GN=FNDC3B PE=1 SV=2	11	10	37	10	2.018	1.127	2.481	2.095	1.381	2.787	0.0844475	0.587054	0.056237	0.0688742	0.305389	0.00697021	9	10	10	9	10	10	10	9	6.7887e+06	1.36069e+07	1.55612e+07	5.87399e+06	1.11012e+07	1.54217e+07	2.17701e+07	7.12064e+06	6.7887e+06	1.36069e+07	1.55612e+07	5.87399e+06	1.11012e+07	1.54217e+07	2.17701e+07	7.12064e+06	18.72	11.64	13.03	23.1	17.88	27.97	C
Q13423	NNT	NAD(P) transhydrogenase, mitochondrial OS=Homo sapiens OX=9606 GN=NNT PE=1 SV=3	3	4	6	4	1.027	1.452	1.337	1.287	1.215	1.537	0.549438	0.359849	0.801664	0.426077	0.602523	0.610549	4	2	4	4	3	2	3	3	5.1868e+06	2.11274e+06	5.11673e+06	3.7788e+06	2.16517e+06	1.90338e+06	3.10901e+06	2.17999e+06	5.1868e+06	2.11274e+06	5.11673e+06	3.7788e+06	2.16517e+06	1.90338e+06	3.10901e+06	2.17999e+06	21.74	15.97	40.73	0.15	31.82	25.46	High
O15066	KIF3B	Kinesin-like protein KIF3B OS=Homo sapiens OX=9606 GN=KIF3B PE=1 SV=1	8	5	9	5	1.074	0.737	1.564	1.177	1.093	1.325	0.500443	0.733286	0.500942	0.511312	0.78977	0.970939	3	5	4	4	4	4	4	4	1.59639e+06	3.51554e+06	2.43312e+06	1.63751e+06	1.88956e+06	2.16249e+06	2.80155e+06	2.15423e+06	1.59639e+06	3.51554e+06	2.43312e+06	1.63751e+06	1.88956e+06	2.16249e+06	2.80155e+06	2.15423e+06	3.61	20.34	12.71	24.89	67.23	40.74	High
Q00577	PURA	Transcriptional activator protein Pur-alpha OS=Homo sapiens OX=9606 GN=PURA PE=1 SV=2	16	4	15	4	0.769	0.745	0.944	0.736	0.834	1.155	0.987362	0.839408	0.49584	0.839418	0.722153	0.588818	4	4	4	4	4	4	4	4	7.57536e+06	7.45303e+06	5.46635e+06	5.20687e+06	7.83592e+06	6.91665e+06	5.97381e+06	4.35896e+06	7.57536e+06	7.45303e+06	5.46635e+06	5.20687e+06	7.83592e+06	6.91665e+06	5.97381e+06	4.35896e+06	19.4	25.23	29.21	26.66	22.18	22.71	High
Q9C0J8	WDR33	pre-mRNA 3' end processing protein WDR33 OS=Homo sapiens OX=9606 GN=WDR33 PE=1 SV=2	3	4	7	4	0.331	0.552	1.792	0.306	0.672	100	0.0833892	0.409659	0.369433	0.0526857	0.357727	1e-17	4	4	3	1	4	4	4		4.72933e+06	2.60924e+06	1.00121e+06	168147	4.81468e+06	2.12431e+06	1.46246e+06		4.72933e+06	2.60924e+06	1.00121e+06	168147	4.81468e+06	2.12431e+06	1.46246e+06		38.23	23.73	0	13.21	33.07		High
Q9UGI8	TES	Testin OS=Homo sapiens OX=9606 GN=TES PE=1 SV=1	5	2	2	2	0.967	1.384	1.776	0.857	1.233	1.13	0.65016	0.37516	0.337487	0.994103	0.554578	0.480984	2	2	2	1	2	1	2	1	1.97543e+06	1.40091e+06	1.92316e+06	474002	1.79367e+06	588291	1.53885e+06	642082	1.97543e+06	1.40091e+06	1.92316e+06	474002	1.79367e+06	588291	1.53885e+06	642082	11.16	45.74	0	11.27	0	0	High
Q13185	CBX3	Chromobox protein homolog 3 OS=Homo sapiens OX=9606 GN=CBX3 PE=1 SV=4	36	7	70	6	0.155	0.418	1.267	0.177	0.693	1.449	0.00556454	0.518357	0.913422	0.00673682	0.719117	0.769558	6	6	6	6	6	6	6	6	1.35466e+08	5.06674e+07	2.04083e+07	1.61627e+07	1.89621e+08	4.92283e+07	3.3919e+07	2.31641e+07	1.35466e+08	5.06674e+07	2.04083e+07	1.61627e+07	1.89621e+08	4.92283e+07	3.3919e+07	2.31641e+07	21.25	16.37	10.55	9.44	8.8	3.89	High
P45974	USP5	Ubiquitin carboxyl-terminal hydrolase 5 OS=Homo sapiens OX=9606 GN=USP5 PE=1 SV=2	4	2	6	2	0.7	1.389	2.177	1.31	1.245	100	0.780472	0.382429	0.171297	0.413633	0.690358	1e-17	2	2	2	1	2	1	2		1.13785e+06	625984	726999	249124	589085	143938	648943		1.13785e+06	625984	726999	249124	589085	143938	648943		24.78	45.37	0	46.59	0		High
P04075	ALDOA	Fructose-bisphosphate aldolase A OS=Homo sapiens OX=9606 GN=ALDOA PE=1 SV=2	13	4	8	4	1.006	1.152	1.517	1.063	1.7	1.275	0.576793	0.605301	0.554634	0.582623	0.196283	0.859162	3	1	3	2	3	2	3	2	5.06068e+06	2.55814e+06	5.112e+06	3.11021e+06	5.5168e+06	2.86453e+06	4.68513e+06	3.46019e+06	5.06068e+06	2.55814e+06	5.112e+06	3.11021e+06	5.5168e+06	2.86453e+06	4.68513e+06	3.46019e+06	36.15	0	9.69	33.9	39.22	11.96	High
Q9BSJ2	TUBGCP2	Gamma-tubulin complex component 2 OS=Homo sapiens OX=9606 GN=TUBGCP2 PE=1 SV=2	11	9	20	9	0.935	0.772	1.312	0.865	1.003	1.326	0.69404	0.894897	0.840055	0.903924	0.924196	0.972375	6	8	4	4	7	8	6	8	4.4366e+06	6.62254e+06	3.51558e+06	2.63421e+06	5.29151e+06	6.05594e+06	4.73708e+06	4.4904e+06	4.4366e+06	6.62254e+06	3.51558e+06	2.63421e+06	5.29151e+06	6.05594e+06	4.73708e+06	4.4904e+06	23.99	24.83	25.24	38.3	15.9	8.38	High
Q71RC2	LARP4	La-related protein 4 OS=Homo sapiens OX=9606 GN=LARP4 PE=1 SV=3	7	3	13	3	1.647	1.687	3.646	0.996	2.305	3.471	0.174306	0.261301	0.00327975	0.687416	0.0339104	0.000456126	3	3	3	2	3	3	3	3	9.642e+06	5.98529e+06	1.41583e+07	2.71243e+06	7.21136e+06	3.43e+06	6.70284e+06	1.50913e+06	9.642e+06	5.98529e+06	1.41583e+07	2.71243e+06	7.21136e+06	3.43e+06	6.70284e+06	1.50913e+06	6.41	103.45	63.45	33.61	63.38	28.77	High
Q86SQ0	PHLDB2	Pleckstrin homology-like domain family B member 2 OS=Homo sapiens OX=9606 GN=PHLDB2 PE=1 SV=2	10	12	35	12	1.478	1.496	2.019	1.251	1.374	1.711	0.173292	0.335373	0.175052	0.367272	0.3141	0.366618	10	10	10	11	10	8	10	9	1.59402e+07	1.68817e+07	2.27023e+07	1.28707e+07	1.59668e+07	1.40651e+07	1.93897e+07	1.03106e+07	1.59402e+07	1.68817e+07	2.27023e+07	1.28707e+07	1.59668e+07	1.40651e+07	1.93897e+07	1.03106e+07	34.64	21.55	34.06	19.94	19.73	21.12	High
Q9UH17	APOBEC3B	DNA dC->dU-editing enzyme APOBEC-3B OS=Homo sapiens OX=9606 GN=APOBEC3B PE=1 SV=1	9	3	12	3	0.469	0.501	1.262	0.604	0.647	1.364	0.298815	0.339154	0.921503	0.550719	0.346178	0.943257	3	3	3	2	3	3	3	2	5.22592e+06	9.09389e+06	2.59112e+06	3.15069e+06	6.80609e+06	8.03195e+06	4.65017e+06	3.3292e+06	5.22592e+06	9.09389e+06	2.59112e+06	3.15069e+06	6.80609e+06	8.03195e+06	4.65017e+06	3.3292e+06	33.21	77.72	104.01	8.19	17.29	13.79	High
Q9ULK4	MED23	Mediator of RNA polymerase II transcription subunit 23 OS=Homo sapiens OX=9606 GN=MED23 PE=1 SV=2	20	22	65	22	0.338	2.186	5.993	0.254	1.76	4.542	0.194683	0.102507	1.9394e-05	0.0425999	0.152216	6.98566e-06	23	16	19	6	22	19	20	7	4.84841e+07	1.06902e+07	1.41517e+07	870483	5.06632e+07	1.12624e+07	1.32707e+07	1.77319e+06	4.84841e+07	1.06902e+07	1.41517e+07	870483	5.06632e+07	1.12624e+07	1.32707e+07	1.77319e+06	27.24	39.93	65	42.9	29.92	22.91	High
Q92538	GBF1	Golgi-specific brefeldin A-resistance guanine nucleotide exchange factor 1 OS=Homo sapiens OX=9606 GN=GBF1 PE=1 SV=2	7	11	32	11	0.689	0.625	1.154	1.008	0.827	1.597	0.980119	0.729946	0.886056	0.68931	0.756936	0.515845	11	10	8	8	11	9	9	9	1.75038e+07	1.90844e+07	1.16657e+07	9.61306e+06	1.71935e+07	1.50684e+07	1.25397e+07	1.17914e+07	1.75038e+07	1.90844e+07	1.16657e+07	9.61306e+06	1.71935e+07	1.50684e+07	1.25397e+07	1.17914e+07	24.67	4.82	9.25	21.43	16.4	45.02	High
P04632	CAPNS1	Calpain small subunit 1 OS=Homo sapiens OX=9606 GN=CAPNS1 PE=1 SV=1	18	5	23	5	0.791	0.994	1.31	0.894	1.216	1.625	0.942817	0.761585	0.843592	0.853606	0.601371	0.474736	5	5	5	5	5	5	5	4	7.18054e+06	5.1477e+06	5.78623e+06	4.68133e+06	6.96502e+06	5.59666e+06	6.3408e+06	3.72376e+06	7.18054e+06	5.1477e+06	5.78623e+06	4.68133e+06	6.96502e+06	5.59666e+06	6.3408e+06	3.72376e+06	39.02	31.66	20.99	25.98	10.61	6.27	High
Q6SJ93	FAM111B	Serine protease FAM111B OS=Homo sapiens OX=9606 GN=FAM111B PE=1 SV=1	3	2	2	2	0.697	100	100	0.339	0.677	100	0.674503	1e-17	1e-17	0.0354462	0.349006	1e-17	2		1		2	1	1		587752		205265		1.05215e+06	339853	230091		587752		205265		1.05215e+06	339853	230091		0			0	0		Peak Found
Q96FV9	THOC1	THO complex subunit 1 OS=Homo sapiens OX=9606 GN=THOC1 PE=1 SV=1	21	10	21	10	0.41	0.174	0.665	0.538	0.348	0.707	0.195137	0.00891938	0.0892924	0.412518	0.0161356	0.0190692	6	9	3	4	8	8	6	4	4.88405e+06	1.34143e+07	1.13602e+06	1.90466e+06	7.36392e+06	1.03668e+07	4.17519e+06	2.6739e+06	4.88405e+06	1.34143e+07	1.13602e+06	1.90466e+06	7.36392e+06	1.03668e+07	4.17519e+06	2.6739e+06	12.42	19.32	9.51	52.73	41.17	58.04	High
P63104	YWHAZ	14-3-3 protein zeta/delta OS=Homo sapiens OX=9606 GN=YWHAZ PE=1 SV=1	63	15	139	9	0.782	1.018	1.158	0.824	1.018	1.462	0.886603	0.711999	0.893358	0.969703	0.730864	0.744969	10	10	10	10	10	10	10	10	1.12651e+08	9.11181e+07	9.15506e+07	7.86604e+07	1.13087e+08	9.24122e+07	9.58269e+07	6.35688e+07	1.12651e+08	9.11181e+07	9.15506e+07	7.86604e+07	1.13087e+08	9.24122e+07	9.58269e+07	6.35688e+07	17.05	11.36	26.46	20.03	25.5	9.46	High
Q53T59	HS1BP3	HCLS1-binding protein 3 OS=Homo sapiens OX=9606 GN=HS1BP3 PE=1 SV=1	6	2	2	2	0.509	0.682	1.265	0.659	0.729	0.862	0.274225	0.593385	0.972309	0.50509	0.438499	0.116582	1	2	2	2	2	2	2	2	243511	840860	679711	417702	736958	685652	543968	586912	243511	840860	679711	417702	736958	685652	543968	586912	0	48.86	101.18	36.15	25.57	21.3	Peak Found
Q05639	EEF1A2	Elongation factor 1-alpha 2 OS=Homo sapiens OX=9606 GN=EEF1A2 PE=1 SV=1	46	16	272	6	0.68	0.272	0.991	1.136	0.474	1.074	0.957868	0.2733	0.582807	0.479849	0.227543	0.419007	6	7	4	7	7	7	7	5	2.13606e+07	5.85849e+07	1.47593e+07	1.56247e+07	1.86337e+07	4.45313e+07	2.11991e+07	1.92122e+07	2.13606e+07	5.85849e+07	1.47593e+07	1.56247e+07	1.86337e+07	4.45313e+07	2.11991e+07	1.92122e+07	30.8	5.4	12.71	48.05	28.3	32.14	High
P0DPF3	NBPF9	Neuroblastoma breakpoint family member 9 OS=Homo sapiens OX=9606 GN=NBPF9 PE=2 SV=1	7	4	8	4	1.995	0.997	2.548	1.387	0.693	3.707	0.0651862	0.813735	0.0655106	0.322375	0.410566	0.00113665	2	3	2	1	3	3	3	2	506555	1.5356e+06	1.00655e+06	220057	1.05979e+06	2.55903e+06	1.60605e+06	373512	506555	1.5356e+06	1.00655e+06	220057	1.05979e+06	2.55903e+06	1.60605e+06	373512	39.25	13.33	0	10.8	36.18	4.13	High
Q14C86	GAPVD1	GTPase-activating protein and VPS9 domain-containing protein 1 OS=Homo sapiens OX=9606 GN=GAPVD1 PE=1 SV=2	2	2	3	2	0.827	0.886	1.511	0.99	1.4	2.007	0.965832	0.978357	0.652895	0.786708	0.479385	0.265447	2	2	2	2	2	2	2	2	897686	730089	746998	493968	852376	656396	794557	553416	897686	730089	746998	493968	852376	656396	794557	553416	1.57	39.28	0.14	15.28	34.72	74.48	High
Q15434	RBMS2	RNA-binding motif, single-stranded-interacting protein 2 OS=Homo sapiens OX=9606 GN=RBMS2 PE=1 SV=1	11	3	11	3	5.659	3.917	11.12	5.607	4.059	9.623	7.64209e-05	0.00745082	3.05956e-09	0.000249509	0.000991262	4.02345e-13	3	3	3	2	3	3	3	2	2.37545e+06	3.08846e+06	1.38565e+07	745222	2.74953e+06	3.28124e+06	1.5022e+07	968054	2.37545e+06	3.08846e+06	1.38565e+07	745222	2.74953e+06	3.28124e+06	1.5022e+07	968054	4.71	12.77	32.66	21.59	16.88	44.64	High
P26641	EEF1G	Elongation factor 1-gamma OS=Homo sapiens OX=9606 GN=EEF1G PE=1 SV=3	41	18	153	18	0.857	0.534	1.148	1.079	0.81	1.313	0.757255	0.820725	0.875306	0.667192	0.973693	0.944573	22	22	21	20	21	22	22	21	1.94637e+08	2.86289e+08	1.67642e+08	1.4046e+08	1.75532e+08	2.33414e+08	1.98922e+08	1.53268e+08	1.94637e+08	2.86289e+08	1.67642e+08	1.4046e+08	1.75532e+08	2.33414e+08	1.98922e+08	1.53268e+08	23.58	43.78	21.87	14.93	25.68	29.81	High
Q16777	H2AC20	Histone H2A type 2-C OS=Homo sapiens OX=9606 GN=H2AC20 PE=1 SV=4	33	4	55	2	0.55	0.617	1.15	0.793	1.219	1.454	0.622844	0.926147	0.879759	0.917139	0.521543	0.759836	4	4	4	4	4	4	4	4	1.78381e+08	1.51894e+08	9.75097e+07	7.24059e+07	2.1414e+08	1.37869e+08	1.74501e+08	1.26684e+08	1.78381e+08	1.51894e+08	9.75097e+07	7.24059e+07	2.1414e+08	1.37869e+08	1.74501e+08	1.26684e+08	3.75	20.26	48.54	11.9	9.75	15.27	High
Q9BQ67	GRWD1	Glutamate-rich WD repeat-containing protein 1 OS=Homo sapiens OX=9606 GN=GRWD1 PE=1 SV=1	7	3	10	3	0.7	0.517	1.299	0.6	0.686	1.325	0.852472	0.389981	0.861763	0.473428	0.420302	0.971273	3	3	2	2	3	3	3	3	4.08315e+06	5.48542e+06	2.50899e+06	1.94123e+06	5.22323e+06	4156853	3.266e+06	2.55552e+06	4.08315e+06	5.48542e+06	2.50899e+06	1.94123e+06	5.22323e+06	4156853	3.266e+06	2.55552e+06	2.45	24.77	20.13	0.81	7.29	4.74	High
P11586	MTHFD1	C-1-tetrahydrofolate synthase, cytoplasmic OS=Homo sapiens OX=9606 GN=MTHFD1 PE=1 SV=3	35	32	138	32	0.878	0.907	1.256	0.847	0.999	1.248	0.725048	0.792691	0.93183	0.992335	0.754781	0.797777	31	32	32	32	32	30	32	32	1.31204e+08	1.52104e+08	1.17952e+08	1.92407e+08	1.20084e+08	1.10663e+08	1.0962e+08	8.81383e+07	1.31204e+08	1.52104e+08	1.17952e+08	1.92407e+08	1.20084e+08	1.10663e+08	1.0962e+08	8.81383e+07	13.09	22.46	16.61	25.01	22.17	24.76	High
Q99729	HNRNPAB	Heterogeneous nuclear ribonucleoprotein A/B OS=Homo sapiens OX=9606 GN=HNRNPAB PE=1 SV=2	23	7	31	6	0.872	0.952	1.192	0.772	0.764	1.089	0.736648	0.794584	0.956388	0.884274	0.617634	0.448845	6	6	5	3	6	6	6	4	1.30777e+07	1.67512e+07	1.09365e+07	8.01058e+06	1.49371e+07	1.39912e+07	1.24643e+07	1.05169e+07	1.30777e+07	1.67512e+07	1.09365e+07	8.01058e+06	1.49371e+07	1.39912e+07	1.24643e+07	1.05169e+07	11.85	41.62	22.81	11.29	19.69	16.28	High
Q5T280	SPOUT1	Putative methyltransferase C9orf114 OS=Homo sapiens OX=9606 GN=SPOUT1 PE=1 SV=3	6	2	2	2	0.339	0.485	100	0.01	0.01	0.01	0.072582	0.268281	1e-17	1e-17	1e-17	1e-17	2	2	1		2	2		1	1.256e+06	969071	317777		933058	912726		276739	1.256e+06	969071	317777		933058	912726		276739	0	0					Peak Found
P53597	SUCLG1	Succinate--CoA ligase [ADP/GDP-forming] subunit alpha, mitochondrial OS=Homo sapiens OX=9606 GN=SUCLG1 PE=1 SV=4	20	6	27	6	0.782	0.779	1.08	1.185	0.973	1.182	0.839396	0.965986	0.74836	0.422934	0.832696	0.648029	6	6	6	6	6	6	6	6	2.14945e+07	2.09588e+07	2.00806e+07	1.78873e+07	1.73307e+07	1.96588e+07	2.11349e+07	1.86351e+07	2.14945e+07	2.09588e+07	2.00806e+07	1.78873e+07	1.73307e+07	1.96588e+07	2.11349e+07	1.86351e+07	14.68	23.75	14.11	13.04	22.22	13.07	High
P46977	STT3A	Dolichyl-diphosphooligosaccharide--protein glycosyltransferase subunit STT3A OS=Homo sapiens OX=9606 GN=STT3A PE=1 SV=2	16	12	52	11	0.762	0.595	1.105	0.812	0.751	1.133	0.884258	0.89905	0.795891	0.981155	0.884174	0.540784	11	11	10	11	10	11	11	10	5.762e+07	7.43106e+07	4.73331e+07	4.01824e+07	5.53437e+07	6.36987e+07	4.89574e+07	4.56471e+07	5.762e+07	7.43106e+07	4.73331e+07	4.01824e+07	5.53437e+07	6.36987e+07	4.89574e+07	4.56471e+07	13.01	16.95	18.46	16.09	25.64	6.96	High
Q8WVK2	SNRNP27	U4/U6.U5 small nuclear ribonucleoprotein 27 kDa protein OS=Homo sapiens OX=9606 GN=SNRNP27 PE=1 SV=1	20	4	26	4	0.48	0.05	0.123	2.596	0.52	1.209	0.284935	3.25959e-06	7.64866e-10	0.0331023	0.219184	0.709067	2	8	1	6	4	9	7	6	1.12925e+06	2.45259e+07	473084	9.42939e+06	3.90658e+06	2.58674e+07	1.20199e+07	9.11555e+06	1.12925e+06	2.45259e+07	473084	9.42939e+06	3.90658e+06	2.58674e+07	1.20199e+07	9.11555e+06	0	0	0	16.28	40.57	9.11	Peak Found
P61026	RAB10	Ras-related protein Rab-10 OS=Homo sapiens OX=9606 GN=RAB10 PE=1 SV=1	21	4	19	2	0.719	0.748	0.571	1.131	1.512	1.356	0.904436	0.77113	0.0423966	0.580555	0.318066	0.962258	2	2	1	2	2	2	2	2	2.71388e+06	2.32449e+06	1.65883e+06	3.38759e+06	2.74187e+06	2.46829e+06	2.6132e+06	2.45244e+06	2.71388e+06	2.32449e+06	1.65883e+06	3.38759e+06	2.74187e+06	2.46829e+06	2.6132e+06	2.45244e+06	0	0	0	30.14	62.38	42.21	High
Q8TED0	UTP15	U3 small nucleolar RNA-associated protein 15 homolog OS=Homo sapiens OX=9606 GN=UTP15 PE=1 SV=3	8	4	6	4	0.426	0.449	0.753	1.064	0.747	1.397	0.233167	0.212703	0.198464	0.618653	0.521652	0.873847	3	2	2	2	3	2	2	2	5.95347e+06	2.38505e+06	1.65002e+06	2.26724e+06	4.91363e+06	2.41319e+06	2.72933e+06	1.96902e+06	5.95347e+06	2.38505e+06	1.65002e+06	2.26724e+06	4.91363e+06	2.41319e+06	2.72933e+06	1.96902e+06	115.24	0	69.98	164.41	0	5.08	High
P61758	VBP1	Prefoldin subunit 3 OS=Homo sapiens OX=9606 GN=VBP1 PE=1 SV=4	13	2	3	2	0.721	0.767	1.088	0.752	1.746	1.917	0.825139	0.764853	0.671345	0.715429	0.21036	0.334248	2	2	2	2	1	2	2	1	741941	635311	756857	579421	385116	541609	955680	347621	741941	635311	756857	579421	385116	541609	955680	347621	74.93	105.6	35.32	0	4.07	0	Peak Found
Q2HR64	ORF64	Large tegument protein deneddylase OS=Human herpesvirus 8 type P (isolate GK18) OX=868565 GN=ORF64 PE=1 SV=1	6	14	36	14	1.864	4.716	4.943	1.463	2.854	3.732	0.113108	0.00800105	0.000172976	0.240207	0.00513173	0.000162085	14	11	15	13	13	13	15	11	1.60167e+07	4.83959e+06	3.18247e+07	6.27399e+06	1.62469e+07	8.28721e+06	2.64652e+07	5.34464e+06	1.60167e+07	4.83959e+06	3.18247e+07	6.27399e+06	1.62469e+07	8.28721e+06	2.64652e+07	5.34464e+06	18.12	24.01	22.83	20.96	9.76	51.49	High
Q9Y496	KIF3A	Kinesin-like protein KIF3A OS=Homo sapiens OX=9606 GN=KIF3A PE=1 SV=4	8	5	6	4	0.779	0.494	1.087	1.035	0.523	0.87	0.989846	0.300078	0.682227	0.705787	0.131294	0.110771	3	4	2	2	3	4	3	2	1.51813e+06	2.70238e+06	1.07156e+06	957806	1.29351e+06	2.77145e+06	1.16524e+06	1.18788e+06	1.51813e+06	2.70238e+06	1.07156e+06	957806	1.29351e+06	2.77145e+06	1.16524e+06	1.18788e+06	7.09	40.93	22.72	13.58	15.28	24.44	Peak Found
P15407	FOSL1	Fos-related antigen 1 OS=Homo sapiens OX=9606 GN=FOSL1 PE=1 SV=1	16	3	4	3	0.273	100	100	0.01	0.01		0.0405198	1e-17	1e-17	1e-17	1e-17		2		2		3	1			1.93976e+06		517438		5.15402e+06	210515			1.93976e+06		517438		5.15402e+06	210515			26.9						High
Q9H1E3	NUCKS1	Nuclear ubiquitous casein and cyclin-dependent kinase substrate 1 OS=Homo sapiens OX=9606 GN=NUCKS1 PE=1 SV=1	21	6	16	6	0.128	0.137	0.303	0.513	0.799	0.654	0.0019983	0.0125515	0.000196233	0.416037	0.769296	0.00838584	2	2	2	2	2	2	2	2	3.01166e+07	3.00999e+07	3.72124e+06	1.34558e+07	2.52699e+07	1.81818e+07	1.35789e+07	2.14209e+07	3.01166e+07	3.00999e+07	3.72124e+06	1.34558e+07	2.52699e+07	1.81818e+07	1.35789e+07	2.14209e+07	13.72	33.04	30.8	16.47	19.56	9.2	High
Q6STE5	SMARCD3	SWI/SNF-related matrix-associated actin-dependent regulator of chromatin subfamily D member 3 OS=Homo sapiens OX=9606 GN=SMARCD3 PE=1 SV=1	27	10	16	8	0.528	1.871	4.349	0.313	2.514	5.364	0.614341	0.162781	0.00064355	0.0903193	0.0262196	3.29438e-07	9	4	9	3	10	5	8	1	2.15847e+07	3.10321e+06	1.38485e+07	907768	4.1098e+07	4.29575e+06	1.31423e+07	274463	2.15847e+07	3.10321e+06	1.38485e+07	907768	4.1098e+07	4.29575e+06	1.31423e+07	274463	33.25	23.13	86	35.16	67.25	0	High
Q5VU92	DCAF12L1	DDB1- and CUL4-associated factor 12-like protein 1 OS=Homo sapiens OX=9606 GN=DCAF12L1 PE=1 SV=1	13	5	17	5	1.006	0.749	1.545	0.861	0.908	1.445	0.577642	0.847276	0.522116	0.963957	0.889559	0.778535	4	4	4	4	4	4	4	4	6.07943e+06	8.06192e+06	6.13474e+06	3.95143e+06	9.4434e+06	9.3895e+06	8.28976e+06	5.70176e+06	6.07943e+06	8.06192e+06	6.13474e+06	3.95143e+06	9.4434e+06	9.3895e+06	8.28976e+06	5.70176e+06	12.73	12.87	6.74	4.91	14.37	11.66	High
Q99590	SCAF11	Protein SCAF11 OS=Homo sapiens OX=9606 GN=SCAF11 PE=1 SV=2	8	9	19	9	0.225	0.484	1.136	0.309	0.607	1.563	0.021034	0.32109	0.854419	0.0611673	0.272683	0.568192	8	8	4	4	9	8	7	4	1.36501e+07	7.34574e+06	3.29202e+06	2.93337e+06	1.74502e+07	7.72406e+06	4.99984e+06	2.96875e+06	1.36501e+07	7.34574e+06	3.29202e+06	2.93337e+06	1.74502e+07	7.72406e+06	4.99984e+06	2.96875e+06	60.87	68.03	19.19	13.68	13.52	42.91	High
Q8ND24	RNF214	RING finger protein 214 OS=Homo sapiens OX=9606 GN=RNF214 PE=1 SV=2	3	2	5	2	2.762	4.391	0.976	2.361	2.676	0.504	0.0254322	0.0132813	0.554008	0.0392192	0.00875546	0.0003266	1	1	1	1	1	1	1	1	1.28618e+07	8.09194e+06	3.55292e+07	3.64116e+07	8.98825e+06	7.92812e+06	2.12174e+07	4.21186e+07	1.28618e+07	8.09194e+06	3.55292e+07	3.64116e+07	8.98825e+06	7.92812e+06	2.12174e+07	4.21186e+07	0	0	0	0	0	0	High
Q00341	HDLBP	Vigilin OS=Homo sapiens OX=9606 GN=HDLBP PE=1 SV=2	32	34	169	34	0.827	0.898	1.394	0.807	1.058	1.151	0.806742	0.800099	0.716518	0.940911	0.684067	0.579452	34	33	30	30	34	32	33	30	1.50195e+08	1.1577e+08	2.34078e+08	2.46086e+08	1.39193e+08	1.07274e+08	1.56312e+08	2.26292e+08	1.50195e+08	1.1577e+08	2.34078e+08	2.46086e+08	1.39193e+08	1.07274e+08	1.56312e+08	2.26292e+08	26.47	21.69	25	26.93	38.3	33.22	High
Q9NYZ3	GTSE1	G2 and S phase-expressed protein 1 OS=Homo sapiens OX=9606 GN=GTSE1 PE=1 SV=3	7	3	5	3	0.01	0.01		0.01	0.01		1e-17	1e-17		1e-17	1e-17		3	1			3	1			1.70569e+06	135352			2.13982e+06	120424			1.70569e+06	135352			2.13982e+06	120424									High
P90463	70	Thymidylate synthase OS=Human herpesvirus 8 type P (isolate GK18) OX=868565 GN=70 PE=1 SV=1	12	4	40	4	0.801	1.266	1.242	0.709	1.082	1.221	0.836656	0.467743	0.956512	0.766152	0.657493	0.735404	5	5	5	5	5	5	5	5	6.72863e+07	4.14133e+07	5.3794e+07	4.16978e+07	9.9078e+07	6.8961e+07	7.00772e+07	5.6463e+07	6.72863e+07	4.14133e+07	5.3794e+07	4.16978e+07	9.9078e+07	6.8961e+07	7.00772e+07	5.6463e+07	10.65	25.72	7.48	19.12	21.67	11.44	High
Q9NVI1	FANCI	Fanconi anemia group I protein OS=Homo sapiens OX=9606 GN=FANCI PE=1 SV=4	3	4	7	4	0.01	0.01		0.274	0.849	100	1e-17	1e-17		0.013768	0.685863	1e-17	3	3			3	3	2		1.49297e+06	698057			2.10079e+06	762683	460893		1.49297e+06	698057			2.10079e+06	762683	460893					51.69	27.91		High
Q92733	PRCC	Proline-rich protein PRCC OS=Homo sapiens OX=9606 GN=PRCC PE=1 SV=1	10	3	5	3	0.198	100	100	0.172	4.374	100	0.012475	1e-17	1e-17	0.00517854	0.00146297	1e-17	3		2		3	2	2		3.98464e+06		799477		4.80548e+06	178364	753325		3.98464e+06		799477		4.80548e+06	178364	753325		28.42			9.01	17.91		High
P39023	RPL3	60S ribosomal protein L3 OS=Homo sapiens OX=9606 GN=RPL3 PE=1 SV=2	56	32	360	32	0.619	0.468	0.957	0.657	0.578	1.206	0.77991	0.728478	0.519234	0.668051	0.555085	0.702529	38	38	37	38	38	39	38	36	1.99314e+09	2.7225e+09	1.31515e+09	1.38384e+09	2.24061e+09	2.19505e+09	1.64211e+09	1.51137e+09	1.99314e+09	2.7225e+09	1.31515e+09	1.38384e+09	2.24061e+09	2.19505e+09	1.64211e+09	1.51137e+09	23.99	25.32	22.43	20.46	32	19	High
P29692	EEF1D	Elongation factor 1-delta OS=Homo sapiens OX=9606 GN=EEF1D PE=1 SV=5	31	7	29	6	1.227	0.981	2.615	0.992	1.362	2.232	0.308875	0.674642	0.0403963	0.664414	0.314804	0.0599281	7	7	7	7	7	7	7	7	2.76767e+07	2.50409e+07	2.70995e+07	1.43095e+07	2.9859e+07	2.2093e+07	2.61746e+07	1.39269e+07	2.76767e+07	2.50409e+07	2.70995e+07	1.43095e+07	2.9859e+07	2.2093e+07	2.61746e+07	1.39269e+07	26.11	18.62	46.21	34.62	19.91	12.47	High
A0PJW6	TMEM223	Transmembrane protein 223 OS=Homo sapiens OX=9606 GN=TMEM223 PE=1 SV=1	8	2	3	2	1.169	0.879	1.586	1.183	0.879	1.053	0.407293	0.930033	0.477955	0.470443	0.831217	0.377925	2	2	2	2	2	2	2	2	7.72619e+06	9.22822e+06	7.74195e+06	6.1526e+06	7.59578e+06	9.62853e+06	7.76238e+06	6.90223e+06	7.72619e+06	9.22822e+06	7.74195e+06	6.1526e+06	7.59578e+06	9.62853e+06	7.76238e+06	6.90223e+06	24.14	7.25	36.34	22.94	13.59	10.39	High
P51532	SMARCA4	Transcription activator BRG1 OS=Homo sapiens OX=9606 GN=SMARCA4 PE=1 SV=2	13	19	42	11	0.532	0.517	1.26	0.54	0.814	1.302	0.657265	0.659229	0.925977	0.494151	0.918511	0.9197	18	17	12	11	19	17	14	14	3.51026e+07	3.91892e+07	1.94823e+07	1.36977e+07	4.32203e+07	3.88208e+07	2.49211e+07	2.37908e+07	3.51026e+07	3.91892e+07	1.94823e+07	1.36977e+07	4.32203e+07	3.88208e+07	2.49211e+07	2.37908e+07	32.31	32.48	11.12	19.63	33.38	28.85	High
Q92621	NUP205	Nuclear pore complex protein Nup205 OS=Homo sapiens OX=9606 GN=NUP205 PE=1 SV=3	12	24	87	24	0.589	0.606	1.17	0.664	0.796	1.391	0.760452	0.859443	0.915825	0.695914	0.893857	0.88766	23	23	23	21	22	23	23	22	6.38818e+07	3.93273e+07	3.18993e+07	1.72214e+07	8.03517e+07	3.6048e+07	3.07647e+07	1.85506e+07	6.38818e+07	3.93273e+07	3.18993e+07	1.72214e+07	8.03517e+07	3.6048e+07	3.07647e+07	1.85506e+07	25.13	27.43	27.01	12.38	24.53	32.5	High
Q06124	PTPN11	Tyrosine-protein phosphatase non-receptor type 11 OS=Homo sapiens OX=9606 GN=PTPN11 PE=1 SV=3	3	2	2	2	0.868	1.611	100	1.224	1.177		0.957596	0.283888	1e-17	0.427774	0.641063		1	2	1		2	2	1	1	485781	2.45653e+06	421629		1.89042e+06	2.63009e+06	432648	678938	485781	2.45653e+06	421629		1.89042e+06	2.63009e+06	432648	678938	0	0		0	0		Peak Found
P38606	ATP6V1A	V-type proton ATPase catalytic subunit A OS=Homo sapiens OX=9606 GN=ATP6V1A PE=1 SV=2	5	2	2	2	1.858	2.288	0.969	1.589	1.828	0.418	0.0783111	0.0666001	0.542197	0.207027	0.121926	1.90841e-05	1	1	2	1	1	1	1	2	1.27497e+06	1.03541e+06	3.02635e+06	2.44413e+06	1.06897e+06	929288	1.69834e+06	4.66848e+06	1.27497e+06	1.03541e+06	3.02635e+06	2.44413e+06	1.06897e+06	929288	1.69834e+06	4.66848e+06	0	0	0	0	0	0	Peak Found
Q9NY12	GAR1	H/ACA ribonucleoprotein complex subunit 1 OS=Homo sapiens OX=9606 GN=GAR1 PE=1 SV=1	36	7	39	7	0.095	0.074	0.454	0.344	0.336	0.758	0.00106401	0.00419101	0.00825675	0.118463	0.0421008	0.0364771	7	7	6	6	7	7	7	7	4.4748e+07	6.13813e+07	4.26376e+06	9.01911e+06	4.40439e+07	4.51661e+07	1.5209e+07	1.89502e+07	4.4748e+07	6.13813e+07	4.26376e+06	9.01911e+06	4.40439e+07	4.51661e+07	1.5209e+07	1.89502e+07	33.25	39.61	5.95	25.6	36.68	22.55	High
P35658	NUP214	Nuclear pore complex protein Nup214 OS=Homo sapiens OX=9606 GN=NUP214 PE=1 SV=2	4	6	14	6	0.867	1.692	2.214	0.539	2.133	1.608	0.802325	0.211004	0.108898	0.437301	0.0704223	0.499494	6	4	5	5	6	4	6	2	8.9915e+06	3.71258e+06	6.60156e+06	3.34368e+06	1.06945e+07	2.29909e+06	5.71707e+06	1.72488e+06	8.9915e+06	3.71258e+06	6.60156e+06	3.34368e+06	1.06945e+07	2.29909e+06	5.71707e+06	1.72488e+06	14.27	2.05	18.67	12.31	16.63	19.97	High
P18583	SON	Protein SON OS=Homo sapiens OX=9606 GN=SON PE=1 SV=4	34	66	411	66	0.423	0.163	0.532	1.012	0.329	1.25	0.333833	0.185672	0.0265159	0.749423	0.128478	0.802779	62	69	43	61	65	69	64	63	2.96008e+08	8.07338e+08	1.12938e+08	2.49466e+08	4.5382e+08	1.46147e+09	4.52836e+08	3.67507e+08	2.96008e+08	8.07338e+08	1.12938e+08	2.49466e+08	4.5382e+08	1.46147e+09	4.52836e+08	3.67507e+08	18.78	35.51	36.65	23.85	26.81	16.13	High
O14647	CHD2	Chromodomain-helicase-DNA-binding protein 2 OS=Homo sapiens OX=9606 GN=CHD2 PE=1 SV=2	13	23	45	17	0.351	0.198	0.69	0.442	0.277	0.958	0.112841	0.0195481	0.107401	0.219472	0.00208194	0.219585	15	15	4	5	16	17	11	8	1.06222e+07	1.82987e+07	1.23841e+06	1.71134e+06	1.60576e+07	2.3351e+07	4.65931e+06	3.92122e+06	1.06222e+07	1.82987e+07	1.23841e+06	1.71134e+06	1.60576e+07	2.3351e+07	4.65931e+06	3.92122e+06	41.75	52.63	45.82	20.55	18.45	28.84	High
P35251	RFC1	Replication factor C subunit 1 OS=Homo sapiens OX=9606 GN=RFC1 PE=1 SV=4	29	30	105	30	0.198	0.15	0.604	0.372	0.359	1.186	0.0288357	0.161763	0.0605684	0.144792	0.168599	0.657549	27	30	20	25	29	30	28	25	7.72063e+07	1.04154e+08	1.28972e+07	2.0308e+07	9.34665e+07	9.89834e+07	3.50327e+07	2.88835e+07	7.72063e+07	1.04154e+08	1.28972e+07	2.0308e+07	9.34665e+07	9.89834e+07	3.50327e+07	2.88835e+07	38.03	30.67	31.7	43.08	32.31	25.54	High
Q9HAU0	PLEKHA5	Pleckstrin homology domain-containing family A member 5 OS=Homo sapiens OX=9606 GN=PLEKHA5 PE=1 SV=1	4	3	5	3	1.345	2.816	3.927	1.301	100	1.177	0.265338	0.0359428	0.00191439	0.39269	1e-17	0.567304	2	2	2	1	3		2	1	1.20895e+06	580454	1.6391e+06	180345	1.57701e+06		1.09016e+06	518210	1.20895e+06	580454	1.6391e+06	180345	1.57701e+06		1.09016e+06	518210	27.36	3.31	0	36.26		0	Peak Found
P18754	RCC1	Regulator of chromosome condensation OS=Homo sapiens OX=9606 GN=RCC1 PE=1 SV=1	44	13	89	13	0.776	0.436	0.979	1.099	0.526	1.365	0.8572	0.679926	0.56065	0.552344	0.4635	0.94189	17	17	15	16	16	16	16	16	4.68948e+07	8.75594e+07	3.62829e+07	3.2733e+07	3.96762e+07	7.78308e+07	4.17238e+07	3.12062e+07	4.68948e+07	8.75594e+07	3.62829e+07	3.2733e+07	3.96762e+07	7.78308e+07	4.17238e+07	3.12062e+07	24.8	18.52	17.52	28.76	44.45	21.94	High
Q96KB5	PBK	Lymphokine-activated killer T-cell-originated protein kinase OS=Homo sapiens OX=9606 GN=PBK PE=1 SV=3	7	2	2	2	0.663	0.903	1.553	0.746	1.092	1.532	0.693959	0.984448	0.628119	0.712517	0.831368	0.806971	2	2	2	1	2	2	2	1	1.04626e+06	727777	660025	237051	1.23453e+06	835428	924141	363754	1.04626e+06	727777	660025	237051	1.23453e+06	835428	924141	363754	33.08	7.58	0	2.24	11.07	0	Peak Found
P24539	ATP5PB	ATP synthase F(0) complex subunit B1, mitochondrial OS=Homo sapiens OX=9606 GN=ATP5PB PE=1 SV=2	11	3	11	3	0.85	0.869	1.15	1.146	1.03	1.35	0.772584	0.95456	0.87922	0.579843	0.882452	0.975054	3	3	3	3	3	3	3	3	1.36607e+07	1.0586e+07	8.96384e+06	7.62292e+06	1.49128e+07	9.34925e+06	9.37336e+06	6.53421e+06	1.36607e+07	1.0586e+07	8.96384e+06	7.62292e+06	1.49128e+07	9.34925e+06	9.37336e+06	6.53421e+06	19.34	25.08	2.51	2.1	58.04	5.39	High
P43304	GPD2	Glycerol-3-phosphate dehydrogenase, mitochondrial OS=Homo sapiens OX=9606 GN=GPD2 PE=1 SV=3	7	5	10	5	0.855	0.871	1.051	0.919	0.965	0.733	0.707235	0.867969	0.695313	0.86095	0.999174	0.0269796	5	5	4	3	5	5	4	3	1.22798e+07	9.37427e+06	2.04513e+07	1.91367e+07	9.60923e+06	7.29593e+06	8.75643e+06	2.39385e+07	1.22798e+07	9.37427e+06	2.04513e+07	1.91367e+07	9.60923e+06	7.29593e+06	8.75643e+06	2.39385e+07	30.4	20.84	22.71	19.03	12.35	52.45	High
Q8WW12	PCNP	PEST proteolytic signal-containing nuclear protein OS=Homo sapiens OX=9606 GN=PCNP PE=1 SV=2	39	6	14	6	0.151	3.04	5.15	0.069	1.837	2.343	0.00373671	0.0244784	0.000110887	5.49201e-06	0.142061	0.0394496	6	4	6	2	6	5	5	2	5.64867e+07	2.14808e+06	8.15385e+06	1.01088e+06	6.49806e+07	3.05977e+06	4.62951e+06	1.36481e+06	5.64867e+07	2.14808e+06	8.15385e+06	1.01088e+06	6.49806e+07	3.05977e+06	4.62951e+06	1.36481e+06	22.91	34.36	23.22	29.35	20.2	18.25	High
Q15058	KIF14	Kinesin-like protein KIF14 OS=Homo sapiens OX=9606 GN=KIF14 PE=1 SV=1	2	3	7	3	1.343	1.593	1.299	0.997	1.949	2.246	0.267752	0.296439	0.881608	0.746698	0.0793666	0.0794493	3	3	3	3	3	2	3	3	1.38032e+06	1.13095e+06	1.72417e+06	1.32625e+06	1.86734e+06	925035	1.9681e+06	1.08731e+06	1.38032e+06	1.13095e+06	1.72417e+06	1.32625e+06	1.86734e+06	925035	1.9681e+06	1.08731e+06	44.56	21.48	1.36	15.86	12.79	23.4	Peak Found
P23497	SP100	Nuclear autoantigen Sp-100 OS=Homo sapiens OX=9606 GN=SP100 PE=1 SV=3	8	7	22	4	0.384	0.813	1.885	0.349	0.967	1.802	0.154577	0.881636	0.27855	0.0569984	0.966102	0.380594	4	2	2	1	5	3	3	1	4.73065e+06	1.02186e+06	1.12867e+06	287712	7.54283e+06	1.56166e+06	1.82539e+06	436374	4.73065e+06	1.02186e+06	1.12867e+06	287712	7.54283e+06	1.56166e+06	1.82539e+06	436374	18.02	0	0	18.66	0	0	High
Q12769	NUP160	Nuclear pore complex protein Nup160 OS=Homo sapiens OX=9606 GN=NUP160 PE=1 SV=3	7	10	33	10	0.618	0.67	1.498	0.895	0.865	1.185	0.838274	0.866328	0.577542	0.79698	0.994568	0.653794	11	11	9	9	11	11	9	9	1.68231e+07	3.03048e+07	1.04981e+07	1.70308e+07	1.85883e+07	2.94412e+07	2.67113e+07	2.52993e+07	1.68231e+07	3.03048e+07	1.04981e+07	1.70308e+07	1.85883e+07	2.94412e+07	2.67113e+07	2.52993e+07	20.75	33.23	34.43	51.02	18.14	21.56	High
A6NFN3	RBFOX3	RNA binding protein fox-1 homolog 3 OS=Homo sapiens OX=9606 GN=RBFOX3 PE=2 SV=4	7	2	11	2	0.921	1.072	1.314	1.399	1.618	2.517	0.721839	0.714198	0.891567	0.328367	0.206514	0.0290905	2	2	2	2	2	2	2	2	1.30348e+06	1.01293e+06	1.39614e+06	1.03855e+06	1.64134e+06	1.2391e+06	2.19015e+06	989839	1.30348e+06	1.01293e+06	1.39614e+06	1.03855e+06	1.64134e+06	1.2391e+06	2.19015e+06	989839	42.63	122.06	5.53	12.29	27.8	31.52	High
Q2HRB3	CVC2	Capsid vertex component 2 OS=Human herpesvirus 8 type P (isolate GK18) OX=868565 GN=CVC2 PE=1 SV=1	13	6	23	6	2.024	3.976	3.742	1.453	1.636	2.251	0.0501956	0.0166699	0.00261111	0.27002	0.146697	0.0558035	6	5	6	5	6	6	6	5	1.16073e+07	8.67078e+06	2.36216e+07	1.16014e+07	1.1043e+07	1.2758e+07	1.90791e+07	1.11048e+07	1.16073e+07	8.67078e+06	2.36216e+07	1.16014e+07	1.1043e+07	1.2758e+07	1.90791e+07	1.11048e+07	15.23	21.69	81.07	18.21	33.5	51.24	High
Q7Z2E3	APTX	Aprataxin OS=Homo sapiens OX=9606 GN=APTX PE=1 SV=2	10	3	5	3	0.666	0.864	1.29	0.812	0.825	100	0.73086	0.976721	0.994779	0.865573	0.670516	1e-17	3	3	3	1	3	3	3		1.31973e+06	1.14572e+06	894221	146260	1.23206e+06	1.20473e+06	1.04408e+06		1.31973e+06	1.14572e+06	894221	146260	1.23206e+06	1.20473e+06	1.04408e+06		15.3	3.75	0	4.73	4.99		High
Q8NBU5	ATAD1	ATPase family AAA domain-containing protein 1 OS=Homo sapiens OX=9606 GN=ATAD1 PE=1 SV=1	7	2	4	2	0.885	1.047	1.37	0.902	0.894	1.295	0.738351	0.734593	0.782497	0.937278	0.811652	0.81065	2	2	2	2	1	2	2	2	1.75136e+06	1.47017e+06	1.51749e+06	1.13368e+06	919588	1.44871e+06	1.31834e+06	1.03192e+06	1.75136e+06	1.47017e+06	1.51749e+06	1.13368e+06	919588	1.44871e+06	1.31834e+06	1.03192e+06	11.19	7.58	12.05	0	11.8	7.14	High
P08133	ANXA6	Annexin A6 OS=Homo sapiens OX=9606 GN=ANXA6 PE=1 SV=3	27	16	82	16	0.657	0.896	1.1	0.867	0.846	1.169	0.891991	0.778002	0.78592	0.856988	0.969958	0.619663	16	16	15	16	16	16	16	16	3.82205e+07	3.06818e+07	2.86658e+07	2.79618e+07	3.19308e+07	3.30946e+07	2.86462e+07	2.82565e+07	3.82205e+07	3.06818e+07	2.86658e+07	2.79618e+07	3.19308e+07	3.30946e+07	2.86462e+07	2.82565e+07	28.2	26.51	33.32	34.36	21.11	17.55	High
P26373	RPL13	60S ribosomal protein L13 OS=Homo sapiens OX=9606 GN=RPL13 PE=1 SV=4	52	15	149	15	0.677	0.612	1.196	0.725	0.75	1.226	0.906984	0.919556	0.962236	0.794673	0.872177	0.746276	15	16	15	16	15	15	15	16	6.73944e+08	8.01517e+08	4.75901e+08	4.08632e+08	7.04268e+08	6.84516e+08	5.15664e+08	4.18287e+08	6.73944e+08	8.01517e+08	4.75901e+08	4.08632e+08	7.04268e+08	6.84516e+08	5.15664e+08	4.18287e+08	14.28	29.96	16.69	20.94	26.54	32.13	High
Q12792	TWF1	Twinfilin-1 OS=Homo sapiens OX=9606 GN=TWF1 PE=1 SV=3	21	5	30	5	0.766	0.652	1.197	0.812	0.718	1.073	0.961793	0.689608	0.965507	0.987729	0.512491	0.415508	5	5	4	4	5	5	4	4	1.1644e+07	1.4012e+07	9.01349e+06	7.43536e+06	1.09428e+07	1.26607e+07	8.92763e+06	8.00588e+06	1.1644e+07	1.4012e+07	9.01349e+06	7.43536e+06	1.09428e+07	1.26607e+07	8.92763e+06	8.00588e+06	12.07	10.88	16.43	18.79	18.22	10.31	High
Q12906	ILF3	Interleukin enhancer-binding factor 3 OS=Homo sapiens OX=9606 GN=ILF3 PE=1 SV=3	36	26	119	23	0.185	0.61	1.869	0.21	1.038	1.366	0.0137823	0.920476	0.250319	0.0161547	0.65787	0.939257	26	22	20	19	26	23	22	20	2.08979e+08	6.36984e+07	3.77417e+07	1.79833e+07	2.23492e+08	5.06997e+07	4.5518e+07	3.03484e+07	2.08979e+08	6.36984e+07	3.77417e+07	1.79833e+07	2.23492e+08	5.06997e+07	4.5518e+07	3.03484e+07	17.42	30.36	40.17	25.78	21.37	27.69	High
P33947	KDELR2	ER lumen protein-retaining receptor 2 OS=Homo sapiens OX=9606 GN=KDELR2 PE=1 SV=1	9	2	16	2	0.732	0.548	0.916	1.061	0.929	1.35	0.942789	0.743971	0.446126	0.56825	0.849672	0.974555	2	2	2	2	2	2	2	2	3.69429e+07	3.82961e+07	2.92246e+07	2.79841e+07	3.18738e+07	3.2265e+07	3.86202e+07	2.33766e+07	3.69429e+07	3.82961e+07	2.92246e+07	2.79841e+07	3.18738e+07	3.2265e+07	3.86202e+07	2.33766e+07	15.14	77.45	26.13	28.15	59.38	45	High
Q6PGP7	TTC37	Tetratricopeptide repeat protein 37 OS=Homo sapiens OX=9606 GN=TTC37 PE=1 SV=1	4	5	12	5	1.232	0.846	2.03	1.128	1.124	1.593	0.304496	0.922188	0.170375	0.569983	0.756287	0.521089	4	4	5	3	4	5	4	4	2.18651e+06	2.29958e+06	3.19693e+06	880460	2.14289e+06	2.98153e+06	2.84921e+06	1.34233e+06	2.18651e+06	2.29958e+06	3.19693e+06	880460	2.14289e+06	2.98153e+06	2.84921e+06	1.34233e+06	10.02	10.35	10.46	17.85	9.55	2.57	High
P48556	PSMD8	26S proteasome non-ATPase regulatory subunit 8 OS=Homo sapiens OX=9606 GN=PSMD8 PE=1 SV=2	7	2	9	2	0.817	0.828	1.549	0.853	0.744	0.987	0.853803	0.929309	0.559808	0.984726	0.515399	0.248486	2	2	1	1	2	2	2	1	2.03762e+06	2.04725e+06	1.41891e+06	916111	1.95763e+06	2.71273e+06	1.74189e+06	1.4752e+06	2.03762e+06	2.04725e+06	1.41891e+06	916111	1.95763e+06	2.71273e+06	1.74189e+06	1.4752e+06	0	0	0	9.67	30.55	0	High
Q9HCK8	CHD8	Chromodomain-helicase-DNA-binding protein 8 OS=Homo sapiens OX=9606 GN=CHD8 PE=1 SV=5	7	13	26	8	0.458	0.804	1.074	0.367	0.813	1.163	0.286699	0.891636	0.674991	0.0788788	0.666524	0.54593	6	4	3	1	8	4	4	1	3.88677e+06	2.13928e+06	1.42374e+06	932329	6.8145e+06	2.59578e+06	1.7022e+06	929533	3.88677e+06	2.13928e+06	1.42374e+06	932329	6.8145e+06	2.59578e+06	1.7022e+06	929533	45.98	8.78	0	32.3	28.12	0	High
F5H8Y5	TRX1	Triplex capsid protein 1 OS=Human herpesvirus 8 type P (isolate GK18) OX=868565 GN=TRX1 PE=1 SV=1	16	3	17	3	0.984	2.055	2.713	0.947	1.48	2.139	0.602196	0.114722	0.0316845	0.769413	0.301661	0.08464	4	4	4	3	4	4	4	3	5.51611e+06	2.75242e+06	6.28899e+06	1.39065e+06	6.46646e+06	3.98394e+06	5.90379e+06	1.61243e+06	5.51611e+06	2.75242e+06	6.28899e+06	1.39065e+06	6.46646e+06	3.98394e+06	5.90379e+06	1.61243e+06	22.18	52.61	3.75	10.7	35.49	26.24	High
P54578	USP14	Ubiquitin carboxyl-terminal hydrolase 14 OS=Homo sapiens OX=9606 GN=USP14 PE=1 SV=3	32	13	61	13	0.767	0.763	1.143	0.82	0.831	1.029	0.913909	0.917856	0.867302	0.963241	0.993505	0.333696	12	12	12	11	12	12	12	12	1.09066e+08	1.21238e+08	6.49556e+07	6.34718e+07	1.29885e+08	1.39954e+08	7.9875e+07	7.53461e+07	1.09066e+08	1.21238e+08	6.49556e+07	6.34718e+07	1.29885e+08	1.39954e+08	7.9875e+07	7.53461e+07	18.56	29.52	19.28	30.12	21.68	13.86	High
P07305	H1-0	Histone H1.0 OS=Homo sapiens OX=9606 GN=H1-0 PE=1 SV=3	32	7	41	7	0.499	0.098	0.234	2.202	0.414	1.134	0.589138	0.0737275	9.72412e-06	0.0746308	0.254695	0.541992	7	8	6	7	5	7	7	7	3.63711e+07	1.41683e+08	1.65803e+07	7.07546e+07	2.11356e+07	1.70626e+08	7.50804e+07	6.61416e+07	3.63711e+07	1.41683e+08	1.65803e+07	7.07546e+07	2.11356e+07	1.70626e+08	7.50804e+07	6.61416e+07	4.73	30.94	12.44	16.32	20.41	8.88	High
O14936	CASK	Peripheral plasma membrane protein CASK OS=Homo sapiens OX=9606 GN=CASK PE=1 SV=3	9	6	14	6	3.374	2.877	5.212	2.186	2.002	4.445	0.00206378	0.0291375	9.70167e-05	0.0445983	0.0931777	1.01321e-05	5	4	6	2	4	5	6	2	2.22793e+06	2.09682e+06	6.80772e+06	686434	1.94195e+06	2.47258e+06	6.27069e+06	681848	2.22793e+06	2.09682e+06	6.80772e+06	686434	1.94195e+06	2.47258e+06	6.27069e+06	681848	16.11	25.07	34.1	22.64	13.79	76.39	High
Q9BWJ5	SF3B5	Splicing factor 3B subunit 5 OS=Homo sapiens OX=9606 GN=SF3B5 PE=1 SV=1	63	5	11	5	0.162	2.215	100	0.102	1.691	100	0.00220676	0.0859623	1e-17	8.25018e-05	0.149009	1e-17	6	1	5		6	1	5		1.29836e+07	141366	1.767e+06		1.97863e+07	233188	2.12497e+06		1.29836e+07	141366	1.767e+06		1.97863e+07	233188	2.12497e+06		17.15	0		22.11	0		High
Q13888	GTF2H2	General transcription factor IIH subunit 2 OS=Homo sapiens OX=9606 GN=GTF2H2 PE=1 SV=1	10	4	5	4	0.908	1.072	2.307	0.988	1.142	3.15	0.726527	0.711579	0.0912205	0.754301	0.710697	0.00380903	4	4	2	2	3	4	2	2	2.54827e+06	1.92987e+06	1.81478e+06	654383	2.37605e+06	2.421e+06	2.10896e+06	633033	2.54827e+06	1.92987e+06	1.81478e+06	654383	2.37605e+06	2.421e+06	2.10896e+06	633033	48.66	79.46	58.59	17.87	36.68	21.31	High
Q14807	KIF22	Kinesin-like protein KIF22 OS=Homo sapiens OX=9606 GN=KIF22 PE=1 SV=5	19	9	23	9	0.205	0.802	1.601	0.109	0.797	1.761	0.0172764	0.934193	0.462032	6.15825e-05	0.663596	0.313089	9	7	4	4	9	8	6	4	1.62704e+07	5.66031e+06	3.53805e+06	3.04363e+06	2.58413e+07	6.20137e+06	4.41553e+06	2.62436e+06	1.62704e+07	5.66031e+06	3.53805e+06	3.04363e+06	2.58413e+07	6.20137e+06	4.41553e+06	2.62436e+06	23.14	3.17	28.42	21.31	13.55	4.54	High
P84243	H3-3A	Histone H3.3 OS=Homo sapiens OX=9606 GN=H3-3A PE=1 SV=2	42	10	120	2	0.794	0.409	0.722	1.194	0.907	1.22	0.863371	0.636918	0.16158	0.543968	0.878641	0.733607	2	2	2	2	2	2	1	2	6.48589e+08	1.12654e+09	5.39127e+08	6.31047e+08	6.62378e+08	8.73062e+08	7.87421e+08	6.47111e+08	6.48589e+08	1.12654e+09	5.39127e+08	6.31047e+08	6.62378e+08	8.73062e+08	7.87421e+08	6.47111e+08	6.77	23.52	25.32	0	0	0	High
P20020	ATP2B1	Plasma membrane calcium-transporting ATPase 1 OS=Homo sapiens OX=9606 GN=ATP2B1 PE=1 SV=4	10	9	38	6	0.789	0.776	1.108	0.757	0.954	1.3	0.924911	0.903045	0.801373	0.87599	0.977815	0.914963	8	9	9	9	8	9	9	9	1.02383e+07	8.36993e+06	8.89066e+06	5.83261e+06	1.08737e+07	7.02104e+06	8.66614e+06	5.73886e+06	1.02383e+07	8.36993e+06	8.89066e+06	5.83261e+06	1.08737e+07	7.02104e+06	8.66614e+06	5.73886e+06	17.23	30.04	32.33	31.63	35.12	36.09	High
O00267	SUPT5H	Transcription elongation factor SPT5 OS=Homo sapiens OX=9606 GN=SUPT5H PE=1 SV=1	16	14	45	14	0.434	1.008	1.441	0.474	1.168	1.44	0.393218	0.678555	0.650326	0.378208	0.530569	0.788037	14	14	12	10	14	13	13	11	4.24303e+07	1.84081e+07	1.68628e+07	7.98663e+06	5.27476e+07	1.97688e+07	2.03912e+07	1.26529e+07	4.24303e+07	1.84081e+07	1.68628e+07	7.98663e+06	5.27476e+07	1.97688e+07	2.03912e+07	1.26529e+07	26.34	30.61	43.73	21.46	29.51	33.85	High
Q92620	DHX38	Pre-mRNA-splicing factor ATP-dependent RNA helicase PRP16 OS=Homo sapiens OX=9606 GN=DHX38 PE=1 SV=2	19	19	43	19	0.234	0.804	1.881	0.197	0.811	1.325	0.0519871	0.931785	0.243153	0.00786107	0.691347	0.970097	20	12	10	8	19	13	12	8	3.14147e+07	5.32553e+06	6.67496e+06	5.31706e+06	3.27743e+07	5.29181e+06	6.13246e+06	5.74012e+06	3.14147e+07	5.32553e+06	6.67496e+06	5.31706e+06	3.27743e+07	5.29181e+06	6.13246e+06	5.74012e+06	38.45	43.55	40.21	35.51	51.66	78.51	High
Q99569	PKP4	Plakophilin-4 OS=Homo sapiens OX=9606 GN=PKP4 PE=1 SV=2	2	2	3	2	1.51	1.747	1.787	1.847	1.458	4.316	0.206115	0.226963	0.3434	0.119485	0.443649	0.000480512	1	1	2	1	1	1	2	1	399307	463389	1.41264e+06	453195	417482	169229	1.01777e+06	178645	399307	463389	1.41264e+06	453195	417482	169229	1.01777e+06	178645	0	0	0	0	0	0	Peak Found
Q9UKV8	AGO2	Protein argonaute-2 OS=Homo sapiens OX=9606 GN=AGO2 PE=1 SV=3	20	14	28	9	4.103	4.241	8.941	2.757	4.529	7.003	0.00155602	0.0110129	9.09697e-08	0.0175406	5.35777e-05	1.1558e-09	12	11	15	2	12	12	16	3	6.05068e+06	5.07993e+06	2.46436e+07	574685	7.53813e+06	4.44306e+06	2.58907e+07	1.83507e+06	6.05068e+06	5.07993e+06	2.46436e+07	574685	7.53813e+06	4.44306e+06	2.58907e+07	1.83507e+06	12.74	51.33	54.36	29.61	59.71	126.41	Peak Found
O95251	KAT7	Histone acetyltransferase KAT7 OS=Homo sapiens OX=9606 GN=KAT7 PE=1 SV=1	3	2	3	2	0.442	0.281	100	0.299	0.456	1.178	0.226748	0.04744	1e-17	0.0407564	0.0522841	0.569847	2	2	1		2	2	2	2	1.47064e+06	2.0459e+06	339321		2.88097e+06	1.87846e+06	854707	705486	1.47064e+06	2.0459e+06	339321		2.88097e+06	1.87846e+06	854707	705486	0	0		3.95	0.92	34.74	Peak Found
Q86VP6	CAND1	Cullin-associated NEDD8-dissociated protein 1 OS=Homo sapiens OX=9606 GN=CAND1 PE=1 SV=2	18	20	124	20	0.638	0.542	1.357	0.675	0.765	1.279	0.823269	0.832235	0.77004	0.709337	0.898475	0.866956	19	19	19	18	19	19	19	19	7.23114e+07	8.24965e+07	5.2405e+07	3.96803e+07	7.63247e+07	6.81049e+07	5.28809e+07	4.51682e+07	7.23114e+07	8.24965e+07	5.2405e+07	3.96803e+07	7.63247e+07	6.81049e+07	5.28809e+07	4.51682e+07	18.39	18.18	25.73	17.48	20.49	33.23	High
Q9UHW5	GPN3	GPN-loop GTPase 3 OS=Homo sapiens OX=9606 GN=GPN3 PE=1 SV=2	10	2	2	2	0.626	0.158	0.72	0.961	0.332	1.203	0.714973	0.00226463	0.159339	0.722136	0.0112298	0.695538	2	1	1	1	2	1	2	1	3.06848e+06	1.02115e+07	1.61293e+06	2.24104e+06	4.3781e+06	12220671	4.45847e+06	3.36933e+06	3.06848e+06	1.02115e+07	1.61293e+06	2.24104e+06	4.3781e+06	12220671	4.45847e+06	3.36933e+06	0	0	0	10.74	0	0	Peak Found
P62820	RAB1A	Ras-related protein Rab-1A OS=Homo sapiens OX=9606 GN=RAB1A PE=1 SV=3	51	12	74	5	0.682	0.802	0.908	0.938	0.855	1.47	0.91802	0.881239	0.433004	0.850641	0.954933	0.730615	13	13	13	13	13	13	13	13	1.61154e+08	1.58692e+08	1.21168e+08	1.26182e+08	1.53234e+08	2.00083e+08	1.51701e+08	1.05669e+08	1.61154e+08	1.58692e+08	1.21168e+08	1.26182e+08	1.53234e+08	2.00083e+08	1.51701e+08	1.05669e+08	16.95	11.51	14.33	17.14	25.35	23.89	High
Q6ZW49	PAXIP1	PAX-interacting protein 1 OS=Homo sapiens OX=9606 GN=PAXIP1 PE=1 SV=2	4	3	5	3	0.648	2.854	100	0.304	2.05	2.186	0.651699	0.0359473	1e-17	0.023675	0.135683	0.191518	3	2	1		3	2	2	1	1.25816e+06	285875	300869		2.0719e+06	271066	576458	174555	1.25816e+06	285875	300869		2.0719e+06	271066	576458	174555	0	0		31.35	21.18	0	High
P11388	TOP2A	DNA topoisomerase 2-alpha OS=Homo sapiens OX=9606 GN=TOP2A PE=1 SV=3	41	66	428	52	0.128	0.101	0.512	0.345	0.336	1.124	0.00182736	0.0781593	0.0202569	0.122258	0.137284	0.520991	70	75	47	59	73	75	66	64	4.91436e+08	6.1394e+08	1.19158e+08	1.68254e+08	6.87809e+08	6.94266e+08	2.66574e+08	2.65604e+08	4.91436e+08	6.1394e+08	1.19158e+08	1.68254e+08	6.87809e+08	6.94266e+08	2.66574e+08	2.65604e+08	25.3	40.53	20.13	24.67	27.17	24.07	High
P13010	XRCC5	X-ray repair cross-complementing protein 5 OS=Homo sapiens OX=9606 GN=XRCC5 PE=1 SV=3	28	19	117	19	0.548	0.843	1.219	0.578	0.763	1.25	0.618134	0.845058	0.996668	0.514603	0.895196	0.801365	20	19	18	18	20	19	17	18	1.26261e+08	7.47038e+07	7.04301e+07	5.62028e+07	1.3071e+08	9.25315e+07	6.10248e+07	5.24359e+07	1.26261e+08	7.47038e+07	7.04301e+07	5.62028e+07	1.3071e+08	9.25315e+07	6.10248e+07	5.24359e+07	21.64	29.45	19.29	39.07	16.85	33.68	High
P21283	ATP6V1C1	V-type proton ATPase subunit C 1 OS=Homo sapiens OX=9606 GN=ATP6V1C1 PE=1 SV=4	10	4	13	4	0.668	0.516	1.213	0.676	0.676	1.202	0.770465	0.386788	0.99333	0.708578	0.40754	0.692795	3	4	3	3	4	4	4	2	5.78116e+06	7.16151e+06	3.08612e+06	2.52036e+06	6.50999e+06	6759991	4.81848e+06	2.79485e+06	5.78116e+06	7.16151e+06	3.08612e+06	2.52036e+06	6.50999e+06	6759991	4.81848e+06	2.79485e+06	11.82	1.32	28.66	32.21	27.05	5.66	High
Q96KG9	SCYL1	N-terminal kinase-like protein OS=Homo sapiens OX=9606 GN=SCYL1 PE=1 SV=1	5	4	6	4	0.661	0.992	1.591	0.589	1.126	1.142	0.780706	0.762143	0.472292	0.513665	0.700969	0.559352	4	4	3	3	4	3	4	3	7.73964e+06	5.23191e+06	5.50914e+06	3.45954e+06	8.6089e+06	4.22814e+06	5.22615e+06	4.85502e+06	7.73964e+06	5.23191e+06	5.50914e+06	3.45954e+06	8.6089e+06	4.22814e+06	5.22615e+06	4.85502e+06	0.03	4.88	15.91	5.22	10.31	15.43	High
Q9NZM1	MYOF	Myoferlin OS=Homo sapiens OX=9606 GN=MYOF PE=1 SV=1	31	56	218	55	0.45	0.648	1.239	0.65	0.944	1.447	0.393423	0.962544	0.961121	0.653775	0.82659	0.774564	54	54	49	47	52	54	51	43	1.51537e+08	1.23251e+08	7.31381e+07	6.33589e+07	1.39135e+08	1.24971e+08	1.00712e+08	7.22876e+07	1.51537e+08	1.23251e+08	7.31381e+07	6.33589e+07	1.39135e+08	1.24971e+08	1.00712e+08	7.22876e+07	24.64	22.02	18.03	21.15	26.82	26.49	High
Q8WVV9	HNRNPLL	Heterogeneous nuclear ribonucleoprotein L-like OS=Homo sapiens OX=9606 GN=HNRNPLL PE=1 SV=1	18	8	21	7	1.042	0.831	1.397	1.198	0.887	1.439	0.539056	0.980926	0.712014	0.460936	0.850722	0.789231	6	6	5	5	7	7	6	5	3.64695e+06	4.59141e+06	3.87594e+06	2.76842e+06	3.95759e+06	5.59099e+06	4.41614e+06	2.86439e+06	3.64695e+06	4.59141e+06	3.87594e+06	2.76842e+06	3.95759e+06	5.59099e+06	4.41614e+06	2.86439e+06	25.34	7.86	21.38	12.07	29.72	14.37	High
Q9H444	CHMP4B	Charged multivesicular body protein 4b OS=Homo sapiens OX=9606 GN=CHMP4B PE=1 SV=1	11	2	6	2	0.313	3.271	4.21	0.243	1.804	1.703	0.0617859	0.0206823	0.000986147	0.0161783	0.162231	0.522731	2	1	2	1	2	1	2	1	5.06672e+06	306075	1.57901e+06	237817	6.05016e+06	389489	1.31338e+06	412553	5.06672e+06	306075	1.57901e+06	237817	6.05016e+06	389489	1.31338e+06	412553	2.57	0	0	63.56	0	0	High
P08621	SNRNP70	U1 small nuclear ribonucleoprotein 70 kDa OS=Homo sapiens OX=9606 GN=SNRNP70 PE=1 SV=2	46	25	201	25	0.354	0.039	0.189	1.725	0.268	1.162	0.19861	0.00826212	6.24206e-07	0.21326	0.0635235	0.602795	25	28	22	26	26	29	26	26	1.18723e+08	1.095e+09	4.4422e+07	2.29139e+08	2.26623e+08	1.40709e+09	3.90189e+08	3.36736e+08	1.18723e+08	1.095e+09	4.4422e+07	2.29139e+08	2.26623e+08	1.40709e+09	3.90189e+08	3.36736e+08	24.49	39.18	19.33	16.4	18.5	19.56	High
O00116	AGPS	Alkyldihydroxyacetonephosphate synthase, peroxisomal OS=Homo sapiens OX=9606 GN=AGPS PE=1 SV=1	13	6	18	6	1.042	0.687	1.234	1.043	0.773	1.422	0.523707	0.690539	0.970956	0.6473	0.599108	0.823164	5	5	6	5	5	5	5	6	3.75002e+06	3.73903e+06	3.67045e+06	3.17339e+06	2.75866e+06	3.59185e+06	4.18479e+06	3.32633e+07	3.75002e+06	3.73903e+06	3.67045e+06	3.17339e+06	2.75866e+06	3.59185e+06	4.18479e+06	3.32633e+07	23.02	25.04	39.23	8.25	24.44	71.21	High
Q8IVF7	FMNL3	Formin-like protein 3 OS=Homo sapiens OX=9606 GN=FMNL3 PE=1 SV=3	9	8	20	3	1.235	0.75	1.617	0.939	1.015	1.61	0.334565	0.838287	0.446216	0.75734	0.922207	0.497005	6	6	5	2	7	5	5	5	3.9027e+06	4.75923e+06	3.92981e+06	1.44747e+06	5.19677e+06	3.54831e+06	3.99628e+06	3.45716e+06	3.9027e+06	4.75923e+06	3.92981e+06	1.44747e+06	5.19677e+06	3.54831e+06	3.99628e+06	3.45716e+06	19.52	9.91	4.28	8.71	42.14	44.17	Peak Found
P26196	DDX6	Probable ATP-dependent RNA helicase DDX6 OS=Homo sapiens OX=9606 GN=DDX6 PE=1 SV=2	26	8	45	8	0.777	0.871	1.265	0.78	1.018	1.438	0.875778	0.877772	0.916812	0.980296	0.779189	0.791919	9	9	9	8	10	10	10	8	1.30697e+07	1.8081e+07	1.10913e+07	7.43783e+06	1.98939e+07	1.64842e+07	1.47285e+07	8.68203e+06	1.30697e+07	1.8081e+07	1.10913e+07	7.43783e+06	1.98939e+07	1.64842e+07	1.47285e+07	8.68203e+06	28.57	11.89	31.39	21.65	14.12	13.4	High
Q9NQT5	EXOSC3	Exosome complex component RRP40 OS=Homo sapiens OX=9606 GN=EXOSC3 PE=1 SV=3	31	5	9	5	0.34	1.089	1.698	0.232	1.09	1.579	0.117209	0.706465	0.472187	0.0109776	0.89621	0.755463	3	3	1	2	4	3	2	1	2.65453e+06	985346	500337	398971	3.01798e+06	750071	615253	79648.5	2.65453e+06	985346	500337	398971	3.01798e+06	750071	615253	79648.5	0	0	0	41.71	18.95	0	High
Q5F1R6	DNAJC21	DnaJ homolog subfamily C member 21 OS=Homo sapiens OX=9606 GN=DNAJC21 PE=1 SV=2	15	6	12	6	0.452	0.15	0.791	0.785	0.426	1.219	0.31578	0.0024243	0.209708	0.924781	0.0562502	0.730702	4	5	1	4	4	4	4	4	2.49252e+06	1.07625e+07	268642	2.23206e+06	4.21258e+06	6794169	2.84188e+06	2.68605e+06	2.49252e+06	1.07625e+07	268642	2.23206e+06	4.21258e+06	6794169	2.84188e+06	2.68605e+06	0	0	0	39.91	11.57	35.75	High
Q7L590	MCM10	Protein MCM10 homolog OS=Homo sapiens OX=9606 GN=MCM10 PE=1 SV=2	7	6	8	6	0.29		100	0.163	2.597	100	0.0439998		1e-17	0.00253396	0.0138207	1e-17	5	1	4		6	2	5		7.65179e+06	238655	1.42355e+06		1.42814e+07	412868	2.25669e+06		7.65179e+06	238655	1.42355e+06		1.42814e+07	412868	2.25669e+06		9.03			25.26	59.99		High
P57737	CORO7	Coronin-7 OS=Homo sapiens OX=9606 GN=CORO7 PE=1 SV=2	8	4	10	4	0.842	1.708	5.991	0.545	1.605	3.446	0.833142	0.212429	1.64752e-05	0.414244	0.201284	0.00310397	4	2	2	1	4	2	2	1	3.33859e+06	1.26632e+06	2.11436e+06	189254	3.59492e+06	945450	1.52157e+06	192932	3.33859e+06	1.26632e+06	2.11436e+06	189254	3.59492e+06	945450	1.52157e+06	192932	9.32	44.83	0	0.96	34.3	0	High
O00629	KPNA4	Importin subunit alpha-3 OS=Homo sapiens OX=9606 GN=KPNA4 PE=1 SV=1	25	10	43	5	0.074	0.49	0.534	0.194	0.443	0.924	1.07667e-06	0.263133	0.0196852	0.00433777	0.0571495	0.189171	4	4	1	2	3	4	1	2	1.02793e+07	5.24786e+06	215078	534620	3.63135e+06	4.23557e+06	213850	384477	1.02793e+07	5.24786e+06	215078	534620	3.63135e+06	4.23557e+06	213850	384477	0	0	0	0	0	0	High
O00159	MYO1C	Unconventional myosin-Ic OS=Homo sapiens OX=9606 GN=MYO1C PE=1 SV=4	33	32	211	31	0.76	0.73	1.1	0.932	0.937	1.365	0.927455	0.95022	0.786607	0.860348	0.836596	0.942554	33	33	31	33	33	32	33	28	3.14236e+08	3.31119e+08	5.61813e+08	5.96458e+08	2.5541e+08	3.13159e+08	3.94888e+08	5.78959e+08	3.14236e+08	3.31119e+08	5.61813e+08	5.96458e+08	2.5541e+08	3.13159e+08	3.94888e+08	5.78959e+08	16.97	25.32	20.19	27.8	29.25	19.47	High
Q9NZJ4	SACS	Sacsin OS=Homo sapiens OX=9606 GN=SACS PE=1 SV=2	2	6	10	6	0.851	0.742	1.091	1.105	1.298	0.907	0.812307	0.827663	0.770436	0.539037	0.49422	0.153084	4	3	4	3	4	4	4	3	8.24073e+06	4.63342e+06	1.07732e+07	1.11232e+07	5.18454e+06	2.32176e+06	6.60938e+06	1.45221e+07	8.24073e+06	4.63342e+06	1.07732e+07	1.11232e+07	5.18454e+06	2.32176e+06	6.60938e+06	1.45221e+07	44.75	75.92	2.82	36.41	31.57	32.43	High
Q8NF64	ZMIZ2	Zinc finger MIZ domain-containing protein 2 OS=Homo sapiens OX=9606 GN=ZMIZ2 PE=1 SV=2	3	3	8	3	1.237	3.25	4.904	0.976	2.741	3.638	0.351042	0.0202357	0.000136558	0.777288	0.0136885	0.000555624	3	3	2	3	2	3	3	2	2.72252e+06	1.0029e+06	1.91111e+06	742940	1.51457e+06	1091353	2.65156e+06	399281	2.72252e+06	1.0029e+06	1.91111e+06	742940	1.51457e+06	1091353	2.65156e+06	399281	15.79	20.4	38.6	15.02	7.47	31.31	High
P05388	RPLP0	60S acidic ribosomal protein P0 OS=Homo sapiens OX=9606 GN=RPLP0 PE=1 SV=1	15	4	18	4	1.183	1.089	1.61	0.905	1.137	1.598	0.34779	0.611818	0.453715	0.813073	0.581342	0.514178	4	4	4	4	4	4	4	4	1.62045e+07	1.53905e+07	1.61379e+07	7.30421e+06	1.77639e+07	1.53842e+07	1.57176e+07	1.01697e+07	1.62045e+07	1.53905e+07	1.61379e+07	7.30421e+06	1.77639e+07	1.53842e+07	1.57176e+07	1.01697e+07	12.15	18.41	17.53	14.62	19.67	29.05	High
Q8IY67	RAVER1	Ribonucleoprotein PTB-binding 1 OS=Homo sapiens OX=9606 GN=RAVER1 PE=1 SV=1	32	11	38	11	2.143	17.597	100	1.047	6.799	100	0.0695675	2.15421e-06	1e-17	0.60214	7.8496e-06	1e-17	9	5	10		10	5	10		1.24392e+07	1.36919e+06	2.86732e+07		1.65658e+07	1.94098e+06	1.7318e+07		1.24392e+07	1.36919e+06	2.86732e+07		1.65658e+07	1.94098e+06	1.7318e+07		18.05	26.3		35.66	26.29		High
P49848	TAF6	Transcription initiation factor TFIID subunit 6 OS=Homo sapiens OX=9606 GN=TAF6 PE=1 SV=1	22	13	34	13	0.297	0.295	1.099	0.353	0.303	1.427	0.1555	0.0909591	0.784753	0.115447	0.00962491	0.813092	13	13	7	5	13	13	11	9	1.91837e+07	1.87229e+07	3.51109e+06	2.95062e+06	2.45599e+07	2.83296e+07	7.67515e+06	4.29947e+06	1.91837e+07	1.87229e+07	3.51109e+06	2.95062e+06	2.45599e+07	2.83296e+07	7.67515e+06	4.29947e+06	9.36	32.91	48.21	9.13	13.04	26.76	High
Q9BXJ9	NAA15	N-alpha-acetyltransferase 15, NatA auxiliary subunit OS=Homo sapiens OX=9606 GN=NAA15 PE=1 SV=1	21	19	55	18	0.649	0.43	1.035	0.91	0.661	1.168	0.924991	0.600017	0.664238	0.780173	0.600062	0.617191	14	18	14	13	16	17	14	12	2.88896e+07	5.4034e+07	2.29618e+07	2.2333e+07	3.09857e+07	4.07561e+07	2.81403e+07	2.15674e+07	2.88896e+07	5.4034e+07	2.29618e+07	2.2333e+07	3.09857e+07	4.07561e+07	2.81403e+07	2.15674e+07	14.38	29.2	14.29	11.46	19.48	22.37	High
O15226	NKRF	NF-kappa-B-repressing factor OS=Homo sapiens OX=9606 GN=NKRF PE=1 SV=2	33	23	71	23	0.386	1.023	1.371	0.33	0.758	1.459	0.257905	0.646214	0.748898	0.0985019	0.811031	0.751345	25	22	18	18	25	21	18	15	1.00237e+08	3.88767e+07	3.80858e+07	2.30273e+07	1.14507e+08	4.25428e+07	2.82786e+07	2.7491e+07	1.00237e+08	3.88767e+07	3.80858e+07	2.30273e+07	1.14507e+08	4.25428e+07	2.82786e+07	2.7491e+07	23.2	42.77	20.32	32.41	33.68	14.86	High
P14625	HSP90B1	Endoplasmin OS=Homo sapiens OX=9606 GN=HSP90B1 PE=1 SV=1	36	27	119	25	0.79	0.935	1.321	0.903	1.07	1.297	0.87182	0.771351	0.826035	0.903432	0.670356	0.907718	25	25	24	25	25	25	25	22	1.16044e+08	8.98232e+07	8.60583e+07	6.65793e+07	1.04414e+08	8.28686e+07	8.77579e+07	6.33297e+07	1.16044e+08	8.98232e+07	8.60583e+07	6.65793e+07	1.04414e+08	8.28686e+07	8.77579e+07	6.33297e+07	20.87	25.49	25.7	22.46	17.25	23.98	High
Q14203	DCTN1	Dynactin subunit 1 OS=Homo sapiens OX=9606 GN=DCTN1 PE=1 SV=3	10	9	37	9	0.971	1.138	1.657	1.134	1.328	1.262	0.563581	0.626912	0.407707	0.476582	0.460546	0.828722	8	8	7	8	9	8	8	8	3.69022e+07	8.17596e+06	1.31083e+07	6.22616e+06	3.01823e+07	7.40043e+06	1.03027e+07	5.94127e+06	3.69022e+07	8.17596e+06	1.31083e+07	6.22616e+06	3.01823e+07	7.40043e+06	1.03027e+07	5.94127e+06	51.68	21.67	15.22	28.17	37.69	20.11	High
Q6PCB7	SLC27A1	Long-chain fatty acid transport protein 1 OS=Homo sapiens OX=9606 GN=SLC27A1 PE=1 SV=1	5	2	7	2	0.642	0.506	0.831	1.476	1.116	0.895	0.553442	0.330567	0.237931	0.276758	0.885473	0.155216	1	1	1	2	2	2	1	1	348234	441121	223403	384145	450629	447478	360502	402993	348234	441121	223403	384145	450629	447478	360502	402993	0	0	0	0	0	0	Peak Found
Q92540	SMG7	Protein SMG7 OS=Homo sapiens OX=9606 GN=SMG7 PE=1 SV=2	2	3	8	3	2.397	3.385	2.942	1.935	3.971	1.096	0.0213506	0.014402	0.017999	0.104708	0.000693322	0.461798	2	2	3	2	1	3	3	1	1.45136e+06	955712	4.38397e+06	1.6689e+06	252855	958452	3.45033e+06	1.59431e+06	1.45136e+06	955712	4.38397e+06	1.6689e+06	252855	958452	3.45033e+06	1.59431e+06	49.29	35.1	117.33	0	2.91	0	High
Q12959	DLG1	Disks large homolog 1 OS=Homo sapiens OX=9606 GN=DLG1 PE=1 SV=2	4	2	2	2	100	100	3.505	100	2.085	100	1e-17	1e-17	0.00820898	1e-17	0.145414	1e-17			2	1		1	1				636836	65526.3		105438	219820				636836	65526.3		105438	219820				0		0		Not Found
O00217	NDUFS8	NADH dehydrogenase [ubiquinone] iron-sulfur protein 8, mitochondrial OS=Homo sapiens OX=9606 GN=NDUFS8 PE=1 SV=1	11	2	7	2	1.587	1.343	1.438	0.609	1.011	1.076	0.177081	0.451782	0.705771	0.405586	0.93394	0.386921	2	2	2	2	1	2	2	2	918749	1.02629e+06	1.35427e+06	931996	1.0135e+06	1.05959e+06	1.07031e+06	984691	918749	1.02629e+06	1.35427e+06	931996	1.0135e+06	1.05959e+06	1.07031e+06	984691	35.13	10.9	8.8	0	0.88	14.11	Peak Found
Q96AE4	FUBP1	Far upstream element-binding protein 1 OS=Homo sapiens OX=9606 GN=FUBP1 PE=1 SV=3	18	11	35	8	0.593	1.78	1.985	0.46	1.22	2.118	0.729116	0.194434	0.190002	0.26626	0.463015	0.0912309	7	4	6	5	8	6	3	4	1.45037e+07	2.61247e+06	7.23299e+06	3.57827e+06	1.8485e+07	9.04525e+07	3.60325e+06	2.53511e+07	1.45037e+07	2.61247e+06	7.23299e+06	3.57827e+06	1.8485e+07	9.04525e+07	3.60325e+06	2.53511e+07	25.07	3.87	5.72	3.09	25.93	20.33	High
Q14683	SMC1A	Structural maintenance of chromosomes protein 1A OS=Homo sapiens OX=9606 GN=SMC1A PE=1 SV=2	20	22	75	22	0.663	0.829	1.131	0.744	1.125	1.325	0.90565	0.844077	0.843592	0.913413	0.551043	0.970384	19	19	20	20	20	19	21	21	4.42372e+07	3.23699e+07	2.89702e+07	2.38049e+07	4.5964e+07	2.87177e+07	3.57795e+07	2.71846e+07	4.42372e+07	3.23699e+07	2.89702e+07	2.38049e+07	4.5964e+07	2.87177e+07	3.57795e+07	2.71846e+07	25.79	17.77	23.57	23.64	25.11	28.28	High
Q9BVP2	GNL3	Guanine nucleotide-binding protein-like 3 OS=Homo sapiens OX=9606 GN=GNL3 PE=1 SV=2	44	26	123	24	0.426	0.218	0.876	0.678	0.374	1.126	0.340314	0.292298	0.378364	0.706782	0.191339	0.524886	27	28	23	24	26	28	25	25	1.55398e+08	2.89274e+08	6.36208e+07	7.31398e+07	1.6068e+08	2.56345e+08	9.6869e+07	8.84099e+07	1.55398e+08	2.89274e+08	6.36208e+07	7.31398e+07	1.6068e+08	2.56345e+08	9.6869e+07	8.84099e+07	13.35	13.12	18.58	21.54	14.34	16.39	High
Q86YP4	GATAD2A	Transcriptional repressor p66-alpha OS=Homo sapiens OX=9606 GN=GATAD2A PE=1 SV=1	39	19	80	17	0.268	0.274	1.23	0.288	0.428	1.298	0.0822492	0.303008	0.977977	0.0531969	0.233536	0.91125	20	21	15	16	21	21	20	15	6.85927e+07	6.5561e+07	1.66104e+07	1.36481e+07	1.05269e+08	6.81283e+07	2.79112e+07	1.99962e+07	6.85927e+07	6.5561e+07	1.66104e+07	1.36481e+07	1.05269e+08	6.81283e+07	2.79112e+07	1.99962e+07	18.94	16.68	23.32	28.67	21.79	12.12	High
Q9Y606	PUS1	tRNA pseudouridine synthase A OS=Homo sapiens OX=9606 GN=PUS1 PE=1 SV=3	11	4	19	4	0.853	0.866	1.129	0.889	0.893	1.301	0.827094	0.949676	0.840801	0.909754	0.845501	0.91662	4	4	4	4	4	4	4	4	4.70622e+06	4.4413e+06	3.76468e+06	3.21169e+06	4.54595e+06	4.52923e+06	3.84468e+06	3.05407e+06	4.70622e+06	4.4413e+06	3.76468e+06	3.21169e+06	4.54595e+06	4.52923e+06	3.84468e+06	3.05407e+06	12.49	11.33	5.28	24.87	15.49	27.53	High
P40763	STAT3	Signal transducer and activator of transcription 3 OS=Homo sapiens OX=9606 GN=STAT3 PE=1 SV=2	3	2	3	2	0.593	1.322	1.543	0.889	1.535	1.805	0.632541	0.46474	0.582857	0.920399	0.254945	0.337241	2	2	2	1	2	2	2	2	2.3544e+06	1.03901e+06	1.38663e+06	576295	2.15137e+06	1.27245e+06	1.92577e+06	1.11011e+06	2.3544e+06	1.03901e+06	1.38663e+06	576295	2.15137e+06	1.27245e+06	1.92577e+06	1.11011e+06	3.12	5.21	0	6.33	9.26	22.46	Peak Found
P17152	TMEM11	Transmembrane protein 11, mitochondrial OS=Homo sapiens OX=9606 GN=TMEM11 PE=1 SV=1	14	2	10	2	0.642	0.496	0.877	0.873	0.787	1.144	0.711285	0.342416	0.379852	0.887267	0.622043	0.564929	2	2	2	2	2	2	2	2	6.28974e+06	7.88388e+06	4.73698e+06	3.36975e+06	5.47411e+06	6.93029e+06	5.87874e+06	3.82602e+06	6.28974e+06	7.88388e+06	4.73698e+06	3.36975e+06	5.47411e+06	6.93029e+06	5.87874e+06	3.82602e+06	27.63	33.37	94.09	38.43	13.24	57.14	High
Q15424	SAFB	Scaffold attachment factor B1 OS=Homo sapiens OX=9606 GN=SAFB PE=1 SV=4	28	27	121	16	0.099	0.663	1.871	0.087	0.821	1.592	0.000340758	0.906919	0.249154	8.46544e-05	0.922354	0.523781	16	13	10	10	17	14	11	9	1.92469e+08	3.38213e+07	2.25998e+07	1.15988e+07	2.62533e+08	3.26303e+07	2.62891e+07	1.55407e+07	1.92469e+08	3.38213e+07	2.25998e+07	1.15988e+07	2.62533e+08	3.26303e+07	2.62891e+07	1.55407e+07	39.21	25.4	41.55	29.25	35.04	35.42	High
Q9H3U1	UNC45A	Protein unc-45 homolog A OS=Homo sapiens OX=9606 GN=UNC45A PE=1 SV=1	3	2	4	2	6.36	4.012	1.976	1.062	4.141	100	2.06884e-05	0.00415576	0.262549	0.655946	0.000873596	1e-17	1	2	1	1	1	2	2		81217.5	352370	516534	261447	747671	297677	1.24946e+06		81217.5	352370	516534	261447	747671	297677	1.24946e+06		0	0	0	0	77.31		Peak Found
P27816	MAP4	Microtubule-associated protein 4 OS=Homo sapiens OX=9606 GN=MAP4 PE=1 SV=3	48	42	225	42	1.129	1.568	3.091	0.795	1.565	2.856	0.420219	0.442337	0.0124832	0.921144	0.292533	0.00530412	42	42	41	37	43	41	40	35	5.84846e+08	1.66075e+09	4.95201e+08	5.18333e+08	6.83383e+08	1.27324e+09	7.92575e+08	5.55188e+08	5.84846e+08	1.66075e+09	4.95201e+08	5.18333e+08	6.83383e+08	1.27324e+09	7.92575e+08	5.55188e+08	25.58	27.86	33.77	16.52	27.21	33.71	High
Q14331	FRG1	Protein FRG1 OS=Homo sapiens OX=9606 GN=FRG1 PE=1 SV=1	18	4	6	4	0.26	0.366		0.247	0.373	1.184	0.0282333	0.108972		0.0187646	0.0263585	0.651959	4	4	1	2	4	4	4	2	1.15847e+07	6.61868e+06	267219	2.0115e+06	1.42932e+07	7.29944e+06	3.48763e+06	2.60122e+06	1.15847e+07	6.61868e+06	267219	2.0115e+06	1.42932e+07	7.29944e+06	3.48763e+06	2.60122e+06	0	0		57.46	26.27	85.24	Peak Found
P13984	GTF2F2	General transcription factor IIF subunit 2 OS=Homo sapiens OX=9606 GN=GTF2F2 PE=1 SV=2	52	14	47	14	0.114	1.028	1.938	0.061	0.892	1.674	0.000878108	0.674469	0.212377	5.34067e-06	0.920796	0.410648	14	11	9	7	15	11	10	6	1.80161e+08	1.80492e+07	1.36024e+07	6.1794e+06	2.49455e+08	1.68504e+07	1.21873e+07	5.50555e+06	1.80161e+08	1.80492e+07	1.36024e+07	6.1794e+06	2.49455e+08	1.68504e+07	1.21873e+07	5.50555e+06	48.31	53.76	18.49	49.22	49.1	35.95	High
P11216	PYGB	Glycogen phosphorylase, brain form OS=Homo sapiens OX=9606 GN=PYGB PE=1 SV=5	32	26	116	23	0.727	0.678	1.129	0.78	0.795	1.18	0.990253	0.99582	0.840654	0.895073	0.948458	0.644262	25	27	21	23	25	27	25	22	9.70065e+07	9.45223e+07	7.30157e+07	6.94789e+07	7.85621e+07	7.71212e+07	7.7459e+07	5.41158e+07	9.70065e+07	9.45223e+07	7.30157e+07	6.94789e+07	7.85621e+07	7.71212e+07	7.7459e+07	5.41158e+07	19.93	11.08	14.71	19.73	21.81	20.91	High
Q96T76	MMS19	MMS19 nucleotide excision repair protein homolog OS=Homo sapiens OX=9606 GN=MMS19 PE=1 SV=2	11	9	27	9	0.773	0.622	1.52	0.685	0.895	1.435	0.972662	0.618362	0.551334	0.704665	0.853402	0.797528	9	8	7	7	9	9	7	6	9.53125e+06	1.03331e+07	6.82721e+06	4.40581e+06	1.12344e+07	8.45455e+06	6.9511e+06	4.60399e+06	9.53125e+06	1.03331e+07	6.82721e+06	4.40581e+06	1.12344e+07	8.45455e+06	6.9511e+06	4.60399e+06	24.38	23.68	9.92	21.32	10.73	9.92	High
P30050	RPL12	60S ribosomal protein L12 OS=Homo sapiens OX=9606 GN=RPL12 PE=1 SV=1	30	4	23	4	0.731	0.531	0.953	0.916	0.745	1.12	0.947295	0.597827	0.512388	0.880221	0.609825	0.511851	4	4	4	4	4	4	4	4	1.50268e+07	2.17436e+07	1.15287e+07	1.16861e+07	1.31406e+07	1.79309e+07	1.29008e+07	1.23468e+07	1.50268e+07	2.17436e+07	1.15287e+07	1.16861e+07	1.31406e+07	1.79309e+07	1.29008e+07	1.23468e+07	15.44	23.05	13.31	22.16	13.7	7.25	High
Q7Z2W4	ZC3HAV1	Zinc finger CCCH-type antiviral protein 1 OS=Homo sapiens OX=9606 GN=ZC3HAV1 PE=1 SV=3	36	25	113	24	0.764	1.101	1.537	0.843	1.118	1.822	0.919129	0.658715	0.531491	0.9977	0.618695	0.25631	22	22	23	20	23	23	23	19	8.84228e+07	1.14041e+08	7.27306e+07	5.16954e+07	9.99378e+07	1.27393e+08	8.93045e+07	5.73674e+07	8.84228e+07	1.14041e+08	7.27306e+07	5.16954e+07	9.99378e+07	1.27393e+08	8.93045e+07	5.73674e+07	26.63	28.46	17.04	14.11	17.95	31.69	High
Q9UBU9	NXF1	Nuclear RNA export factor 1 OS=Homo sapiens OX=9606 GN=NXF1 PE=1 SV=1	17	7	22	7	0.748	0.887	1.37	0.745	1.04	1.165	0.948992	0.808729	0.750491	0.831575	0.70506	0.609906	7	7	7	6	7	7	7	7	8.97262e+07	9.10167e+07	8.08527e+07	6.05143e+07	8.1195e+07	7.49372e+07	7.31711e+07	6.27253e+07	8.97262e+07	9.10167e+07	8.08527e+07	6.05143e+07	8.1195e+07	7.49372e+07	7.31711e+07	6.27253e+07	26.52	22.21	67.5	27.3	12.29	21.77	High
Q14192	FHL2	Four and a half LIM domains protein 2 OS=Homo sapiens OX=9606 GN=FHL2 PE=1 SV=3	8	2	10	2	1.403	1.591	1.162	1.475	1.899	1.236	0.203403	0.257101	0.900677	0.187344	0.121447	0.769752	2	2	2	2	2	2	2	2	3.62736e+06	3.14592e+06	4.95172e+06	4.26797e+06	3.74906e+06	2.93531e+06	5.54374e+06	4.46892e+06	3.62736e+06	3.14592e+06	4.95172e+06	4.26797e+06	3.74906e+06	2.93531e+06	5.54374e+06	4.46892e+06	22.37	10.61	1.46	5.05	7.09	9.03	High
Q9P035	HACD3	Very-long-chain (3R)-3-hydroxyacyl-CoA dehydratase 3 OS=Homo sapiens OX=9606 GN=HACD3 PE=1 SV=2	26	8	43	8	0.815	0.885	1.179	1.129	1.068	1.262	0.770837	0.826897	0.931763	0.489238	0.664362	0.830129	7	7	7	7	8	8	8	8	1.73168e+07	2.43033e+07	1.47533e+07	1.1678e+07	1.95071e+07	2.16946e+07	1.80843e+07	1.46347e+07	1.73168e+07	2.43033e+07	1.47533e+07	1.1678e+07	1.95071e+07	2.16946e+07	1.80843e+07	1.46347e+07	38.99	60.43	37.23	23.6	29.44	45.47	High
O75964	ATP5MG	ATP synthase subunit g, mitochondrial OS=Homo sapiens OX=9606 GN=ATP5MG PE=1 SV=3	39	4	19	4	0.636	0.547	0.729	0.842	0.731	1.928	0.700787	0.445001	0.169479	0.88519	0.671556	0.179391	2	3	3	4	2	4	4	2	6.52681e+06	9.7634e+06	5.34692e+06	7.5978e+07	5.62693e+06	1.90244e+07	3.26664e+07	3.82433e+06	6.52681e+06	9.7634e+06	5.34692e+06	7.5978e+07	5.62693e+06	1.90244e+07	3.26664e+07	3.82433e+06	36.46	45.34	50.75	33.17	52.5	47.72	High
Q99567	NUP88	Nuclear pore complex protein Nup88 OS=Homo sapiens OX=9606 GN=NUP88 PE=1 SV=2	9	4	12	4	0.765	1.273	1.591	0.597	1.576	1.789	0.995925	0.482816	0.471577	0.514818	0.231018	0.334475	4	3	4	2	4	3	4	2	3.26228e+06	1.54335e+06	2.48807e+06	1.00329e+06	3.9071e+06	1.07177e+06	2.29499e+06	889742	3.26228e+06	1.54335e+06	2.48807e+06	1.00329e+06	3.9071e+06	1.07177e+06	2.29499e+06	889742	15.67	22.85	48.17	7.42	24.3	47.7	High
Q8IWZ3	ANKHD1	Ankyrin repeat and KH domain-containing protein 1 OS=Homo sapiens OX=9606 GN=ANKHD1 PE=1 SV=1	6	10	15	10	2.363	3.212	4.211	1.424	2.589	3.053	0.0265146	0.0197363	0.000880775	0.28485	0.0197484	0.00242181	7	6	9	3	6	7	7	4	3.99631e+06	3.2342e+06	1.18736e+07	1.46944e+06	4.79525e+06	3.63206e+06	7.39593e+06	2.4921e+06	3.99631e+06	3.2342e+06	1.18736e+07	1.46944e+06	4.79525e+06	3.63206e+06	7.39593e+06	2.4921e+06	40.78	1.87	58.46	81.79	17.72	29.77	High
Q14554	PDIA5	Protein disulfide-isomerase A5 OS=Homo sapiens OX=9606 GN=PDIA5 PE=1 SV=1	6	3	6	3	1.073	0.689	1.522	0.423	0.533	0.983	0.513891	0.645689	0.548996	0.162238	0.176277	0.256687	2	2	1	1	1	2	2	2	2.47634e+06	3.77739e+06	2.19947e+06	1.44519e+06	624695	3.8976e+06	2.85589e+06	2.30059e+06	2.47634e+06	3.77739e+06	2.19947e+06	1.44519e+06	624695	3.8976e+06	2.85589e+06	2.30059e+06	0	0	0	0	67.4	46.61	High
Q96C36	PYCR2	Pyrroline-5-carboxylate reductase 2 OS=Homo sapiens OX=9606 GN=PYCR2 PE=1 SV=1	9	2	7	2	0.825	1.098	1.03	1.159	1.372	1.005	0.851021	0.686026	0.626569	0.539707	0.391289	0.277433	2	1	2	2	2	1	2	1	1.91266e+06	1.07436e+06	1.69825e+06	1.61876e+06	1.88967e+06	888333	2.13614e+06	1.2123e+06	1.91266e+06	1.07436e+06	1.69825e+06	1.61876e+06	1.88967e+06	888333	2.13614e+06	1.2123e+06	41.99	0	7.4	18.69	0	0	High
Q9UBH6	XPR1	Xenotropic and polytropic retrovirus receptor 1 OS=Homo sapiens OX=9606 GN=XPR1 PE=1 SV=1	5	4	5	4	0.786	0.811	1.44	0.865	1.153	1.37	0.959196	0.946163	0.651656	0.901202	0.666125	0.932427	4	4	2	3	3	4	3	2	7.43196e+06	6.93961e+06	3.71628e+06	3.48007e+06	6.04766e+06	7.22854e+06	6.76213e+06	3.29781e+06	7.43196e+06	6.93961e+06	3.71628e+06	3.48007e+06	6.04766e+06	7.22854e+06	6.76213e+06	3.29781e+06	2.07	9.81	10.74	9.72	31.66	28.45	Peak Found
Q9BZ95	NSD3	Histone-lysine N-methyltransferase NSD3 OS=Homo sapiens OX=9606 GN=NSD3 PE=1 SV=1	4	4	6	3	0.01	0.01		0.01	0.01		1e-17	1e-17		1e-17	1e-17		3	1			3	1			2.94369e+06	531001			4.71707e+06	568706			2.94369e+06	531001			4.71707e+06	568706									High
Q8IZH2	XRN1	5'-3' exoribonuclease 1 OS=Homo sapiens OX=9606 GN=XRN1 PE=1 SV=1	8	12	20	12	3.82	4.159	7.008	2.908	3.113	7.879	0.00273001	0.0134366	2.71926e-06	0.0166529	0.00290289	7.05898e-11	9	9	11	6	8	6	11	4	7.13025e+06	6.22829e+06	2.55073e+07	2.57264e+06	7.48822e+06	4.83739e+06	2.11401e+07	1.96781e+06	7.13025e+06	6.22829e+06	2.55073e+07	2.57264e+06	7.48822e+06	4.83739e+06	2.11401e+07	1.96781e+06	17.06	47.14	16.61	27.67	17.79	17.01	High
Q9BY44	EIF2A	Eukaryotic translation initiation factor 2A OS=Homo sapiens OX=9606 GN=EIF2A PE=1 SV=3	8	3	6	3	0.397	0.521	1.468	0.605	0.775	1.484	0.205405	0.357644	0.676154	0.516262	0.54476	0.819064	3	3	3	2	3	3	2	2	3.07256e+06	2.31028e+06	1.19942e+06	799107	3.38755e+06	2.14144e+06	698519	1.70913e+06	3.07256e+06	2.31028e+06	1.19942e+06	799107	3.38755e+06	2.14144e+06	698519	1.70913e+06	21.14	18.05	73.12	7.96	5.34	0	High
Q86X55	CARM1	Histone-arginine methyltransferase CARM1 OS=Homo sapiens OX=9606 GN=CARM1 PE=1 SV=3	3	2	4	2	1.3	1.846	2.054	0.96	1.419	1.253	0.273379	0.162013	0.160606	0.800849	0.379664	0.809394	2	2	2	2	2	2	2	1	2.9821e+06	2.0952e+06	3.79175e+06	1.83742e+06	3.13429e+06	2.02814e+06	2.85664e+06	1.57206e+06	2.9821e+06	2.0952e+06	3.79175e+06	1.83742e+06	3.13429e+06	2.02814e+06	2.85664e+06	1.57206e+06	9.28	8.23	2.07	17.91	2.9	0	Peak Found
Q9ULH1	ASAP1	Arf-GAP with SH3 domain, ANK repeat and PH domain-containing protein 1 OS=Homo sapiens OX=9606 GN=ASAP1 PE=1 SV=4	10	9	16	9	1.267	1.106	1.689	1.254	1.187	2.279	0.320939	0.648511	0.379863	0.434989	0.632477	0.0503336	9	8	9	4	9	8	9	6	8.13358e+06	8.09227e+06	9.74876e+06	3.54352e+06	8.66642e+06	7.43084e+06	1.03162e+07	3.70498e+06	8.13358e+06	8.09227e+06	9.74876e+06	3.54352e+06	8.66642e+06	7.43084e+06	1.03162e+07	3.70498e+06	12.54	4.95	52.44	17.84	14.77	14.89	High
Q9NZI8	IGF2BP1	Insulin-like growth factor 2 mRNA-binding protein 1 OS=Homo sapiens OX=9606 GN=IGF2BP1 PE=1 SV=2	14	7	32	5	0.924	0.685	1.076	1.293	0.722	0.819	0.703055	0.732389	0.741841	0.352535	0.489319	0.07083	5	5	4	3	5	5	5	5	6.43047e+06	8.2796e+06	6.03759e+06	5.04066e+06	5.00057e+06	7.44426e+06	6.45696e+06	5.9387e+06	6.43047e+06	8.2796e+06	6.03759e+06	5.04066e+06	5.00057e+06	7.44426e+06	6.45696e+06	5.9387e+06	17.29	43.91	9.57	18.6	15.54	47.69	High
Q8TAQ2	SMARCC2	SWI/SNF complex subunit SMARCC2 OS=Homo sapiens OX=9606 GN=SMARCC2 PE=1 SV=1	13	15	33	12	0.315	0.586	1.856	0.431	0.871	2.109	0.12261	0.738097	0.257925	0.288761	0.987219	0.0945528	12	12	9	9	12	12	12	8	5.08301e+07	3.00337e+07	1.54401e+07	7.41732e+06	5.81364e+07	2.6757e+07	2.40681e+07	1.05449e+07	5.08301e+07	3.00337e+07	1.54401e+07	7.41732e+06	5.81364e+07	2.6757e+07	2.40681e+07	1.05449e+07	20.25	30.72	24.6	9.68	34.16	9.04	High
Q01844	EWSR1	RNA-binding protein EWS OS=Homo sapiens OX=9606 GN=EWSR1 PE=1 SV=1	5	2	5	2	1.023	1.475	100	1.29		0.508	0.619013	0.363338	1e-17	0.396696		0.000632486	2	2	1		2	1	1	2	1.26442e+06	1.01079e+06	1.10308e+06		1.41499e+06	765400	304606	1.95634e+06	1.26442e+06	1.01079e+06	1.10308e+06		1.41499e+06	765400	304606	1.95634e+06	0	0		0		0	High
Q2M2I8	AAK1	AP2-associated protein kinase 1 OS=Homo sapiens OX=9606 GN=AAK1 PE=1 SV=3	6	4	10	4	1.332	1.518	3.137	1.026	1.407	2.114	0.283238	0.339891	0.0111671	0.705463	0.387096	0.0928538	3	3	3	3	3	3	3	2	1.1038e+07	1.01378e+07	9.14743e+06	5.83394e+06	1.22385e+07	7.39184e+06	1.02986e+07	5.49975e+06	1.1038e+07	1.01378e+07	9.14743e+06	5.83394e+06	1.22385e+07	7.39184e+06	1.02986e+07	5.49975e+06	32.43	0.29	38.17	5.85	7.25	39.59	High
F5HEF2	ORF33	Cytoplasmic envelopment protein 2 OS=Human herpesvirus 8 type P (isolate GK18) OX=868565 GN=ORF33 PE=3 SV=1	40	11	34	11	1.063	2.983	4.597	0.862	2.75	4.515	0.471157	0.0593798	0.000369354	0.940623	0.0132586	7.75895e-06	11	7	11	6	11	10	11	7	3.9169e+07	1.11897e+07	4.82019e+07	6.83471e+06	5.64952e+07	1.6959e+07	5.16448e+07	7.91274e+06	3.9169e+07	1.11897e+07	4.82019e+07	6.83471e+06	5.64952e+07	1.6959e+07	5.16448e+07	7.91274e+06	21.34	25.62	20.79	12.1	23.62	11.39	High
Q16576	RBBP7	Histone-binding protein RBBP7 OS=Homo sapiens OX=9606 GN=RBBP7 PE=1 SV=1	20	9	36	3	0.429	0.758	1.848	0.412	0.88	1.623	0.472995	0.963734	0.263048	0.246923	0.972982	0.478413	11	11	10	8	11	11	11	8	2.95161e+07	1.75274e+07	1.26022e+07	8.90742e+06	3.88957e+07	2.03683e+07	1.66456e+07	8.39805e+06	2.95161e+07	1.75274e+07	1.26022e+07	8.90742e+06	3.88957e+07	2.03683e+07	1.66456e+07	8.39805e+06	22.73	18.32	37.7	43.08	28.87	28.96	High
Q9Y6M1	IGF2BP2	Insulin-like growth factor 2 mRNA-binding protein 2 OS=Homo sapiens OX=9606 GN=IGF2BP2 PE=1 SV=2	29	15	70	13	1.023	0.934	1.386	0.949	0.989	1.113	0.47714	0.725642	0.727084	0.717282	0.746214	0.496894	13	14	14	13	14	14	14	13	3.64941e+07	4.13522e+07	3.99503e+07	2.90208e+07	3.51054e+07	3.34472e+07	3.6143e+07	3.29893e+07	3.64941e+07	4.13522e+07	3.99503e+07	2.90208e+07	3.51054e+07	3.34472e+07	3.6143e+07	3.29893e+07	14.2	22.42	16.5	20.72	18.2	18.95	High
Q08188	TGM3	Protein-glutamine gamma-glutamyltransferase E OS=Homo sapiens OX=9606 GN=TGM3 PE=1 SV=4	9	6	15	6	1.32	1.954	0.701	0.818	1.816	0.452	0.276727	0.121748	0.139905	0.995493	0.12124	6.5462e-05	6	4	5	6	5	3	6	6	8.73757e+06	3.75746e+06	8.15002e+06	1.43966e+07	6.91507e+06	2.70703e+06	7.48026e+06	1.20548e+07	8.73757e+06	3.75746e+06	8.15002e+06	1.43966e+07	6.91507e+06	2.70703e+06	7.48026e+06	1.20548e+07	40.16	41.59	55.54	21.18	21.28	11.03	High
O95707	POP4	Ribonuclease P protein subunit p29 OS=Homo sapiens OX=9606 GN=POP4 PE=1 SV=2	15	3	5	3	0.128	0.598	0.945	0.149	0.986	1.579	0.000172162	0.452186	0.403706	0.000451844	0.944627	0.746589	3	2	1	1	3	2	2	1	6.59785e+06	859356	310460	328575	9.35626e+06	653088	653917	243302	6.59785e+06	859356	310460	328575	9.35626e+06	653088	653917	243302	0	0	0	21.02	31.52	0	High
Q5JPH6	EARS2	Probable glutamate--tRNA ligase, mitochondrial OS=Homo sapiens OX=9606 GN=EARS2 PE=1 SV=2	4	2	4	2	0.01	0.01		1.604	1.058	1.376	1e-17	1e-17		0.162076	0.844786	0.967214	1	2			1	1	2	1	465226	1.8377e+06			423040	641177	1.50036e+06	597228	465226	1.8377e+06			423040	641177	1.50036e+06	597228				0	0	0	Peak Found
Q9UID3	VPS51	Vacuolar protein sorting-associated protein 51 homolog OS=Homo sapiens OX=9606 GN=VPS51 PE=1 SV=2	3	2	2	2	1.462	1.037	100	0.999	1.143	100	0.224729	0.768548	1e-17	0.759269	0.772877	1e-17	1	2	2		2	2	2		417018	1.05095e+06	1.09625e+06		888789	776639	895443		417018	1.05095e+06	1.09625e+06		888789	776639	895443		0	21.49		22.34	20.83		Peak Found
Q92614	MYO18A	Unconventional myosin-XVIIIa OS=Homo sapiens OX=9606 GN=MYO18A PE=1 SV=3	3	5	7	5	0.969	0.553	1.098	1.868	1.216	1.38	0.704141	0.435274	0.696294	0.0699772	0.583337	0.979197	4	5	2	5	4	4	4	3	986549	2.14824e+06	459103	1.29151e+06	879151	1.13725e+06	1.43181e+06	836908	986549	2.14824e+06	459103	1.29151e+06	879151	1.13725e+06	1.43181e+06	836908	44.36	6.55	21.79	17.7	35.44	16.85	Peak Found
Q13131	PRKAA1	5'-AMP-activated protein kinase catalytic subunit alpha-1 OS=Homo sapiens OX=9606 GN=PRKAA1 PE=1 SV=4	7	4	11	4	0.969	0.819	1.739	1.014	0.873	0.925	0.632703	0.96482	0.338784	0.642723	0.81077	0.174258	3	3	3	3	3	3	3	3	4.34915e+06	6.08346e+06	4.84029e+06	3.14475e+06	4.85505e+06	7525004	4.97233e+06	5.49043e+06	4.34915e+06	6.08346e+06	4.84029e+06	3.14475e+06	4.85505e+06	7525004	4.97233e+06	5.49043e+06	41.16	52.56	43.79	6.81	20.86	24.75	High
Q9UKV3	ACIN1	Apoptotic chromatin condensation inducer in the nucleus OS=Homo sapiens OX=9606 GN=ACIN1 PE=1 SV=2	47	55	354	55	0.133	0.057	0.24	0.564	0.311	1.168	0.00230257	0.021506	1.34652e-05	0.486475	0.106954	0.616066	48	50	28	41	49	49	44	41	3.28297e+08	8.72831e+08	3.97272e+07	2.0163e+08	4.39107e+08	1.08057e+09	3.37399e+08	2.7265e+08	3.28297e+08	8.72831e+08	3.97272e+07	2.0163e+08	4.39107e+08	1.08057e+09	3.37399e+08	2.7265e+08	40.24	35.93	52.23	66.83	19.86	22.87	High
P02042	HBD	Hemoglobin subunit delta OS=Homo sapiens OX=9606 GN=HBD PE=1 SV=2	13	2	10	2	1.13	1.756	0.946	1.459	1.523	1.451	0.442162	0.182417	0.499692	0.231054	0.270432	0.765529	2	2	2	2	2	2	2	2	6.70065e+06	3.51667e+06	7.00413e+06	7.17457e+06	4.25221e+06	3.85985e+06	5.75675e+06	3.76629e+06	6.70065e+06	3.51667e+06	7.00413e+06	7.17457e+06	4.25221e+06	3.85985e+06	5.75675e+06	3.76629e+06	15.42	27.79	6.57	15.77	4.49	11.69	High
Q9NPE3	NOP10	H/ACA ribonucleoprotein complex subunit 3 OS=Homo sapiens OX=9606 GN=NOP10 PE=1 SV=1	72	5	13	5	0.079	0.058	0.341	0.318	0.24	0.498	0.000532555	0.000168549	0.000656612	0.061895	0.000820812	0.000274485	4	6	1	3	5	6	3	3	2.30081e+07	3.39924e+07	1.22561e+06	4.29235e+06	2.39607e+07	2.65189e+07	3.05352e+06	7.50485e+06	2.30081e+07	3.39924e+07	1.22561e+06	4.29235e+06	2.39607e+07	2.65189e+07	3.05352e+06	7.50485e+06	0	0	0	42.66	11.46	112.69	High
Q99832	CCT7	T-complex protein 1 subunit eta OS=Homo sapiens OX=9606 GN=CCT7 PE=1 SV=2	50	26	191	26	1.257	1.088	1.47	1.221	1.155	1.63	0.317212	0.666525	0.612532	0.518593	0.581055	0.468022	28	28	29	29	27	28	29	28	1.42748e+08	1.55233e+08	1.82981e+08	1.27656e+08	1.25283e+08	1.36375e+08	1.61659e+08	9.46609e+07	1.42748e+08	1.55233e+08	1.82981e+08	1.27656e+08	1.25283e+08	1.36375e+08	1.61659e+08	9.46609e+07	21.44	19.57	15.89	22.33	30.32	18.25	High
P51991	HNRNPA3	Heterogeneous nuclear ribonucleoprotein A3 OS=Homo sapiens OX=9606 GN=HNRNPA3 PE=1 SV=2	32	13	125	11	0.743	0.686	1.166	0.774	0.819	1.46	0.959857	0.995545	0.908147	0.884064	0.987729	0.749357	13	13	13	13	13	13	13	13	1.60665e+08	1.58706e+08	1.14652e+08	9.68383e+07	1.72598e+08	1.64425e+08	1.32529e+08	9.8379e+07	1.60665e+08	1.58706e+08	1.14652e+08	9.68383e+07	1.72598e+08	1.64425e+08	1.32529e+08	9.8379e+07	21.42	12.65	15.37	12.8	29.02	18.24	High
P09914	IFIT1	Interferon-induced protein with tetratricopeptide repeats 1 OS=Homo sapiens OX=9606 GN=IFIT1 PE=1 SV=2	17	7	10	7	0.787	0.794	1.16	0.613	0.786	0.923	0.962263	0.931651	0.898332	0.568761	0.618288	0.172104	6	7	4	3	7	7	7	6	4.60635e+06	5.79941e+06	2.78998e+06	2.32125e+06	1.10077e+07	8.03901e+06	6.51851e+06	6.36985e+06	4.60635e+06	5.79941e+06	2.78998e+06	2.32125e+06	1.10077e+07	8.03901e+06	6.51851e+06	6.36985e+06	15.97	9.11	75.58	10.4	15.9	33.83	Peak Found
Q9H6R0	DHX33	ATP-dependent RNA helicase DHX33 OS=Homo sapiens OX=9606 GN=DHX33 PE=1 SV=2	23	14	32	14	0.178	0.637	1.309	0.158	0.836	1.165	0.0278074	0.656937	0.844561	0.00218919	0.757937	0.609643	14	13	11	9	14	13	11	8	3.82788e+07	1.33897e+07	1.03278e+07	6.60916e+06	4.46056e+07	1.13162e+07	8.22732e+06	6.52171e+06	3.82788e+07	1.33897e+07	1.03278e+07	6.60916e+06	4.46056e+07	1.13162e+07	8.22732e+06	6.52171e+06	26.81	34.96	22.81	43.11	26.2	26.66	High
O43432	EIF4G3	Eukaryotic translation initiation factor 4 gamma 3 OS=Homo sapiens OX=9606 GN=EIF4G3 PE=1 SV=2	5	7	36	2	0.857	0.617	100	1.219	1.454	100	0.985296	0.537035	1e-17	0.517781	0.493174	1e-17	1	1	1		1	1	1		88987.5	123600	76234.2		147994	124130	180446		88987.5	123600	76234.2		147994	124130	180446		0	0		0	0		Peak Found
Q9Y2Z4	YARS2	Tyrosine--tRNA ligase, mitochondrial OS=Homo sapiens OX=9606 GN=YARS2 PE=1 SV=2	6	4	7	4	1	0.862	1.149	1.464	0.579	1.565	0.574642	0.969006	0.876817	0.292918	0.244726	0.565031	4	3	4	4	3	3	3	4	5.38776e+06	3.23202e+06	6.06218e+06	4.99907e+06	2.22327e+06	3.0252e+06	3.89915e+06	4.41999e+06	5.38776e+06	3.23202e+06	6.06218e+06	4.99907e+06	2.22327e+06	3.0252e+06	3.89915e+06	4.41999e+06	27.23	45.5	24.22	80.55	71.54	28.87	Peak Found
P61201	COPS2	COP9 signalosome complex subunit 2 OS=Homo sapiens OX=9606 GN=COPS2 PE=1 SV=1	11	4	9	4	0.567	0.451	1.221	1.072	1.167	1.387	0.570778	0.242275	0.952201	0.637436	0.676357	0.931964	4	3	3	1	4	2	4	1	2.72918e+06	2.14701e+06	1.53397e+06	879970	2.34569e+06	994646	2.81013e+06	752857	2.72918e+06	2.14701e+06	1.53397e+06	879970	2.34569e+06	994646	2.81013e+06	752857	2.03	59.51	0	12.02	29.97	0	High
Q9Y230	RUVBL2	RuvB-like 2 OS=Homo sapiens OX=9606 GN=RUVBL2 PE=1 SV=3	17	7	19	7	0.748	1.175	1.474	0.999	1.479	1.857	0.961347	0.574583	0.607761	0.701918	0.312618	0.228208	6	7	6	7	7	6	6	6	8.19148e+06	6.61398e+06	6.66138e+06	5.28301e+06	8.93243e+06	5.11214e+06	7.49238e+06	4.15518e+06	8.19148e+06	6.61398e+06	6.66138e+06	5.28301e+06	8.93243e+06	5.11214e+06	7.49238e+06	4.15518e+06	4.72	28.66	28.96	26.61	45.24	9.14	High
O14974	PPP1R12A	Protein phosphatase 1 regulatory subunit 12A OS=Homo sapiens OX=9606 GN=PPP1R12A PE=1 SV=1	7	6	10	6	0.401	0.786	1.166	0.669	1.862	1.749	0.166732	0.897939	0.848424	0.673143	0.126786	0.324689	4	3	3	2	4	3	4	4	4.13975e+06	1.79526e+06	1.47039e+06	919916	4.37148e+06	1.3248e+06	3.02969e+06	1.72578e+06	4.13975e+06	1.79526e+06	1.47039e+06	919916	4.37148e+06	1.3248e+06	3.02969e+06	1.72578e+06	0.22	1.1	1.57	10.4	44.16	16.25	High
Q96ME7	ZNF512	Zinc finger protein 512 OS=Homo sapiens OX=9606 GN=ZNF512 PE=1 SV=2	7	3	5	3	0.227	0.161	0.48	0.405	0.443	1.286	0.0293182	0.00190019	0.00961001	0.158475	0.0566297	0.778321	3	3	1	1	3	3	2	1	3.05516e+06	3.62752e+06	319272	665684	3.89601e+06	3.42473e+06	989354	601732	3.05516e+06	3.62752e+06	319272	665684	3.89601e+06	3.42473e+06	989354	601732	0	0	0	3.15	15.54	0	High
Q2HRD2	TRM1	Tripartite terminase subunit 1 OS=Human herpesvirus 8 type P (isolate GK18) OX=868565 GN=TRM1 PE=3 SV=1	13	8	18	8	2.039	4.27	8.078	1.865	3.583	5.598	0.0495374	0.0032606	3.93837e-07	0.126781	0.00171251	1.4195e-07	7	5	7	3	7	6	7	3	5.33849e+06	1.8165e+06	1.06818e+07	918099	5.34044e+06	2.1967e+06	9.41115e+06	959986	5.33849e+06	1.8165e+06	1.06818e+07	918099	5.34044e+06	2.1967e+06	9.41115e+06	959986	15.49	71.44	6.38	27.64	55.67	1.83	High
Q9H223	EHD4	EH domain-containing protein 4 OS=Homo sapiens OX=9606 GN=EHD4 PE=1 SV=1	30	13	64	12	0.858	0.55	1.282	0.978	0.73	1.592	0.711953	0.745094	0.889484	0.674353	0.743744	0.523981	12	12	10	10	12	12	12	10	2.71856e+07	4.19279e+07	2.26213e+07	1.75205e+07	2.71413e+07	3.71932e+07	2.63648e+07	1.69254e+07	2.71856e+07	4.19279e+07	2.26213e+07	1.75205e+07	2.71413e+07	3.71932e+07	2.63648e+07	1.69254e+07	7.91	9.41	23.41	9.36	9.71	9.79	High
Q96GA3	LTV1	Protein LTV1 homolog OS=Homo sapiens OX=9606 GN=LTV1 PE=1 SV=1	8	3	4	3	0.01	0.01	0.01	0.441	0.265	0.742	1e-17	1e-17	1e-17	0.192049	0.00230356	0.0370466	2	3		1	3	3	3	2	1.07569e+06	4.81691e+06		274977	2.53567e+06	4.0078e+06	1.00998e+06	920540	1.07569e+06	4.81691e+06		274977	2.53567e+06	4.0078e+06	1.00998e+06	920540				62.29	53.17	156.3	Peak Found
Q9NRZ5	AGPAT4	1-acyl-sn-glycerol-3-phosphate acyltransferase delta OS=Homo sapiens OX=9606 GN=AGPAT4 PE=1 SV=1	6	2	2	2	0.935	1.092	0.45	1.286	1.345	0.611	0.688823	0.69186	0.00763184	0.393972	0.422482	0.00390441	2	2	2	1	2	2	2	2	1.98114e+06	1.76075e+06	2.06555e+06	3.32574e+06	1.50868e+06	1412721	1.7975e+06	4.47384e+06	1.98114e+06	1.76075e+06	2.06555e+06	3.32574e+06	1.50868e+06	1412721	1.7975e+06	4.47384e+06	60.76	125.22	0	118.26	109.08	125.14	Peak Found
Q9Y6N5	SQOR	Sulfide:quinone oxidoreductase, mitochondrial OS=Homo sapiens OX=9606 GN=SQOR PE=1 SV=1	25	9	26	9	0.849	0.984	0.991	0.955	1.063	1.189	0.720748	0.782841	0.582251	0.707734	0.820045	0.663874	8	8	7	8	8	8	8	8	2.40382e+07	7.48632e+06	8.52545e+06	6.53823e+06	3.49872e+07	8.04946e+06	9.64484e+06	6.21546e+06	2.40382e+07	7.48632e+06	8.52545e+06	6.53823e+06	3.49872e+07	8.04946e+06	9.64484e+06	6.21546e+06	33.98	41.26	70.87	27.65	35.45	41.5	High
Q13347	EIF3I	Eukaryotic translation initiation factor 3 subunit I OS=Homo sapiens OX=9606 GN=EIF3I PE=1 SV=1	33	9	34	9	0.509	0.377	1.109	0.938	0.985	1.485	0.593336	0.305549	0.803744	0.731666	0.800722	0.701933	9	9	7	7	9	9	9	7	1.8153e+07	2.30317e+07	9.49746e+06	8.63889e+06	2.09629e+07	1.73554e+07	1.81982e+07	1.1172e+07	1.8153e+07	2.30317e+07	9.49746e+06	8.63889e+06	2.09629e+07	1.73554e+07	1.81982e+07	1.1172e+07	10.86	45.06	16.21	33.15	13.44	15.14	High
Q7KZ85	SUPT6H	Transcription elongation factor SPT6 OS=Homo sapiens OX=9606 GN=SUPT6H PE=1 SV=2	5	6	8	6	0.786	0.804	1.217	0.893	1.113	1.125	0.950835	0.951624	0.999873	0.912592	0.73887	0.523862	5	3	2	2	5	2	3	4	9.59047e+06	9.59944e+06	6.62663e+06	5.29415e+06	1.20266e+07	6.34439e+06	8.8999e+06	8.95009e+06	9.59047e+06	9.59944e+06	6.62663e+06	5.29415e+06	1.20266e+07	6.34439e+06	8.8999e+06	8.95009e+06	37.99	18.41	0	42.23	0	54.55	High
P15408	FOSL2	Fos-related antigen 2 OS=Homo sapiens OX=9606 GN=FOSL2 PE=1 SV=1	20	5	10	5	0.237	100	100	0.111	100	100	0.0333541	1e-17	1e-17	0.000101016	1e-17	1e-17	4		3		4		3		1.7237e+07		3.33173e+06		2.66465e+07		2.70534e+06		1.7237e+07		3.33173e+06		2.66465e+07		2.70534e+06		13.86			16.91			High
F5HA27	NEC2	Nuclear egress protein 2 OS=Human herpesvirus 8 type P (isolate GK18) OX=868565 GN=NEC2 PE=1 SV=1	45	12	87	12	0.735	1.419	1.599	0.59	1.093	1.149	0.974566	0.499022	0.464307	0.537266	0.645162	0.575083	12	12	12	12	12	12	12	11	2.35783e+08	3.01717e+08	1.75618e+08	1.73724e+08	2.66163e+08	3.11869e+08	2.44649e+08	2.05941e+08	2.35783e+08	3.01717e+08	1.75618e+08	1.73724e+08	2.66163e+08	3.11869e+08	2.44649e+08	2.05941e+08	15.19	25.14	19.05	24.98	14.74	14.72	High
Q9Y5B8	NME7	Nucleoside diphosphate kinase 7 OS=Homo sapiens OX=9606 GN=NME7 PE=1 SV=1	12	4	7	4	0.856	1.12	1.681	1.064	0.962	1.714	0.820978	0.60443	0.386391	0.557491	0.99067	0.362702	4	4	3	3	4	4	4	3	5.14082e+06	4.02369e+06	4.01697e+06	2.75309e+06	4.63396e+06	4.7403e+06	4.71287e+06	2.70727e+06	5.14082e+06	4.02369e+06	4.01697e+06	2.75309e+06	4.63396e+06	4.7403e+06	4.71287e+06	2.70727e+06	17.73	29.32	6.78	20.31	7.56	41.04	High
Q8NE71	ABCF1	ATP-binding cassette sub-family F member 1 OS=Homo sapiens OX=9606 GN=ABCF1 PE=1 SV=2	55	44	269	43	0.49	0.053	0.348	1.311	0.248	1.062	0.483623	0.0185068	0.000785016	0.442467	0.0472645	0.394904	34	49	31	38	40	48	39	38	1.05304e+08	1.06025e+09	5.16708e+07	1.6703e+08	2.07274e+08	1.0303e+09	2.60754e+08	2.39311e+08	1.05304e+08	1.06025e+09	5.16708e+07	1.6703e+08	2.07274e+08	1.0303e+09	2.60754e+08	2.39311e+08	14.38	20.85	22.7	19.51	20.47	21.4	High
P19387	POLR2C	DNA-directed RNA polymerase II subunit RPB3 OS=Homo sapiens OX=9606 GN=POLR2C PE=1 SV=2	20	4	8	4	5.864	7.287	13.256	3.292	3.895	6.42	6.3032e-05	0.000337474	1.56289e-10	0.00714419	0.0011539	8.09955e-09	4	3	4	2	3	2	4	3	1.87892e+06	1.51627e+06	1.30532e+07	435136	2.04549e+06	1.31706e+06	1.0385e+07	1.23066e+06	1.87892e+06	1.51627e+06	1.30532e+07	435136	2.04549e+06	1.31706e+06	1.0385e+07	1.23066e+06	15.92	8.16	14.08	1.86	1.12	3.49	Peak Found
Q9H9L3	ISG20L2	Interferon-stimulated 20 kDa exonuclease-like 2 OS=Homo sapiens OX=9606 GN=ISG20L2 PE=1 SV=1	20	5	20	5	0.236	0.331	0.785	0.231	0.355	1.148	0.0130982	0.0596815	0.207381	0.00618878	0.0209589	0.533845	5	5	4	4	5	5	4	3	5.54497e+06	4.25564e+06	1.30341e+06	1.50986e+06	6.74668e+06	4.65316e+06	1.65174e+06	1.36265e+06	5.54497e+06	4.25564e+06	1.30341e+06	1.50986e+06	6.74668e+06	4.65316e+06	1.65174e+06	1.36265e+06	19.17	31.54	41.66	21.89	17.54	4.53	High
P63165	SUMO1	Small ubiquitin-related modifier 1 OS=Homo sapiens OX=9606 GN=SUMO1 PE=1 SV=1	58	6	27	6	0.347	0.99	3.816	0.348	0.833	3.136	0.185316	0.671923	0.00219372	0.11395	0.968101	0.00173697	6	6	6	4	6	6	6	4	7.96938e+07	3.26078e+07	3.53171e+07	9.84763e+06	9.02322e+07	34604642	3.86985e+07	1.22159e+07	7.96938e+07	3.26078e+07	3.53171e+07	9.84763e+06	9.02322e+07	34604642	3.86985e+07	1.22159e+07	28.35	21.83	8.67	26.26	10.9	41.44	High
Q53GS9	USP39	U4/U6.U5 tri-snRNP-associated protein 2 OS=Homo sapiens OX=9606 GN=USP39 PE=1 SV=2	5	2	10	2	0.531	0.277	0.677	1.044	0.486	1.067	0.400998	0.0459394	0.0840569	0.688388	0.0900771	0.370963	2	2	2	2	2	2	2	2	1.23587e+06	2.37044e+06	664023	1.05732e+06	1.20085e+06	2.59788e+06	1.26885e+06	1.17689e+06	1.23587e+06	2.37044e+06	664023	1.05732e+06	1.20085e+06	2.59788e+06	1.26885e+06	1.17689e+06	47.14	48.08	37.27	22.07	6.58	33.93	High
Q96EL2	MRPS24	28S ribosomal protein S24, mitochondrial OS=Homo sapiens OX=9606 GN=MRPS24 PE=1 SV=1	22	3	9	3	1.274	0.778	1.123	1.366	0.897	1.268	0.291297	0.890214	0.829403	0.249931	0.870972	0.84258	2	2	2	2	2	2	2	2	3.50107e+06	5.26715e+06	4.57216e+06	3.54812e+06	4.01219e+06	5.97877e+06	5.31325e+06	4.28912e+06	3.50107e+06	5.26715e+06	4.57216e+06	3.54812e+06	4.01219e+06	5.97877e+06	5.31325e+06	4.28912e+06	5.83	28.33	37.16	8.55	2.71	6.47	High
Q99543	DNAJC2	DnaJ homolog subfamily C member 2 OS=Homo sapiens OX=9606 GN=DNAJC2 PE=1 SV=4	9	4	5	4	0.831	0.577		0.994	0.619	1.123	0.824861	0.501318		0.742285	0.310459	0.494729	4	4	2	2	4	4	4	2	2.47042e+06	7.69846e+06	1.02635e+06	1.1751e+06	2.82677e+06	6.71732e+06	2.29833e+06	1.47149e+06	2.47042e+06	7.69846e+06	1.02635e+06	1.1751e+06	2.82677e+06	6.71732e+06	2.29833e+06	1.47149e+06	1.26	14.21		56.71	28.95	42.88	Peak Found
Q9UDX5	MTFP1	Mitochondrial fission process protein 1 OS=Homo sapiens OX=9606 GN=MTFP1 PE=1 SV=1	13	2	5	2	0.966	0.838	1.578	1.289	0.875	0.97	0.628796	0.947887	0.497724	0.408422	0.774241	0.224492	2	2	2	2	2	2	2	2	1.52217e+06	1.97868e+06	1.65933e+06	1.28131e+06	1.32134e+06	1.64447e+06	1.56141e+06	1.62312e+06	1.52217e+06	1.97868e+06	1.65933e+06	1.28131e+06	1.32134e+06	1.64447e+06	1.56141e+06	1.62312e+06	43.02	0.13	47.08	24.43	31.64	2.68	Peak Found
O15260	SURF4	Surfeit locus protein 4 OS=Homo sapiens OX=9606 GN=SURF4 PE=1 SV=3	18	5	24	5	0.567	0.622	1.164	0.706	0.895	1.554	0.676967	0.910612	0.904302	0.847725	0.900941	0.582913	7	7	6	7	7	6	7	7	4.40709e+07	4.49246e+07	2.84753e+07	2.334e+07	4.70194e+07	4.30199e+07	3.29631e+07	2.10115e+07	4.40709e+07	4.49246e+07	2.84753e+07	2.334e+07	4.70194e+07	4.30199e+07	3.29631e+07	2.10115e+07	7.22	50.49	32.37	21.63	23.6	9.94	High
Q9P2R6	RERE	Arginine-glutamic acid dipeptide repeats protein OS=Homo sapiens OX=9606 GN=RERE PE=1 SV=2	2	3	5	3	0.435	1.873	100	0.417	100	2.297	0.289501	0.186044	1e-17	0.172269	1e-17	0.129887	2	1	1		2		1	1	3.10292e+06	421558	789583		3.77406e+06		809355	352338	3.10292e+06	421558	789583		3.77406e+06		809355	352338	0	0		0		0	High
Q2M389	WASHC4	WASH complex subunit 4 OS=Homo sapiens OX=9606 GN=WASHC4 PE=1 SV=2	4	4	11	4	0.968	0.797	2.202	0.78	0.837	1.558	0.684326	0.881151	0.127224	0.806271	0.660152	0.736515	4	4	3	2	4	3	4	4	1.34648e+06	1.59087e+06	1.20496e+06	265894	1.48404e+06	777155	1.0068e+06	578492	1.34648e+06	1.59087e+06	1.20496e+06	265894	1.48404e+06	777155	1.0068e+06	578492	8.01	8.81	34.41	21.73	28.46	18	High
A0JLT2	MED19	Mediator of RNA polymerase II transcription subunit 19 OS=Homo sapiens OX=9606 GN=MED19 PE=1 SV=2	30	4	16	4	0.562	0.256	0.853	0.632	0.359	0.93	0.506374	0.0281713	0.340784	0.599419	0.0197377	0.180088	5	5	3	3	4	5	4	3	4.83389e+06	9.55742e+06	2.21681e+06	2.06646e+06	5.77944e+06	1.30182e+07	4.53933e+06	4.24618e+06	4.83389e+06	9.55742e+06	2.21681e+06	2.06646e+06	5.77944e+06	1.30182e+07	4.53933e+06	4.24618e+06	21.69	34.1	31.76	27.85	27.08	11.69	High
P17980	PSMC3	26S proteasome regulatory subunit 6A OS=Homo sapiens OX=9606 GN=PSMC3 PE=1 SV=3	34	13	49	13	0.764	0.846	1.242	0.807	1.048	1.451	0.86847	0.872931	0.955538	0.951366	0.710804	0.766239	13	14	12	11	12	14	13	12	2.38303e+07	2.19925e+07	1.73217e+07	1.16871e+07	2.25069e+07	1.78243e+07	1.92994e+07	1.38728e+07	2.38303e+07	2.19925e+07	1.73217e+07	1.16871e+07	2.25069e+07	1.78243e+07	1.92994e+07	1.38728e+07	18.14	40.58	23.24	18.12	35.55	30.59	High
Q9UJX2	CDC23	Cell division cycle protein 23 homolog OS=Homo sapiens OX=9606 GN=CDC23 PE=1 SV=3	5	3	7	3	0.501	0.888	1.868	0.475	1.094	3.203	0.379495	0.944111	0.271588	0.304784	0.776495	0.00523504	3	2	3	1	3	3	3	1	4.14787e+06	1.45508e+06	1.87787e+06	455912	3.97693e+06	1.62392e+06	1.73117e+06	280054	4.14787e+06	1.45508e+06	1.87787e+06	455912	3.97693e+06	1.62392e+06	1.73117e+06	280054	12.81	16.71	0	5.65	14.06	0	High
O95292	VAPB	Vesicle-associated membrane protein-associated protein B/C OS=Homo sapiens OX=9606 GN=VAPB PE=1 SV=3	9	2	2	2	0.625	1.032	1.803	0.582	0.919	1.499	0.664499	0.793756	0.2905	0.492128	0.888835	0.738267	2	2	2	1	2	2	2	1	3.24334e+06	2.40071e+06	2.21023e+06	1.00781e+06	3.8704e+06	2.28022e+06	2.13176e+06	1.04424e+06	3.24334e+06	2.40071e+06	2.21023e+06	1.00781e+06	3.8704e+06	2.28022e+06	2.13176e+06	1.04424e+06	21.32	24.69	0	16.22	5.54	0	Peak Found
Q9NR30	DDX21	Nucleolar RNA helicase 2 OS=Homo sapiens OX=9606 GN=DDX21 PE=1 SV=5	54	47	428	45	0.394	0.152	0.691	0.773	0.393	1.255	0.274527	0.166145	0.129299	0.882829	0.220253	0.812051	47	50	40	44	49	52	47	44	6.46325e+08	1.62581e+09	2.30243e+08	3.58493e+08	7.67403e+08	1.5299e+09	6.05185e+08	4.83936e+08	6.46325e+08	1.62581e+09	2.30243e+08	3.58493e+08	7.67403e+08	1.5299e+09	6.05185e+08	4.83936e+08	15.41	21.67	18.75	23.48	19.24	17.06	High
O00571	DDX3X	ATP-dependent RNA helicase DDX3X OS=Homo sapiens OX=9606 GN=DDX3X PE=1 SV=3	57	35	332	34	0.695	0.669	1.163	0.663	0.806	1.297	0.944557	0.986096	0.903402	0.67779	0.966199	0.90826	35	36	36	36	36	36	35	35	4.09108e+08	4.29952e+08	2.80226e+08	2.29594e+08	4.7502e+08	3.91386e+08	3.07566e+08	2.46742e+08	4.09108e+08	4.29952e+08	2.80226e+08	2.29594e+08	4.7502e+08	3.91386e+08	3.07566e+08	2.46742e+08	23.6	22.48	30.29	26.54	19.21	17.93	High
O96013	PAK4	Serine/threonine-protein kinase PAK 4 OS=Homo sapiens OX=9606 GN=PAK4 PE=1 SV=1	9	5	12	5	0.701	0.574	1.345	0.77	0.779	1.293	0.844564	0.514772	0.788217	0.876781	0.609726	0.898236	4	4	4	4	4	4	4	3	4.21693e+06	5.21938e+06	3.10153e+06	2.33413e+06	4.41914e+06	4.42885e+06	3.5394e+06	2.45775e+06	4.21693e+06	5.21938e+06	3.10153e+06	2.33413e+06	4.41914e+06	4.42885e+06	3.5394e+06	2.45775e+06	17.68	14.6	5.11	19.42	16.34	3.47	High
P04183	TK1	Thymidine kinase, cytosolic OS=Homo sapiens OX=9606 GN=TK1 PE=1 SV=2	47	9	45	9	0.856	1.22	1.989	0.791	1.124	1.933	0.712922	0.520794	0.187972	0.980275	0.580312	0.17651	10	10	9	8	10	10	9	7	2.13314e+07	1.2278e+07	1.51754e+07	7.5658e+06	2.3689e+07	2.10368e+07	1.84204e+07	1.01669e+07	2.13314e+07	1.2278e+07	1.51754e+07	7.5658e+06	2.3689e+07	2.10368e+07	1.84204e+07	1.01669e+07	23.47	20.63	7.08	23.79	24.71	22.02	High
P08865	RPSA	40S ribosomal protein SA OS=Homo sapiens OX=9606 GN=RPSA PE=1 SV=4	26	5	20	5	1.017	0.934	1.359	1.384	1.223	1.753	0.573514	0.861864	0.767584	0.347609	0.566489	0.321126	5	4	5	4	4	5	5	4	8.53918e+06	8.6325e+06	9.86557e+06	7.60201e+06	8.31405e+06	1.03681e+07	1.29317e+07	6.90634e+06	8.53918e+06	8.6325e+06	9.86557e+06	7.60201e+06	8.31405e+06	1.03681e+07	1.29317e+07	6.90634e+06	10.84	5.26	12.56	10.16	28.45	22.72	High
P54278	PMS2	Mismatch repair endonuclease PMS2 OS=Homo sapiens OX=9606 GN=PMS2 PE=1 SV=2	6	4	4	4	0.494	0.818	1.934	0.532	0.593	2.143	0.320895	0.891637	0.295989	0.251367	0.234692	0.224884	3	1	1	1	3	1	1	1	1.26641e+06	294719	241226	124732	789300	390623	231718	108150	1.26641e+06	294719	241226	124732	789300	390623	231718	108150	0	0	0	0	0	0	High
P18031	PTPN1	Tyrosine-protein phosphatase non-receptor type 1 OS=Homo sapiens OX=9606 GN=PTPN1 PE=1 SV=1	13	5	21	5	0.978	0.825	1.386	0.915	0.76	1.472	0.53987	0.813934	0.727485	0.77647	0.763026	0.726416	5	4	4	4	5	5	5	4	3.18515e+07	2.10119e+07	7.03482e+07	5.07765e+07	1.91022e+07	2.2289e+07	3.35771e+07	5.63724e+07	3.18515e+07	2.10119e+07	7.03482e+07	5.07765e+07	1.91022e+07	2.2289e+07	3.35771e+07	5.63724e+07	58.36	65.75	0.73	32.35	5.55	51.17	High
P82914	MRPS15	28S ribosomal protein S15, mitochondrial OS=Homo sapiens OX=9606 GN=MRPS15 PE=1 SV=1	19	5	9	5	0.807	0.68	1.136	1.051	0.907	1.24	0.912494	0.713802	0.852905	0.607698	0.878523	0.778745	4	5	4	4	5	5	4	4	7.56467e+06	9.69158e+06	6.30709e+06	5.63077e+06	6.95254e+06	7.64081e+06	6.64208e+06	5.29511e+06	7.56467e+06	9.69158e+06	6.30709e+06	5.63077e+06	6.95254e+06	7.64081e+06	6.64208e+06	5.29511e+06	2.28	6.15	14.29	3.19	20.08	19.8	High
P30085	CMPK1	UMP-CMP kinase OS=Homo sapiens OX=9606 GN=CMPK1 PE=1 SV=3	22	4	17	4	0.643	0.701	1.089	0.725	0.873	1.222	0.705181	0.768502	0.765631	0.819981	0.880537	0.738304	3	3	3	3	4	4	3	3	5.28695e+06	1.35115e+07	3.54373e+06	4.62693e+06	7.67739e+06	2.30449e+07	6.35451e+06	5.55223e+06	5.28695e+06	1.35115e+07	3.54373e+06	4.62693e+06	7.67739e+06	2.30449e+07	6.35451e+06	5.55223e+06	45.51	20.56	49.96	32.69	37.93	39.72	High
A3KMH1	VWA8	von Willebrand factor A domain-containing protein 8 OS=Homo sapiens OX=9606 GN=VWA8 PE=1 SV=2	1	2	3	2	1.278	1.487	1.332	1.139	1.032	1.095	0.313328	0.335058	0.813376	0.560463	0.895909	0.435766	2	2	2	2	2	2	2	1	1.72091e+06	1.97351e+06	1.94408e+06	1.5684e+06	1.99573e+06	1.98071e+06	1.87939e+06	1.45421e+06	1.72091e+06	1.97351e+06	1.94408e+06	1.5684e+06	1.99573e+06	1.98071e+06	1.87939e+06	1.45421e+06	29.62	90.23	17.95	37.91	17.24	0	Peak Found
O60264	SMARCA5	SWI/SNF-related matrix-associated actin-dependent regulator of chromatin subfamily A member 5 OS=Homo sapiens OX=9606 GN=SMARCA5 PE=1 SV=1	48	56	231	40	0.164	0.281	1.059	0.238	0.51	1.323	0.00752667	0.412647	0.709672	0.0284673	0.426439	0.965182	59	56	45	43	58	55	52	50	4.02192e+08	2.58884e+08	6.85333e+07	7.55284e+07	5.32096e+08	2.66635e+08	1.361e+08	1.06756e+08	4.02192e+08	2.58884e+08	6.85333e+07	7.55284e+07	5.32096e+08	2.66635e+08	1.361e+08	1.06756e+08	29.29	32.83	29.13	25.89	27.93	24.21	High
Q96BD5	PHF21A	PHD finger protein 21A OS=Homo sapiens OX=9606 GN=PHF21A PE=1 SV=1	4	2	3	2	0.265	100	100	0.126	100	100	0.0303653	1e-17	1e-17	5.82861e-05	1e-17	1e-17	2		1		2		1		1.97812e+06		348845		2.67216e+06		264881		1.97812e+06		348845		2.67216e+06		264881		0			0			High
P22735	TGM1	Protein-glutamine gamma-glutamyltransferase K OS=Homo sapiens OX=9606 GN=TGM1 PE=1 SV=4	3	3	8	3	2.061	3.479	0.737	1.568	1.671	0.448	0.0564732	0.0550604	0.178707	0.228828	0.150659	5.67803e-05	3	2	3	3	1	2	3	3	2.75147e+07	1.6755e+07	5.65832e+07	5.9487e+07	1.82945e+07	1.22871e+07	2.9477e+07	6.60554e+07	2.75147e+07	1.6755e+07	5.65832e+07	5.9487e+07	1.82945e+07	1.22871e+07	2.9477e+07	6.60554e+07	15.13	6.64	21.29	0	54.04	2.58	High
Q5VT06	CEP350	Centrosome-associated protein 350 OS=Homo sapiens OX=9606 GN=CEP350 PE=1 SV=1	8	20	34	20	2.363	3.42	1.19	1.368	3.11	2.246	0.0177274	0.0315091	0.951757	0.298809	0.0034882	0.0569343	18	9	19	5	20	11	20	5	3.04397e+07	1.55446e+07	3.60513e+07	1.64243e+07	3.21296e+07	1.68267e+07	3.30117e+07	2.19106e+07	3.04397e+07	1.55446e+07	3.60513e+07	1.64243e+07	3.21296e+07	1.68267e+07	3.30117e+07	2.19106e+07	32.63	115.83	32.15	31.98	57.48	12.9	High
O43684	BUB3	Mitotic checkpoint protein BUB3 OS=Homo sapiens OX=9606 GN=BUB3 PE=1 SV=1	31	9	36	9	0.569	0.333	0.697	1.113	0.866	1.736	0.761908	0.338639	0.135436	0.528158	0.907444	0.339166	9	9	8	9	9	9	9	9	2.32195e+07	4.61204e+07	2.12101e+07	2.91018e+07	3.59678e+07	5.51252e+07	4.37136e+07	3.42302e+07	2.32195e+07	4.61204e+07	2.12101e+07	2.91018e+07	3.59678e+07	5.51252e+07	4.37136e+07	3.42302e+07	54.51	41.42	18.6	18.4	20.17	45.25	High
Q9H0H5	RACGAP1	Rac GTPase-activating protein 1 OS=Homo sapiens OX=9606 GN=RACGAP1 PE=1 SV=1	16	8	17	8	0.236	1.001	2.301	0.173	0.956	100	0.0155573	0.808865	0.11237	0.00314312	0.966775	1e-17	8	4	3	1	8	5	4		9.28197e+06	1.40458e+06	1.06442e+06	249567	1.33929e+07	1.94965e+06	1.53917e+06		9.28197e+06	1.40458e+06	1.06442e+06	249567	1.33929e+07	1.94965e+06	1.53917e+06		13.58	51.06	0	28.6	7.07		High
Q8IZ83	ALDH16A1	Aldehyde dehydrogenase family 16 member A1 OS=Homo sapiens OX=9606 GN=ALDH16A1 PE=1 SV=2	4	3	3	3	1.062	100	1.321	0.911	0.572	1.114	0.576132	1e-17	0.883213	0.921681	0.176385	0.452344	1		2	2	1	1	2	1	753442		1.32652e+06	1.03475e+06	731195	1164990	1.49578e+06	597927	753442		1.32652e+06	1.03475e+06	731195	1164990	1.49578e+06	597927	0		17.15	0	0	0	Peak Found
Q12888	TP53BP1	TP53-binding protein 1 OS=Homo sapiens OX=9606 GN=TP53BP1 PE=1 SV=2	19	22	52	22	0.427	1.356	2.272	0.341	1.338	2.216	0.424985	0.409531	0.0943101	0.125532	0.418129	0.0636101	21	16	13	10	21	16	15	5	3.97901e+07	1.13198e+07	1.28282e+07	4.58398e+06	3.86656e+07	1.00454e+07	1.24011e+07	1.92029e+06	3.97901e+07	1.13198e+07	1.28282e+07	4.58398e+06	3.86656e+07	1.00454e+07	1.24011e+07	1.92029e+06	25.49	27.12	19.52	17.96	22.37	27.34	High
P07996	THBS1	Thrombospondin-1 OS=Homo sapiens OX=9606 GN=THBS1 PE=1 SV=2	31	30	128	30	1.794	1.194	1.093	1.512	1.509	1.165	0.100556	0.60558	0.773893	0.309728	0.320895	0.61078	27	32	30	29	29	31	32	29	2.21979e+08	3.51431e+08	2.00952e+08	1.96457e+08	2.71924e+08	3.74614e+08	2.78163e+08	2.24239e+08	2.21979e+08	3.51431e+08	2.00952e+08	1.96457e+08	2.71924e+08	3.74614e+08	2.78163e+08	2.24239e+08	33.06	25.21	21.13	34.8	26.54	21.64	High
P55199	ELL	RNA polymerase II elongation factor ELL OS=Homo sapiens OX=9606 GN=ELL PE=1 SV=1	34	15	34	15	0.442	2.139	8.124	0.261	1.297	4.629	0.430593	0.0879739	3.63293e-07	0.0343476	0.487763	5.02943e-06	14	8	9	1	13	6	11	2	2.02889e+07	3.90623e+06	7.57741e+06	206035	3.18067e+07	3.90613e+06	7.11621e+06	517925	2.02889e+07	3.90623e+06	7.57741e+06	206035	3.18067e+07	3.90613e+06	7.11621e+06	517925	9.46	23.92	0	13.68	13.09	46.54	High
P26572	MGAT1	Alpha-1,3-mannosyl-glycoprotein 2-beta-N-acetylglucosaminyltransferase OS=Homo sapiens OX=9606 GN=MGAT1 PE=1 SV=2	5	2	6	2	1.117	0.821	1.05	1.554	0.838	1.462	0.514685	0.902453	0.599766	0.235141	0.713858	0.924648	1	2	1	1	1	2	1	1	604440	1.50824e+06	675360	643411	477980	1.63382e+06	742615	507775	604440	1.50824e+06	675360	643411	477980	1.63382e+06	742615	507775	0	0	0	0	0	0	Peak Found
Q6WKZ4	RAB11FIP1	Rab11 family-interacting protein 1 OS=Homo sapiens OX=9606 GN=RAB11FIP1 PE=1 SV=3	2	2	4	2	0.981	0.534	0.807	1.266	0.838	2.254	0.704366	0.372327	0.217506	0.399676	0.713662	0.121909	1	2	2	1	2	2	2	2	141111	1.26614e+06	861879	171464	1.01585e+06	1.31751e+06	1.15737e+06	479605	141111	1.26614e+06	861879	171464	1.01585e+06	1.31751e+06	1.15737e+06	479605	0	70.61	0	31.46	19.19	31.1	Peak Found
P13667	PDIA4	Protein disulfide-isomerase A4 OS=Homo sapiens OX=9606 GN=PDIA4 PE=1 SV=2	10	6	10	6	0.992	0.802	1.29	1.59	1.175	1.707	0.594894	0.957934	0.87561	0.207306	0.660511	0.370403	5	5	5	5	5	5	5	4	3.56745e+06	4.76249e+06	3.52571e+06	3.07177e+06	3.15722e+06	3.6412e+06	3.89023e+06	2.08991e+06	3.56745e+06	4.76249e+06	3.52571e+06	3.07177e+06	3.15722e+06	3.6412e+06	3.89023e+06	2.08991e+06	9.03	9.57	22.2	6.11	7.42	21.1	High
Q8N6M0	OTUD6B	Deubiquitinase OTUD6B OS=Homo sapiens OX=9606 GN=OTUD6B PE=1 SV=1	11	2	4	2	0.527	0.197	0.855	1.529	0.607	1.279	0.344065	0.00930409	0.282003	0.204751	0.223047	0.763588	2	2	1	2	2	2	2	2	872185	2.60333e+06	394604	632620	768365	1.79771e+06	985252	667649	872185	2.60333e+06	394604	632620	768365	1.79771e+06	985252	667649	0	0	0	38.07	22.95	40.64	Peak Found
P41208	CETN2	Centrin-2 OS=Homo sapiens OX=9606 GN=CETN2 PE=1 SV=1	52	6	13	6	0.237	0.11	0.608	0.599	0.37	0.854	0.0175742	0.000829277	0.0467862	0.502407	0.0248623	0.0989599	5	6	1	3	4	6	2	2	5.23347e+06	1.23214e+07	724414	1.82033e+06	5.86176e+06	9.51871e+06	2.1177e+06	2.33252e+06	5.23347e+06	1.23214e+07	724414	1.82033e+06	5.86176e+06	9.51871e+06	2.1177e+06	2.33252e+06	0	0	0	17.16	1.98	13.46	High
Q8NBM4	UBAC2	Ubiquitin-associated domain-containing protein 2 OS=Homo sapiens OX=9606 GN=UBAC2 PE=1 SV=1	14	4	7	4	0.804	0.781	1.301	0.839	0.855	1.199	0.924607	0.896612	0.858106	0.951865	0.779278	0.687145	4	4	3	3	4	3	3	3	6.44298e+06	5.8901e+06	4.63297e+06	3.62658e+06	6.48204e+06	5.80226e+06	5.19452e+06	4.53154e+06	6.44298e+06	5.8901e+06	4.63297e+06	3.62658e+06	6.48204e+06	5.80226e+06	5.19452e+06	4.53154e+06	18.44	7.4	0.74	17.54	6.75	7.3	High
O15347	HMGB3	High mobility group protein B3 OS=Homo sapiens OX=9606 GN=HMGB3 PE=1 SV=4	11	2	3	2	0.23	0.129	0.727	0.498	0.622	1.726	0.0111976	0.000373667	0.122543	0.300182	0.285518	0.423	1	2	1	2	1	2	2	2	1.56482e+06	4.54944e+06	359943	1.13629e+06	1.73688e+06	3.06455e+06	1.8827e+06	1.14348e+06	1.56482e+06	4.54944e+06	359943	1.13629e+06	1.73688e+06	3.06455e+06	1.8827e+06	1.14348e+06	0	0	0	0	38.11	61.03	Peak Found
Q14781	CBX2	Chromobox protein homolog 2 OS=Homo sapiens OX=9606 GN=CBX2 PE=1 SV=2	7	3	4	3	0.229	0.407	100	0.238	0.514	100	0.018531	0.116654	1e-17	0.0156516	0.101074	1e-17	3	2	1		3	2	1		3.77739e+06	998982	358711		6.64389e+06	1.51173e+06	697411		3.77739e+06	998982	358711		6.64389e+06	1.51173e+06	697411		0	0		0	0		High
Q9NRZ9	HELLS	Lymphoid-specific helicase OS=Homo sapiens OX=9606 GN=HELLS PE=1 SV=1	56	57	294	56	0.126	5.786	5.742	0.077	3.143	18.272	0.0016036	0.0484523	3.22307e-05	3.20732e-05	0.0276719	1e-17	67	39	52	14	67	43	50	15	1.52083e+09	3.07623e+07	1.90982e+08	1.06589e+07	2.55859e+09	5.74686e+07	1.9244e+08	1.153e+07	1.52083e+09	3.07623e+07	1.90982e+08	1.06589e+07	2.55859e+09	5.74686e+07	1.9244e+08	1.153e+07	23.24	40.24	133.61	17.9	23.95	88.54	High
P61204	ARF3	ADP-ribosylation factor 3 OS=Homo sapiens OX=9606 GN=ARF3 PE=1 SV=2	55	10	105	3	0.741	0.664	0.844	0.881	1.028	1.237	0.96271	0.980028	0.326064	0.937796	0.719405	0.77118	7	7	6	7	7	7	7	6	4.5018e+08	3.09076e+08	4.45294e+08	5.75288e+08	3.65148e+08	2.973e+08	6.41871e+08	3.56064e+08	4.5018e+08	3.09076e+08	4.45294e+08	5.75288e+08	3.65148e+08	2.973e+08	6.41871e+08	3.56064e+08	39.68	48.83	30.38	34.35	50.49	12.31	High
Q9BZE4	GTPBP4	Nucleolar GTP-binding protein 1 OS=Homo sapiens OX=9606 GN=GTPBP4 PE=1 SV=3	58	44	315	44	0.272	0.229	0.791	0.433	0.412	1.339	0.0779634	0.313612	0.247814	0.248907	0.250299	0.998368	49	49	40	42	50	49	48	43	5.68478e+08	6.63741e+08	1.92738e+08	2.37283e+08	6.4226e+08	6.87423e+08	2.9489e+08	2.78693e+08	5.68478e+08	6.63741e+08	1.92738e+08	2.37283e+08	6.4226e+08	6.87423e+08	2.9489e+08	2.78693e+08	21.76	20.24	31.19	25.22	28.34	29.34	High
Q96DI7	SNRNP40	U5 small nuclear ribonucleoprotein 40 kDa protein OS=Homo sapiens OX=9606 GN=SNRNP40 PE=1 SV=1	11	3	12	3	0.401	0.426	1.504	0.466	0.827	1.461	0.174138	0.193643	0.580594	0.211277	0.715782	0.747309	3	3	3	2	3	3	3	3	4.78486e+06	4.58143e+06	2.04409e+06	948639	6.45621e+06	3.93615e+06	3.16198e+06	2.11327e+06	4.78486e+06	4.58143e+06	2.04409e+06	948639	6.45621e+06	3.93615e+06	3.16198e+06	2.11327e+06	28.51	13.2	1.92	24.71	4.58	9.43	High
Q7L8L6	FASTKD5	FAST kinase domain-containing protein 5, mitochondrial OS=Homo sapiens OX=9606 GN=FASTKD5 PE=1 SV=1	3	2	3	2	1.108	1.352	1.13	0.959	0.783	1.444	0.464111	0.416345	0.825323	0.834833	0.559464	0.880334	2	2	2	2	2	2	2	2	1.61055e+06	1.31971e+06	1.84737e+06	1.61427e+06	1.37808e+06	1.55697e+06	1.34721e+06	1.30298e+06	1.61055e+06	1.31971e+06	1.84737e+06	1.61427e+06	1.37808e+06	1.55697e+06	1.34721e+06	1.30298e+06	15.78	16	5.43	5.72	34.89	76.96	Peak Found
Q99459	CDC5L	Cell division cycle 5-like protein OS=Homo sapiens OX=9606 GN=CDC5L PE=1 SV=2	32	18	61	18	0.281	0.364	1.197	0.293	0.574	1.597	0.109688	0.338455	0.965055	0.0773624	0.317841	0.515657	18	18	11	12	18	15	16	11	4.56823e+07	3.43585e+07	1.3467e+07	1.00312e+07	5.94905e+07	2.83461e+07	2.09951e+07	1.15323e+07	4.56823e+07	3.43585e+07	1.3467e+07	1.00312e+07	5.94905e+07	2.83461e+07	2.09951e+07	1.15323e+07	30.86	54.21	25.44	34.41	16.64	24.59	High
F5HGN8	TRX2	Triplex capsid protein 2 OS=Human herpesvirus 8 type P (isolate GK18) OX=868565 GN=TRX2 PE=1 SV=1	17	5	31	5	0.894	2.145	2.289	0.834	1.578	2.026	0.658251	0.138062	0.0904185	0.921087	0.179055	0.127493	6	6	6	6	6	6	6	6	2.98725e+07	1.23953e+07	2.62153e+07	1.09114e+07	2.89819e+07	15274656	2.39686e+07	1.33076e+07	2.98725e+07	1.23953e+07	2.62153e+07	1.09114e+07	2.89819e+07	15274656	2.39686e+07	1.33076e+07	40.2	35.12	31.86	34	16.79	33.19	High
Q7Z2T5	TRMT1L	TRMT1-like protein OS=Homo sapiens OX=9606 GN=TRMT1L PE=1 SV=2	6	3	3	3	0.514	0.73	0.816	0.526	0.472	0.666	0.489358	0.761164	0.228214	0.283904	0.0600921	0.0121559	2	2	2	1	2	1	2	1	1.94182e+06	1.74671e+06	1.09949e+06	1.08106e+06	1.74814e+06	1.84135e+06	1.07129e+06	1.30359e+06	1.94182e+06	1.74671e+06	1.09949e+06	1.08106e+06	1.74814e+06	1.84135e+06	1.07129e+06	1.30359e+06	26.33	33.21	0	44.07	0	0	High
Q9ULL5	PRR12	Proline-rich protein 12 OS=Homo sapiens OX=9606 GN=PRR12 PE=1 SV=3	3	3	4	3	0.497	100	100	0.01			0.283982	1e-17	1e-17	1e-17			3		1		3				1.23789e+06		99015.6		1.52972e+06				1.23789e+06		99015.6		1.52972e+06				0						High
Q96QT6	PHF12	PHD finger protein 12 OS=Homo sapiens OX=9606 GN=PHF12 PE=1 SV=2	3	2	3	2	0.395	100	100	0.01			0.165027	1e-17	1e-17	1e-17			2		2		2				1.74015e+06		671715		2.16508e+06				1.74015e+06		671715		2.16508e+06				26.4						High
O15118	NPC1	NPC intracellular cholesterol transporter 1 OS=Homo sapiens OX=9606 GN=NPC1 PE=1 SV=2	2	2	8	2	0.83	0.59	1.152	0.749	0.69	0.972	0.872596	0.488674	0.837372	0.723814	0.381542	0.219086	2	2	2	2	1	2	2	2	1.5341e+06	2.3184e+06	1.39938e+06	1.28257e+06	636941	2032979	1.36382e+06	1.40739e+06	1.5341e+06	2.3184e+06	1.39938e+06	1.28257e+06	636941	2032979	1.36382e+06	1.40739e+06	53.15	8.45	17.11	0	12.25	1.38	High
P13674	P4HA1	Prolyl 4-hydroxylase subunit alpha-1 OS=Homo sapiens OX=9606 GN=P4HA1 PE=1 SV=2	8	3	6	3	1.006	1.283	1.027	1.021	1.037	0.904	0.604941	0.500568	0.599268	0.721552	0.882809	0.138735	3	3	3	3	2	2	3	2	1.25455e+06	1.13511e+06	1.43922e+06	1.15319e+06	737260	776104	1.33774e+06	1.37028e+06	1.25455e+06	1.13511e+06	1.43922e+06	1.15319e+06	737260	776104	1.33774e+06	1.37028e+06	60.01	16.91	15.71	5.11	24.69	74.96	Peak Found
P0DMN0	SULT1A4	Sulfotransferase 1A4 OS=Homo sapiens OX=9606 GN=SULT1A4 PE=1 SV=1	14	3	11	3	1.183	0.832	0.907	1.221	0.92	1.75	0.392139	0.925544	0.373805	0.467861	0.887731	0.334303	3	3	2	1	3	3	3	2	1.76497e+06	2.50186e+06	1.80928e+06	496533	2.10563e+06	2.57675e+06	2.47276e+06	1.35682e+06	1.76497e+06	2.50186e+06	1.80928e+06	496533	2.10563e+06	2.57675e+06	2.47276e+06	1.35682e+06	1.61	5.08	0	0.27	8.13	27.59	High
Q9H147	DNTTIP1	Deoxynucleotidyltransferase terminal-interacting protein 1 OS=Homo sapiens OX=9606 GN=DNTTIP1 PE=1 SV=2	17	4	6	4	0.233	1.324	100	0.107	0.918	2.109	0.0128813	0.428736	1e-17	7.13239e-05	0.797199	0.225128	4	2	2		4	2	2	1	5.96704e+06	614224	792219		6.51235e+06	607398	583043	234364	5.96704e+06	614224	792219		6.51235e+06	607398	583043	234364	28.03	7.44		82.54	9.68	0	High
Q15393	SF3B3	Splicing factor 3B subunit 3 OS=Homo sapiens OX=9606 GN=SF3B3 PE=1 SV=4	20	21	56	21	0.19	1.888	3.822	0.117	1.64	2.25	0.0165048	0.184042	0.00216648	0.000623373	0.230263	0.0560499	21	14	15	9	21	10	15	6	1.04449e+08	7.55221e+06	1.46848e+07	2.93654e+06	1.46717e+08	6.11875e+06	1.33695e+07	2.33379e+06	1.04449e+08	7.55221e+06	1.46848e+07	2.93654e+06	1.46717e+08	6.11875e+06	1.33695e+07	2.33379e+06	31.68	32.85	8.68	51.2	8.67	11.93	High
P41227	NAA10	N-alpha-acetyltransferase 10 OS=Homo sapiens OX=9606 GN=NAA10 PE=1 SV=1	26	5	13	5	0.74	0.823	1.321	0.791	0.841	1.443	0.944253	0.968786	0.825639	0.95298	0.750874	0.781287	4	5	4	4	4	5	5	5	8.47372e+06	8.9169e+06	6.37198e+06	5.4561e+06	8.30879e+06	8.79176e+06	7.6289e+06	5.21536e+06	8.47372e+06	8.9169e+06	6.37198e+06	5.4561e+06	8.30879e+06	8.79176e+06	7.6289e+06	5.21536e+06	16.03	22.64	23.85	15.82	30.92	13.85	High
P05166	PCCB	Propionyl-CoA carboxylase beta chain, mitochondrial OS=Homo sapiens OX=9606 GN=PCCB PE=1 SV=3	59	26	349	26	2.316	4.754	0.901	1.775	2.564	0.492	0.0354535	0.0731377	0.420742	0.195581	0.061975	0.000229879	33	30	33	33	33	29	32	33	4.48848e+08	2.29388e+08	1.077e+09	1.12548e+09	2.81577e+08	2.00325e+08	5.06055e+08	1.0506e+09	4.48848e+08	2.29388e+08	1.077e+09	1.12548e+09	2.81577e+08	2.00325e+08	5.06055e+08	1.0506e+09	20.22	16.44	16.58	15.01	13.77	15.89	High
Q96S94	CCNL2	Cyclin-L2 OS=Homo sapiens OX=9606 GN=CCNL2 PE=1 SV=1	9	3	6	2	0.01	0.01		0.827	0.224	0.998	1e-17	1e-17		0.810309	0.000735472	0.284127	1	1			1	1	1	1	157450	552840			228968	845461	189276	189584	157450	552840			228968	845461	189276	189584				0	0	0	Peak Found
Q96S44	TP53RK	EKC/KEOPS complex subunit TP53RK OS=Homo sapiens OX=9606 GN=TP53RK PE=1 SV=2	8	2	3	2	0.642	0.643	1.689	1.019	0.768	0.882	0.59939	0.53703	0.484317	0.78682	0.514483	0.137878	1	2	2	1	1	2	2	1	652076	990502	637786	247990	348683	778717	552916	402598	652076	990502	637786	247990	348683	778717	552916	402598	0	0.97	0	0	31.08	0	Peak Found
P21964	COMT	Catechol O-methyltransferase OS=Homo sapiens OX=9606 GN=COMT PE=1 SV=2	17	3	5	3	0.707	0.567	0.962	1.433	0.782	1.161	0.884829	0.464713	0.476768	0.27268	0.586977	0.536673	3	3	3	3	3	3	3	2	1.52354e+06	1.82609e+06	1.23026e+06	1.20122e+06	826411	1.24003e+06	1.04594e+06	576779	1.52354e+06	1.82609e+06	1.23026e+06	1.20122e+06	826411	1.24003e+06	1.04594e+06	576779	34.89	2.1	20.75	15.25	2	19.32	High
O75477	ERLIN1	Erlin-1 OS=Homo sapiens OX=9606 GN=ERLIN1 PE=1 SV=2	26	9	24	6	1.104	1.46	1.382	1.058	1.469	1.185	0.422258	0.335922	0.73283	0.582732	0.25064	0.655477	9	9	9	9	9	8	9	9	2.8318e+07	2.0618e+07	3.27474e+07	2.38168e+07	2.30675e+07	1.55723e+07	2.45e+07	2.09923e+07	2.8318e+07	2.0618e+07	3.27474e+07	2.38168e+07	2.30675e+07	1.55723e+07	2.45e+07	2.09923e+07	16.53	43.69	6.36	7.81	11.52	17.63	High
Q8WUF5	PPP1R13L	RelA-associated inhibitor OS=Homo sapiens OX=9606 GN=PPP1R13L PE=1 SV=4	2	2	3	2	1.091	0.98	1.287	1.17	0.946	1.479	0.462233	0.809257	0.881112	0.506739	0.955548	0.712549	1	1	2	1	1	1	2	1	2.93668e+06	3.27032e+06	4.33542e+06	2.48944e+06	2.58072e+06	3.19235e+06	4.06154e+06	2.04043e+06	2.93668e+06	3.27032e+06	4.33542e+06	2.48944e+06	2.58072e+06	3.19235e+06	4.06154e+06	2.04043e+06	0	0	0	0	0	0	Peak Found
Q9Y3Z3	SAMHD1	Deoxynucleoside triphosphate triphosphohydrolase SAMHD1 OS=Homo sapiens OX=9606 GN=SAMHD1 PE=1 SV=2	15	7	19	7	0.365	0.582	0.937	0.489	0.918	1.26	0.127293	0.498704	0.483102	0.328977	0.894633	0.823415	7	7	7	4	7	6	7	4	7.58342e+06	4.72996e+06	2.87851e+06	2.50767e+06	8.54903e+06	3.20636e+06	3.84319e+06	1.89994e+06	7.58342e+06	4.72996e+06	2.87851e+06	2.50767e+06	8.54903e+06	3.20636e+06	3.84319e+06	1.89994e+06	31.87	19.24	6.12	26.05	25.67	21.82	High
P49792	RANBP2	E3 SUMO-protein ligase RanBP2 OS=Homo sapiens OX=9606 GN=RANBP2 PE=1 SV=2	18	46	122	46	1.065	2.405	4.409	0.763	1.816	3.377	0.482758	0.244841	0.000562224	0.864153	0.14571	0.000665504	40	35	38	24	44	33	42	23	7.69914e+07	3.43023e+07	8.28275e+07	1.54211e+07	9.14446e+07	3.34306e+07	6.63026e+07	1.45607e+07	7.69914e+07	3.43023e+07	8.28275e+07	1.54211e+07	9.14446e+07	3.34306e+07	6.63026e+07	1.45607e+07	16.95	20.79	26.35	17.8	29.69	34.17	High
O75940	SMNDC1	Survival of motor neuron-related-splicing factor 30 OS=Homo sapiens OX=9606 GN=SMNDC1 PE=1 SV=1	16	2	3	2	0.608	1.091	100	0.394	0.886	1.147	0.595979	0.694169	1e-17	0.089574	0.756189	0.50425	2	1	1		2	1	1	1	1.62361e+06	719664	785150		2.0712e+06	645645	571802	498577	1.62361e+06	719664	785150		2.0712e+06	645645	571802	498577	0	0		0	0	0	Peak Found
P82675	MRPS5	28S ribosomal protein S5, mitochondrial OS=Homo sapiens OX=9606 GN=MRPS5 PE=1 SV=2	37	17	61	17	0.855	0.401	1.045	0.9	0.552	1.226	0.71673	0.589271	0.68368	0.852906	0.50517	0.74763	16	15	13	14	15	17	15	14	4.04702e+07	6.89651e+07	3.66795e+07	2.68517e+07	4.71338e+07	7.01604e+07	4.67843e+07	3.01939e+07	4.04702e+07	6.89651e+07	3.66795e+07	2.68517e+07	4.71338e+07	7.01604e+07	4.67843e+07	3.01939e+07	30.38	21.62	9.6	25.92	31.56	18.72	High
Q9NV31	IMP3	U3 small nucleolar ribonucleoprotein protein IMP3 OS=Homo sapiens OX=9606 GN=IMP3 PE=1 SV=1	21	3	4	3	0.08	0.435	1.49	0.067	0.7	1.193	4.39074e-05	0.208915	0.719791	7.86807e-07	0.390108	0.590336	3	1	1	1	3	1	1	1	3.43176e+06	445339	193845	130123	6.12207e+06	415500	290925	243889	3.43176e+06	445339	193845	130123	6.12207e+06	415500	290925	243889	0	0	0	0	0	0	High
Q16514	TAF12	Transcription initiation factor TFIID subunit 12 OS=Homo sapiens OX=9606 GN=TAF12 PE=1 SV=1	17	3	7	3	0.258	0.407		0.335	0.435	1.528	0.0282072	0.152597		0.0747344	0.066074	0.697	2	2	1	1	2	2	2	2	4.29975e+06	3.42667e+06	683738	267308	5.55552e+06	4.20863e+06	1.85617e+06	1.20133e+06	4.29975e+06	3.42667e+06	683738	267308	5.55552e+06	4.20863e+06	1.85617e+06	1.20133e+06	0	0		2.16	16.95	42.49	High
O75165	DNAJC13	DnaJ homolog subfamily C member 13 OS=Homo sapiens OX=9606 GN=DNAJC13 PE=1 SV=5	8	15	45	15	0.722	0.965	1.429	0.971	1.316	1.692	0.942855	0.814175	0.66656	0.742307	0.459251	0.388838	14	14	12	13	14	14	13	9	1.08147e+07	7.96559e+06	7.49605e+06	6.14828e+06	8.59791e+06	6.43657e+06	8.32589e+06	3.93936e+06	1.08147e+07	7.96559e+06	7.49605e+06	6.14828e+06	8.59791e+06	6.43657e+06	8.32589e+06	3.93936e+06	16.78	21.9	18.56	14.44	30.36	42.99	High
Q15542	TAF5	Transcription initiation factor TFIID subunit 5 OS=Homo sapiens OX=9606 GN=TAF5 PE=1 SV=3	13	9	22	9	0.264	0.318	2.073	0.383	0.394	1.681	0.0346303	0.0720802	0.153056	0.155273	0.0408364	0.401824	6	8	4	4	9	8	6	4	1.07131e+07	9.74558e+06	2.35706e+06	1.35803e+06	1.49873e+07	1.27595e+07	5.12312e+06	2.30206e+06	1.07131e+07	9.74558e+06	2.35706e+06	1.35803e+06	1.49873e+07	1.27595e+07	5.12312e+06	2.30206e+06	45.32	49.01	70.67	17.32	21.66	51.88	High
Q14974	KPNB1	Importin subunit beta-1 OS=Homo sapiens OX=9606 GN=KPNB1 PE=1 SV=2	18	13	50	13	0.8	1.403	2.145	0.66	1.18	1.898	0.825763	0.434	0.128917	0.672061	0.557076	0.198986	13	11	12	9	13	11	13	10	4.49684e+07	6.03289e+07	4.22482e+07	5.56288e+07	6.49045e+07	8.27324e+07	9.64863e+07	8.73662e+07	4.49684e+07	6.03289e+07	4.22482e+07	5.56288e+07	6.49045e+07	8.27324e+07	9.64863e+07	8.73662e+07	31.16	32.69	32.89	26.79	21.37	33.1	High
Q9Y224	RTRAF	RNA transcription, translation and transport factor protein OS=Homo sapiens OX=9606 GN=RTRAF PE=1 SV=1	26	5	15	5	0.743	0.401	1.304	0.838	0.693	1.356	0.950283	0.219319	0.852283	0.955376	0.430574	0.962412	4	4	4	5	5	5	4	4	6.31385e+06	1.01772e+07	4.31452e+06	3.53964e+06	8.03364e+06	8.68807e+06	6.00661e+06	4.2079e+06	6.31385e+06	1.01772e+07	4.31452e+06	3.53964e+06	8.03364e+06	8.68807e+06	6.00661e+06	4.2079e+06	7.23	8.33	9.1	12.1	11.64	15.95	High
P19367	HK1	Hexokinase-1 OS=Homo sapiens OX=9606 GN=HK1 PE=1 SV=3	30	30	130	24	0.851	1.271	1.281	0.988	1.29	1.232	0.766704	0.565668	0.890906	0.781684	0.463105	0.760821	25	24	25	24	24	23	26	23	1.04064e+08	6.54391e+07	1.06166e+08	9.42206e+07	7.80195e+07	5.84153e+07	8.59357e+07	1.01157e+08	1.04064e+08	6.54391e+07	1.06166e+08	9.42206e+07	7.80195e+07	5.84153e+07	8.59357e+07	1.01157e+08	20.43	25.69	16.13	15.24	15.62	24.56	High
P50991	CCT4	T-complex protein 1 subunit delta OS=Homo sapiens OX=9606 GN=CCT4 PE=1 SV=4	49	25	131	24	0.959	0.942	1.369	1.016	1.08	1.7	0.608559	0.765691	0.752077	0.743778	0.659532	0.379278	26	26	25	26	25	26	25	22	1.7682e+08	2.09564e+08	1.78553e+08	1.26731e+08	1.73523e+08	161074005	1.77349e+08	1.08235e+08	1.7682e+08	2.09564e+08	1.78553e+08	1.26731e+08	1.73523e+08	161074005	1.77349e+08	1.08235e+08	19.03	22.14	21.57	21.32	19.21	20.43	High
Q15648	MED1	Mediator of RNA polymerase II transcription subunit 1 OS=Homo sapiens OX=9606 GN=MED1 PE=1 SV=4	7	9	19	9	0.53	1.593	7.314	0.487	1.804	2.7	0.477787	0.253042	1.541e-06	0.344392	0.153703	0.00985524	8	5	6	3	8	8	6	4	9.14971e+06	2.78075e+06	5.42479e+06	589105	1.17146e+07	3.09151e+06	4.59963e+06	1.33911e+06	9.14971e+06	2.78075e+06	5.42479e+06	589105	1.17146e+07	3.09151e+06	4.59963e+06	1.33911e+06	48.63	48.4	18.27	21.5	36.64	30.48	High
Q9NYY8	FASTKD2	FAST kinase domain-containing protein 2, mitochondrial OS=Homo sapiens OX=9606 GN=FASTKD2 PE=1 SV=1	3	2	5	2	1.039	0.472	1.026	0.921	0.702	1.191	0.665652	0.247027	0.542603	0.953544	0.392611	0.581615	2	2	2	2	2	2	2	2	370116	719457	394897	362902	651337	849610	665572	520238	370116	719457	394897	362902	651337	849610	665572	520238	7.69	115.32	18.5	53.89	84.37	29.35	Peak Found
P33240	CSTF2	Cleavage stimulation factor subunit 2 OS=Homo sapiens OX=9606 GN=CSTF2 PE=1 SV=1	13	6	15	6	0.295	3.334	5.76	0.234	1.713	4.186	0.0825897	0.0165168	3.10521e-05	0.0140795	0.216579	2.42686e-05	6	4	4	3	6	4	4	2	1.47603e+07	1.17887e+06	3.96325e+06	583515	1.71803e+07	2.01668e+06	3.57398e+06	452555	1.47603e+07	1.17887e+06	3.96325e+06	583515	1.71803e+07	2.01668e+06	3.57398e+06	452555	18.15	31.7	46.98	11.93	4.25	26.65	High
Q6PL18	ATAD2	ATPase family AAA domain-containing protein 2 OS=Homo sapiens OX=9606 GN=ATAD2 PE=1 SV=1	8	11	16	11	0.545	0.348	1.215	0.272	0.702	1.746	0.521246	0.110389	0.871817	0.036153	0.440857	0.364069	7	6	2	1	9	7	7	3	3.3805e+06	1.85415e+06	521577	226984	1.00227e+07	3.25027e+06	2.16611e+06	1.18021e+06	3.3805e+06	1.85415e+06	521577	226984	1.00227e+07	3.25027e+06	2.16611e+06	1.18021e+06	128.09	0	0	11.32	39.26	29.68	High
P35998	PSMC2	26S proteasome regulatory subunit 7 OS=Homo sapiens OX=9606 GN=PSMC2 PE=1 SV=3	47	21	82	21	0.824	0.709	1.348	0.98	1.067	1.358	0.766777	0.965168	0.784132	0.68097	0.639767	0.957551	22	23	20	17	23	23	21	18	4.17268e+07	4.48092e+07	3.22695e+07	2.37266e+07	3.87674e+07	4.01082e+07	3.37788e+07	2.39725e+07	4.17268e+07	4.48092e+07	3.22695e+07	2.37266e+07	3.87674e+07	4.01082e+07	3.37788e+07	2.39725e+07	27.62	24.11	14.81	22.08	22.57	17.79	High
P12236	SLC25A6	ADP/ATP translocase 3 OS=Homo sapiens OX=9606 GN=SLC25A6 PE=1 SV=4	46	14	108	2	0.939	0.87	1.35	0.881	0.981	1.333	0.60417	0.866861	0.781622	0.879619	0.837636	0.987955	4	4	3	3	4	4	4	3	1.64537e+07	1.74129e+07	1.38774e+07	1.06578e+07	1.60121e+07	1.6541e+07	1.52433e+07	1.09033e+07	1.64537e+07	1.74129e+07	1.38774e+07	1.06578e+07	1.60121e+07	1.6541e+07	1.52433e+07	1.09033e+07	3.52	35.91	5.53	22.51	18.2	29.37	High
Q07864	POLE	DNA polymerase epsilon catalytic subunit A OS=Homo sapiens OX=9606 GN=POLE PE=1 SV=5	2	4	7	4	0.441	0.845	100	0.625	1.546	3.573	0.290532	0.918468	1e-17	0.53883	0.241903	0.00211455	3	2	3		3	3	2	1	1.43326e+06	215871	1.36568e+06		1.81926e+06	699461	1.41354e+06	362760	1.43326e+06	215871	1.36568e+06		1.81926e+06	699461	1.41354e+06	362760	85	57.37		124.23	120.58	0	High
Q9H0A0	NAT10	RNA cytidine acetyltransferase OS=Homo sapiens OX=9606 GN=NAT10 PE=1 SV=2	43	42	326	42	0.178	0.128	0.638	0.357	0.283	1.047	0.0115406	0.121785	0.0839505	0.136768	0.0771159	0.367275	53	52	37	48	53	52	48	51	4.15624e+08	6.16162e+08	9.87348e+07	1.61508e+08	4.96391e+08	6.00357e+08	1.79893e+08	1.98489e+08	4.15624e+08	6.16162e+08	9.87348e+07	1.61508e+08	4.96391e+08	6.00357e+08	1.79893e+08	1.98489e+08	21.2	27.02	27.68	23.83	22.37	32.27	High
Q13630	GFUS	GDP-L-fucose synthase OS=Homo sapiens OX=9606 GN=GFUS PE=1 SV=1	9	3	9	3	1.02	0.979	1.131	1.201	0.961	1.14	0.566494	0.847465	0.844029	0.472933	0.970078	0.556382	1	2	2	3	1	2	2	2	1.15357e+06	2.88359e+06	2.85294e+06	3.2279e+06	793278	2594902	2.4449e+06	2.09731e+06	1.15357e+06	2.88359e+06	2.85294e+06	3.2279e+06	793278	2594902	2.4449e+06	2.09731e+06	0	10.71	52.42	0	11.2	21.7	Peak Found
P18887	XRCC1	DNA repair protein XRCC1 OS=Homo sapiens OX=9606 GN=XRCC1 PE=1 SV=2	3	2	4	2	0.269	0.422	0.824	0.409	0.729	1.321	0.0272108	0.166517	0.237767	0.137919	0.493293	0.946323	2	2	2	1	2	1	2	2	5.61633e+06	3.70581e+06	1.63003e+06	489132	5.6571e+06	2.24579e+06	2.26404e+06	1.70244e+06	5.61633e+06	3.70581e+06	1.63003e+06	489132	5.6571e+06	2.24579e+06	2.26404e+06	1.70244e+06	25.26	13.12	0	6.69	0	2.29	High
O95747	OXSR1	Serine/threonine-protein kinase OSR1 OS=Homo sapiens OX=9606 GN=OXSR1 PE=1 SV=1	7	3	14	3	0.537	0.639	1.835	0.902	1.038	1.997	0.509091	0.536379	0.272778	0.895204	0.8996	0.145699	3	3	3	3	3	3	3	3	2.76898e+06	2.93172e+06	1.84935e+06	1.09741e+06	3.44404e+06	2.95068e+06	2.83312e+06	1.09661e+06	2.76898e+06	2.93172e+06	1.84935e+06	1.09741e+06	3.44404e+06	2.95068e+06	2.83312e+06	1.09661e+06	17.53	25.1	16.34	56.87	39.93	49.35	High
Q96T51	RUFY1	RUN and FYVE domain-containing protein 1 OS=Homo sapiens OX=9606 GN=RUFY1 PE=1 SV=2	3	2	2	2	0.551		100	0.01	0.01	0.01	0.376244		1e-17	1e-17	1e-17	1e-17	1	1	1		1	1		1	655970	618874	361543		215245	924586		333405	655970	618874	361543		215245	924586		333405	0						Peak Found
Q9H6R4	NOL6	Nucleolar protein 6 OS=Homo sapiens OX=9606 GN=NOL6 PE=1 SV=2	34	30	132	30	0.041	0.618	1.419	0.047	0.785	1.643	2.14351e-07	0.932158	0.680291	5.85981e-07	0.949353	0.450026	36	26	18	24	37	27	23	16	4.56604e+08	4.67203e+07	6.10627e+07	3.17851e+07	4.57272e+08	3.94773e+07	6.65809e+07	2.63782e+07	4.56604e+08	4.67203e+07	6.10627e+07	3.17851e+07	4.57272e+08	3.94773e+07	6.65809e+07	2.63782e+07	30.31	25	24.38	38.11	39.85	32.58	High
P09382	LGALS1	Galectin-1 OS=Homo sapiens OX=9606 GN=LGALS1 PE=1 SV=2	47	6	31	6	0.766	0.835	0.857	0.89	0.873	1.271	0.853496	0.890837	0.347807	0.805139	0.978456	0.848983	6	6	5	6	6	6	6	6	2.23393e+07	1.98898e+07	1.65818e+07	1.63012e+07	2.33583e+07	2.36862e+07	1.97774e+07	1.45189e+07	2.23393e+07	1.98898e+07	1.65818e+07	1.63012e+07	2.33583e+07	2.36862e+07	1.97774e+07	1.45189e+07	16.2	18.75	53.73	23.39	13.23	21.95	High
P08670	VIM	Vimentin OS=Homo sapiens OX=9606 GN=VIM PE=1 SV=4	85	56	1302	52	1.451	2.13	1.339	1.673	1.843	1.669	0.207722	0.293364	0.797824	0.233563	0.186214	0.416455	71	68	72	71	70	68	72	69	1.37799e+10	9.78039e+09	2.02739e+10	1.51706e+10	1.02265e+10	8.92363e+09	1.71569e+10	1.02984e+10	1.37799e+10	9.78039e+09	2.02739e+10	1.51706e+10	1.02265e+10	8.92363e+09	1.71569e+10	1.02984e+10	13.83	19.37	14.16	17.09	17.75	17.9	High
O00443	PIK3C2A	Phosphatidylinositol 4-phosphate 3-kinase C2 domain-containing subunit alpha OS=Homo sapiens OX=9606 GN=PIK3C2A PE=1 SV=2	5	7	15	7	2.414	1.691	3.549	1.589	1.319	3.106	0.0188758	0.233657	0.00412897	0.154017	0.437657	0.00195727	6	4	6	4	7	6	7	2	2.79807e+06	2.72962e+06	6.40226e+06	838153	3.66949e+06	3.90124e+06	6.27622e+06	605144	2.79807e+06	2.72962e+06	6.40226e+06	838153	3.66949e+06	3.90124e+06	6.27622e+06	605144	14.81	35.31	13.2	33.09	38.18	50.36	Peak Found
Q03701	CEBPZ	CCAAT/enhancer-binding protein zeta OS=Homo sapiens OX=9606 GN=CEBPZ PE=1 SV=3	32	32	118	32	0.092	0.209	0.781	0.189	0.438	1.305	0.000205813	0.191346	0.234516	0.00962389	0.249986	0.927159	33	32	17	21	33	30	29	23	1.80122e+08	8.01432e+07	1.61311e+07	1.703e+07	1.6563e+08	6.35983e+07	2.94508e+07	2.35485e+07	1.80122e+08	8.01432e+07	1.61311e+07	1.703e+07	1.6563e+08	6.35983e+07	2.94508e+07	2.35485e+07	87.88	53.54	29.37	31.85	25.57	37.74	High
P29353	SHC1	SHC-transforming protein 1 OS=Homo sapiens OX=9606 GN=SHC1 PE=1 SV=4	20	7	25	7	0.986	0.911	1.417	0.854	0.967	1.334	0.60684	0.895646	0.68372	0.924491	0.996963	0.991087	6	6	6	5	6	6	6	5	6.8583e+06	6.83325e+06	6.38422e+06	4.28995e+06	7.26514e+06	7.06143e+06	6.50175e+06	4.70965e+06	6.8583e+06	6.83325e+06	6.38422e+06	4.28995e+06	7.26514e+06	7.06143e+06	6.50175e+06	4.70965e+06	12.71	19.26	18.17	14.36	40.42	24.57	High
O95793	STAU1	Double-stranded RNA-binding protein Staufen homolog 1 OS=Homo sapiens OX=9606 GN=STAU1 PE=1 SV=2	22	9	36	8	0.773	0.744	2.731	0.728	0.916	1.838	0.855748	0.982918	0.0303152	0.898176	0.931206	0.243611	7	8	7	4	8	7	8	5	1.98475e+07	2.23888e+07	1.65882e+07	4.97026e+06	2.7163e+07	2.35218e+07	2.03664e+07	8.69139e+06	1.98475e+07	2.23888e+07	1.65882e+07	4.97026e+06	2.7163e+07	2.35218e+07	2.03664e+07	8.69139e+06	6.17	12.69	1.95	21.5	24.99	8.5	High
Q16658	FSCN1	Fascin OS=Homo sapiens OX=9606 GN=FSCN1 PE=1 SV=3	29	14	48	14	0.778	0.951	1.049	0.985	0.978	1.271	0.893377	0.759493	0.690141	0.745396	0.78111	0.849228	14	14	13	12	14	13	14	14	7.20156e+07	6.2496e+07	5.53271e+07	5.24285e+07	6.37915e+07	6.65848e+07	6.4283e+07	5.25894e+07	7.20156e+07	6.2496e+07	5.53271e+07	5.24285e+07	6.37915e+07	6.65848e+07	6.4283e+07	5.25894e+07	15.61	25.89	11.11	20.07	9.03	19.07	High
O14613	CDC42EP2	Cdc42 effector protein 2 OS=Homo sapiens OX=9606 GN=CDC42EP2 PE=1 SV=1	30	3	5	3	0.01	0.01		0.492	2.347	100	1e-17	1e-17		0.282233	0.0595982	1e-17	2	1			2	1	2		1.47029e+06	426074			2.4927e+06	345204	1.08969e+06		1.47029e+06	426074			2.4927e+06	345204	1.08969e+06					31.3	0		High
P50914	RPL14	60S ribosomal protein L14 OS=Homo sapiens OX=9606 GN=RPL14 PE=1 SV=4	44	11	141	11	0.678	0.262	0.97	0.854	0.466	1.105	0.909318	0.376563	0.543764	0.980865	0.34505	0.48126	12	12	10	11	12	12	12	11	6.84229e+08	1.5789e+09	4.41328e+08	4.35057e+08	6.9243e+08	1.3813e+09	5.98363e+08	5.18628e+08	6.84229e+08	1.5789e+09	4.41328e+08	4.35057e+08	6.9243e+08	1.3813e+09	5.98363e+08	5.18628e+08	15.17	12.74	13.59	29.99	27.74	15.43	High
Q9BW27	NUP85	Nuclear pore complex protein Nup85 OS=Homo sapiens OX=9606 GN=NUP85 PE=1 SV=1	19	8	23	8	0.74	0.733	1.743	0.815	0.904	1.502	0.950536	0.815404	0.335951	0.984357	0.875611	0.670945	8	8	6	7	8	7	8	6	8.60453e+06	8.4997e+06	6.02749e+06	3.33425e+06	9.97343e+06	5.75442e+06	7.24771e+06	4.62122e+06	8.60453e+06	8.4997e+06	6.02749e+06	3.33425e+06	9.97343e+06	5.75442e+06	7.24771e+06	4.62122e+06	38.43	51.3	33.72	14.32	22.45	16.57	High
Q9Y4P8	WIPI2	WD repeat domain phosphoinositide-interacting protein 2 OS=Homo sapiens OX=9606 GN=WIPI2 PE=1 SV=1	3	2	3	2	0.558	1.429	2.755	0.352	1.133	2.319	0.521992	0.35634	0.0285856	0.062756	0.720765	0.0548035	2	1	2	2	2	2	2	2	5.70138e+06	850345	3.27552e+06	1.1699e+06	6.27724e+06	1.93681e+06	2.3676e+06	963216	5.70138e+06	850345	3.27552e+06	1.1699e+06	6.27724e+06	1.93681e+06	2.3676e+06	963216	24.21	0	10.77	39.82	73.44	29.82	High
P07900	HSP90AA1	Heat shock protein HSP 90-alpha OS=Homo sapiens OX=9606 GN=HSP90AA1 PE=1 SV=5	41	36	290	16	0.852	0.827	1.381	1.026	0.971	1.31	0.765181	0.85892	0.734382	0.731896	0.791215	0.937992	18	18	18	18	18	17	18	18	1.27358e+08	1.26041e+08	1.08463e+08	7.90492e+07	1.05674e+08	1.01792e+08	1.067e+08	8.30397e+07	1.27358e+08	1.26041e+08	1.08463e+08	7.90492e+07	1.05674e+08	1.01792e+08	1.067e+08	8.30397e+07	19.69	25.58	17.61	12.83	27.44	16.43	High
P02768	ALB	Albumin OS=Homo sapiens OX=9606 GN=ALB PE=1 SV=2	18	11	43	6	2.026	2.389	0.734			0.212	0.0476717	0.056117	0.175027			1.21558e-11	3	3	5	5	1	2	1	5	3.77311e+06	2.27738e+06	8.39498e+06	1.10033e+07	1.79195e+06	895031	332128	1.28949e+07	3.77311e+06	2.27738e+06	8.39498e+06	1.10033e+07	1.79195e+06	895031	332128	1.28949e+07	22.31	51.92	4.87			0	Peak Found
Q9NUI1	DECR2	Peroxisomal 2,4-dienoyl-CoA reductase OS=Homo sapiens OX=9606 GN=DECR2 PE=1 SV=1	6	2	5	2	0.784	0.754	1.132	0.827	0.908	1.169	0.958069	0.749689	0.845545	0.97978	0.849606	0.617825	2	2	2	2	2	2	1	1	3.08131e+06	3.12399e+06	2.49927e+06	2.48885e+06	3.24319e+06	2.90191e+06	2.2999e+06	1.96822e+06	3.08131e+06	3.12399e+06	2.49927e+06	2.48885e+06	3.24319e+06	2.90191e+06	2.2999e+06	1.96822e+06	6.48	11.28	21.62	0	0	0	Peak Found
Q13885	TUBB2A	Tubulin beta-2A chain OS=Homo sapiens OX=9606 GN=TUBB2A PE=1 SV=1	65	25	539	3	1.51	1.566	1.944	1.368	1.764	2.661	0.171518	0.295947	0.209311	0.28363	0.109188	0.0114687	5	5	5	5	5	5	5	4	1.2939e+07	1.23928e+07	1.9364e+07	9.04694e+06	1.41894e+07	1.14599e+07	2.22292e+07	7.53305e+06	1.2939e+07	1.23928e+07	1.9364e+07	9.04694e+06	1.41894e+07	1.14599e+07	2.22292e+07	7.53305e+06	7.76	6.15	13.43	21.21	37.63	17.14	High
Q12923	PTPN13	Tyrosine-protein phosphatase non-receptor type 13 OS=Homo sapiens OX=9606 GN=PTPN13 PE=1 SV=2	2	5	15	5	1.583	2.666	1.632	1.522	1.64	0.48	0.147932	0.0547714	0.43148	0.244372	0.22306	0.000164196	5	4	5	1	5	4	5	1	7.37255e+06	5.51827e+06	8.63378e+06	453640	9.56091e+06	6.04417e+06	8.27828e+06	995922	7.37255e+06	5.51827e+06	8.63378e+06	453640	9.56091e+06	6.04417e+06	8.27828e+06	995922	29.39	24.46	0	56.7	59.83	0	High
P27144	AK4	Adenylate kinase 4, mitochondrial OS=Homo sapiens OX=9606 GN=AK4 PE=1 SV=1	19	4	5	4	1.699	1.255	1.111	1.617	1.153	0.785	0.103117	0.46958	0.807018	0.195272	0.692464	0.0496764	4	3	4	4	3	3	4	4	3.78126e+06	2.93289e+06	5.28233e+06	4.26779e+06	2.19109e+06	2.80705e+06	4.71138e+06	5.52397e+06	3.78126e+06	2.93289e+06	5.28233e+06	4.26779e+06	2.19109e+06	2.80705e+06	4.71138e+06	5.52397e+06	8.47	43.48	16.16	9.14	9.4	8.89	Peak Found
Q1ED39	KNOP1	Lysine-rich nucleolar protein 1 OS=Homo sapiens OX=9606 GN=KNOP1 PE=1 SV=1	41	21	72	21	0.054	0.105	0.385	0.223	0.419	1.309	2.88224e-06	0.0371228	0.00205725	0.0212279	0.262892	0.935384	21	18	6	14	22	18	18	15	1.38259e+08	8.08097e+07	4.11327e+06	2.37459e+07	1.85048e+08	1.1063e+08	4.76367e+07	3.65508e+07	1.38259e+08	8.08097e+07	4.11327e+06	2.37459e+07	1.85048e+08	1.1063e+08	4.76367e+07	3.65508e+07	7.59	61.98	33.4	46.72	30.88	24.96	High
P18206	VCL	Vinculin OS=Homo sapiens OX=9606 GN=VCL PE=1 SV=4	4	4	8	4	1.187	1.197	2.477	1.367	2.046	2.336	0.361041	0.560098	0.0567863	0.304513	0.088112	0.0405597	4	4	4	3	4	3	3	2	4.21216e+06	4.05373e+06	5.17302e+06	3.02782e+06	7.11692e+06	2.89861e+06	4.9008e+06	1.9457e+06	4.21216e+06	4.05373e+06	5.17302e+06	3.02782e+06	7.11692e+06	2.89861e+06	4.9008e+06	1.9457e+06	33.46	30.64	1.04	9.66	9.41	12.95	High
Q9NW64	RBM22	Pre-mRNA-splicing factor RBM22 OS=Homo sapiens OX=9606 GN=RBM22 PE=1 SV=1	15	5	7	5	0.392	1.487	2.892	0.23	1.264	2.271	0.161032	0.350741	0.0203568	0.0122338	0.528738	0.0785103	3	2	2	2	3	3	2	2	8.12325e+06	2.02197e+06	2.93088e+06	999924	9.9483e+06	1.85135e+06	2.0574e+06	965211	8.12325e+06	2.02197e+06	2.93088e+06	999924	9.9483e+06	1.85135e+06	2.0574e+06	965211	10.74	12.12	7.83	0.98	1.39	33.02	High
Q9UJV9	DDX41	Probable ATP-dependent RNA helicase DDX41 OS=Homo sapiens OX=9606 GN=DDX41 PE=1 SV=2	58	32	87	32	0.4	0.087	0.38	1.147	0.32	1.143	0.316615	0.0568557	0.00180557	0.580071	0.118249	0.561874	25	33	16	24	28	34	28	24	3.83842e+07	1.72565e+08	2.08384e+07	4.25173e+07	6.01739e+07	2.486e+08	8.25338e+07	6.99072e+07	3.83842e+07	1.72565e+08	2.08384e+07	4.25173e+07	6.01739e+07	2.486e+08	8.25338e+07	6.99072e+07	47.86	52.53	27.45	28.72	24.04	18	High
O00483	NDUFA4	Cytochrome c oxidase subunit NDUFA4 OS=Homo sapiens OX=9606 GN=NDUFA4 PE=1 SV=1	37	3	17	3	0.736	0.526	0.972	0.867	0.67	1.113	0.937651	0.439148	0.547691	0.948104	0.40689	0.498603	3	3	3	3	3	3	3	3	8.83908e+06	1.22719e+07	6.18014e+06	6.24292e+06	9.8388e+06	1.10282e+07	7.89707e+06	7.54693e+06	8.83908e+06	1.22719e+07	6.18014e+06	6.24292e+06	9.8388e+06	1.10282e+07	7.89707e+06	7.54693e+06	32.82	32.98	15.18	23.08	14.05	22.73	High
Q8WXI9	GATAD2B	Transcriptional repressor p66-beta OS=Homo sapiens OX=9606 GN=GATAD2B PE=1 SV=1	40	16	69	14	0.339	0.403	1.65	0.289	0.46	1.584	0.172636	0.62733	0.414968	0.0631511	0.294978	0.535704	14	14	11	9	14	14	12	10	6.66867e+07	5.96343e+07	6.37481e+07	5.99801e+07	8.79482e+07	58165922	4.28944e+07	8.33454e+07	6.66867e+07	5.96343e+07	6.37481e+07	5.99801e+07	8.79482e+07	58165922	4.28944e+07	8.33454e+07	24.38	39.37	17.95	23.77	21.57	18.64	High
P24941	CDK2	Cyclin-dependent kinase 2 OS=Homo sapiens OX=9606 GN=CDK2 PE=1 SV=2	36	9	49	6	0.667	0.65	1.106	0.801	0.745	1.289	0.798554	0.659193	0.798799	0.944488	0.555891	0.889343	6	6	5	5	6	6	6	6	9.53045e+06	9.82751e+06	6.13615e+06	5.32461e+06	1.02675e+07	1.00291e+07	8.31036e+06	6.79919e+06	9.53045e+06	9.82751e+06	6.13615e+06	5.32461e+06	1.02675e+07	1.00291e+07	8.31036e+06	6.79919e+06	9.79	21.64	12.34	18.76	33.95	29.33	High
P31946	YWHAB	14-3-3 protein beta/alpha OS=Homo sapiens OX=9606 GN=YWHAB PE=1 SV=3	52	12	74	5	0.768	0.874	1.221	0.766	0.739	1.502	0.859438	0.853469	0.993308	0.933328	0.629474	0.67115	6	6	5	6	6	6	5	5	2.07093e+07	1.6766e+07	1.49797e+07	1.28652e+07	1.96705e+07	1.81335e+07	1.36913e+07	9.77842e+06	2.07093e+07	1.6766e+07	1.49797e+07	1.28652e+07	1.96705e+07	1.81335e+07	1.36913e+07	9.77842e+06	17.69	18.68	10.18	9.55	44.68	3.86	High
P56192	MARS1	Methionine--tRNA ligase, cytoplasmic OS=Homo sapiens OX=9606 GN=MARS1 PE=1 SV=2	31	22	126	22	0.851	0.497	1.076	1.04	0.773	1.372	0.766669	0.769577	0.740731	0.714496	0.912564	0.927722	24	23	22	23	24	23	22	20	1.45638e+08	1.62073e+08	1.73606e+08	2.16986e+08	1.14283e+08	1.12275e+08	1.36932e+08	1.86544e+08	1.45638e+08	1.62073e+08	1.73606e+08	2.16986e+08	1.14283e+08	1.12275e+08	1.36932e+08	1.86544e+08	23.64	25.46	29.54	12.55	27.2	15.21	High
Q9Y256	RCE1	CAAX prenyl protease 2 OS=Homo sapiens OX=9606 GN=RCE1 PE=1 SV=1	8	2	9	2	0.792	0.591	1.343	0.951	0.73	1.162	0.92118	0.46791	0.841262	0.809204	0.486212	0.563357	2	2	2	2	2	2	2	2	1.83694e+06	2.45557e+06	1.35224e+06	1.05326e+06	1.75373e+06	2.4455e+06	1.69868e+06	1.41829e+06	1.83694e+06	2.45557e+06	1.35224e+06	1.05326e+06	1.75373e+06	2.4455e+06	1.69868e+06	1.41829e+06	18.48	17.85	11.81	4.41	11.68	7.53	High
Q9H3N1	TMX1	Thioredoxin-related transmembrane protein 1 OS=Homo sapiens OX=9606 GN=TMX1 PE=1 SV=1	11	4	8	4	0.722	0.637	1.026	1.133	0.971	1.544	0.892902	0.572428	0.64687	0.514559	0.998929	0.598253	4	4	3	3	4	4	4	3	4.08246e+06	3.99496e+06	2.74648e+06	2.7506e+06	3.80058e+06	4.2277e+06	4.04109e+06	2.42078e+06	4.08246e+06	3.99496e+06	2.74648e+06	2.7506e+06	3.80058e+06	4.2277e+06	4.04109e+06	2.42078e+06	16.46	1.17	18.25	13.06	9.21	1.63	High
Q96ST3	SIN3A	Paired amphipathic helix protein Sin3a OS=Homo sapiens OX=9606 GN=SIN3A PE=1 SV=2	11	12	34	12	0.329	0.66	1.678	0.438	0.905	2.049	0.218354	0.670443	0.389357	0.224259	0.890489	0.117414	13	12	11	8	13	12	11	8	1.74131e+07	9.90569e+06	5.50092e+06	3.67905e+06	2.03396e+07	9.57731e+06	8.58327e+06	3.38031e+06	1.74131e+07	9.90569e+06	5.50092e+06	3.67905e+06	2.03396e+07	9.57731e+06	8.58327e+06	3.38031e+06	17.06	54.26	26.47	20.85	24.24	30.69	High
P11908	PRPS2	Ribose-phosphate pyrophosphokinase 2 OS=Homo sapiens OX=9606 GN=PRPS2 PE=1 SV=2	21	7	38	3	0.767	0.779	0.988	0.871	0.769	1.265	0.918749	0.91718	0.576728	0.93388	0.588455	0.835486	3	3	3	2	3	2	3	2	1.227e+07	1.28631e+07	9.50915e+06	2.91184e+06	1.1212e+07	4630280	1.05243e+07	2.81348e+06	1.227e+07	1.28631e+07	9.50915e+06	2.91184e+06	1.1212e+07	4630280	1.05243e+07	2.81348e+06	15.02	1.86	22.61	2.17	13.54	25.09	High
Q86VM9	ZC3H18	Zinc finger CCCH domain-containing protein 18 OS=Homo sapiens OX=9606 GN=ZC3H18 PE=1 SV=2	25	17	73	17	0.147	0.105	0.381	0.498	0.365	1.376	0.00754852	0.0342341	0.00185622	0.366989	0.150317	0.919645	15	15	6	10	15	15	15	12	4.9778e+07	7.56363e+07	5.74264e+06	1.48575e+07	6.30328e+07	6.89185e+07	3.05979e+07	2.32628e+07	4.9778e+07	7.56363e+07	5.74264e+06	1.48575e+07	6.30328e+07	6.89185e+07	3.05979e+07	2.32628e+07	22.11	30.75	21.8	26.84	18.9	14.82	High
Q02880	TOP2B	DNA topoisomerase 2-beta OS=Homo sapiens OX=9606 GN=TOP2B PE=1 SV=3	36	55	264	41	0.141	0.099	0.501	0.368	0.362	1.036	0.00319	0.0740393	0.0173585	0.151448	0.173749	0.34639	40	41	22	30	40	41	37	32	1.52832e+08	2.44891e+08	2.76432e+07	5.54858e+07	1.86753e+08	1.94693e+08	7.07184e+07	6.72883e+07	1.52832e+08	2.44891e+08	2.76432e+07	5.54858e+07	1.86753e+08	1.94693e+08	7.07184e+07	6.72883e+07	45.43	54.42	37.68	32.32	38.39	30.71	High
Q9UJU6	DBNL	Drebrin-like protein OS=Homo sapiens OX=9606 GN=DBNL PE=1 SV=1	19	6	31	6	0.666	1.043	1.692	0.743	1.322	2.077	0.781355	0.698092	0.376752	0.856262	0.462483	0.105923	7	7	6	4	7	7	7	5	9.00182e+06	6.11939e+06	5.99703e+06	2.71566e+06	1.00116e+07	5.55639e+06	7.04587e+06	2.8329e+06	9.00182e+06	6.11939e+06	5.99703e+06	2.71566e+06	1.00116e+07	5.55639e+06	7.04587e+06	2.8329e+06	26.37	19.49	2.51	34	26.82	21.43	High
Q01105	SET	Protein SET OS=Homo sapiens OX=9606 GN=SET PE=1 SV=3	13	3	11	3	0.253	1.547		0.211	2.09	1.541	0.0219491	0.309409		0.00891498	0.0544292	0.708706	3	2	1	1	3	2	3	1	9.09705e+06	544487	255296	227540	1.06048e+07	524762	2.03137e+06	640379	9.09705e+06	544487	255296	227540	1.06048e+07	524762	2.03137e+06	640379	0	0		75.19	44.4	0	High
P55072	VCP	Transitional endoplasmic reticulum ATPase OS=Homo sapiens OX=9606 GN=VCP PE=1 SV=4	7	5	13	5	0.552	0.87	2.108	0.58	1.836	2.883	0.489137	0.97578	0.138587	0.452599	0.132507	0.00752079	5	5	5	2	5	5	5	2	4.1781e+06	2.88886e+06	2.34891e+06	526852	4.88302e+06	1.67899e+06	2.79555e+06	441200	4.1781e+06	2.88886e+06	2.34891e+06	526852	4.88302e+06	1.67899e+06	2.79555e+06	441200	20.26	24.59	2.1	34.62	30.11	29.58	High
Q14165	MLEC	Malectin OS=Homo sapiens OX=9606 GN=MLEC PE=1 SV=1	17	4	14	4	0.671	0.452	1.049	0.841	0.662	1.633	0.866131	0.223342	0.643204	0.993449	0.378681	0.496129	4	4	3	4	4	4	4	3	2.24891e+06	2.89545e+06	1.31267e+06	1.43001e+06	2.68078e+06	3.67772e+06	2.25302e+06	1.26226e+06	2.24891e+06	2.89545e+06	1.31267e+06	1.43001e+06	2.68078e+06	3.67772e+06	2.25302e+06	1.26226e+06	21.16	34.71	40.2	35.42	38.06	9.1	High
Q5VTL8	PRPF38B	Pre-mRNA-splicing factor 38B OS=Homo sapiens OX=9606 GN=PRPF38B PE=1 SV=1	37	20	238	20	0.626	0.115	0.173	2.091	0.775	1.115	0.795873	0.100919	1.73189e-07	0.114582	0.915398	0.50127	21	23	21	24	23	25	23	24	1.58274e+08	8.19395e+08	1.04327e+08	6.06574e+08	4.61206e+08	1.19056e+09	9.16459e+08	8.12074e+08	1.58274e+08	8.19395e+08	1.04327e+08	6.06574e+08	4.61206e+08	1.19056e+09	9.16459e+08	8.12074e+08	20.59	23.88	28.48	14.84	22.53	17.58	High
P26358	DNMT1	DNA (cytosine-5)-methyltransferase 1 OS=Homo sapiens OX=9606 GN=DNMT1 PE=1 SV=2	7	10	24	10	0.502	0.341	0.97	0.62	0.768	1.421	0.395832	0.115112	0.543413	0.593195	0.588585	0.826088	10	10	10	8	11	11	9	11	7.91096e+06	1.10035e+07	4.40076e+06	3.15408e+06	1.02839e+07	9.37518e+06	6.72665e+06	5.64728e+06	7.91096e+06	1.10035e+07	4.40076e+06	3.15408e+06	1.02839e+07	9.37518e+06	6.72665e+06	5.64728e+06	35.57	18.5	14.43	57.8	31.07	28.54	High
Q2HR89	HELI	DNA replication helicase OS=Human herpesvirus 8 type P (isolate GK18) OX=868565 GN=HELI PE=3 SV=1	5	3	6	3	1.466	2.748	4.075	1.085	2.108	4.849	0.198308	0.0378044	0.000994536	0.623688	0.0599653	1.37377e-05	3	2	3	1	3	3	3	2	1.66816e+06	683009	2.45078e+06	112819	2.23294e+06	1.06661e+06	2.32052e+06	196538	1.66816e+06	683009	2.45078e+06	112819	2.23294e+06	1.06661e+06	2.32052e+06	196538	32.8	34.76	0	19.21	21.4	4.99	Peak Found
Q8IYW5	RNF168	E3 ubiquitin-protein ligase RNF168 OS=Homo sapiens OX=9606 GN=RNF168 PE=1 SV=1	5	2	3	2	0.01			0.01	0.01		1e-17			1e-17	1e-17		2				2	1			532316				1.1336e+06	92173.9			532316				1.1336e+06	92173.9									High
Q8NFC6	BOD1L1	Biorientation of chromosomes in cell division protein 1-like 1 OS=Homo sapiens OX=9606 GN=BOD1L1 PE=1 SV=2	4	10	16	10	0.361	1.376	0.884	0.186	0.551	1.631	0.234425	0.389078	0.391905	0.00977887	0.327555	0.467245	10	4	2	3	9	3	5	2	4.0334e+07	8.44256e+06	2.26284e+07	5.54749e+07	2.5577e+07	7104695	5.45166e+07	3.01172e+07	4.0334e+07	8.44256e+06	2.26284e+07	5.54749e+07	2.5577e+07	7104695	5.45166e+07	3.01172e+07	109.79	135.55	128.77	86.08	91.93	13.88	High
O15427	SLC16A3	Monocarboxylate transporter 4 OS=Homo sapiens OX=9606 GN=SLC16A3 PE=1 SV=1	11	6	54	6	0.719	0.6	1.192	0.76	0.688	1.274	0.974378	0.908634	0.955118	0.924547	0.762211	0.856099	5	6	6	6	6	6	6	6	3.51412e+07	6.44221e+07	3.31448e+07	3.07136e+07	4.56303e+07	79950856	4.0269e+07	3.20176e+07	3.51412e+07	6.44221e+07	3.31448e+07	3.07136e+07	4.56303e+07	79950856	4.0269e+07	3.20176e+07	10.79	27.66	21.01	5.88	10.31	11.02	High
Q6P0N0	MIS18BP1	Mis18-binding protein 1 OS=Homo sapiens OX=9606 GN=MIS18BP1 PE=1 SV=1	4	4	5	4	0.836	100	1.276	0.606	100	1.074	0.850198	1e-17	0.899389	0.494445	1e-17	0.419161	3		1	1	3		1	1	3.66621e+06		2.35261e+06	1.84416e+06	5.88886e+06		2.43911e+06	2.27028e+06	3.66621e+06		2.35261e+06	1.84416e+06	5.88886e+06		2.43911e+06	2.27028e+06	0		0	0		0	High
Q15043	SLC39A14	Metal cation symporter ZIP14 OS=Homo sapiens OX=9606 GN=SLC39A14 PE=1 SV=3	4	2	10	2	0.645	0.723	1.212	0.839	1.041	1.383	0.737241	0.723742	0.969474	0.9989	0.904991	0.903987	2	2	2	2	2	2	2	2	2.59144e+06	2.30378e+06	1.79249e+06	1.35841e+06	3.48397e+06	2.83289e+06	2.83341e+06	2.20234e+06	2.59144e+06	2.30378e+06	1.79249e+06	1.35841e+06	3.48397e+06	2.83289e+06	2.83341e+06	2.20234e+06	27.38	29.56	35.92	17.08	21.13	33.83	High
P10155	RO60	60 kDa SS-A/Ro ribonucleoprotein OS=Homo sapiens OX=9606 GN=RO60 PE=1 SV=2	3	2	2	2	1.651	1.515	1.288	2.375	1.242	1.686	0.146396	0.29713	0.897556	0.0345333	0.586428	0.542967	2	2	1	2	1	1	1	1	1.65896e+06	2.01009e+06	1.33374e+06	1.80269e+06	457816	875384	1.08746e+06	645034	1.65896e+06	2.01009e+06	1.33374e+06	1.80269e+06	457816	875384	1.08746e+06	645034	0	0	0	0	0	0	High
P46100	ATRX	Transcriptional regulator ATRX OS=Homo sapiens OX=9606 GN=ATRX PE=1 SV=5	14	25	70	25	0.232	0.232	0.426	0.257	0.383	1.132	0.0353539	0.13548	0.00496215	0.0362398	0.162073	0.538704	22	23	8	13	24	22	19	18	5.6455e+07	3.80502e+07	1.79358e+07	4.64302e+07	5.94294e+07	4.25729e+07	5.21149e+07	3.72661e+07	5.6455e+07	3.80502e+07	1.79358e+07	4.64302e+07	5.94294e+07	4.25729e+07	5.21149e+07	3.72661e+07	82.12	113.52	24.05	50.93	37.98	8.59	High
Q9Y2X3	NOP58	Nucleolar protein 58 OS=Homo sapiens OX=9606 GN=NOP58 PE=1 SV=1	49	26	259	26	0.186	0.068	0.398	0.682	0.269	1.103	0.0141856	0.0329718	0.00273371	0.715086	0.0646713	0.477871	29	29	23	25	29	29	28	27	3.18134e+08	8.38257e+08	5.86083e+07	1.37734e+08	3.16788e+08	8.48935e+08	2.28778e+08	1.98487e+08	3.18134e+08	8.38257e+08	5.86083e+07	1.37734e+08	3.16788e+08	8.48935e+08	2.28778e+08	1.98487e+08	16.95	25.15	23.97	16.86	21.78	24.89	High
Q15758	SLC1A5	Neutral amino acid transporter B(0) OS=Homo sapiens OX=9606 GN=SLC1A5 PE=1 SV=2	13	6	34	6	0.772	0.999	1.025	0.653	1.071	1.139	0.90372	0.783936	0.645542	0.647743	0.81868	0.553036	5	5	6	5	5	5	5	6	9.63127e+06	6.31066e+06	1.27971e+07	7.57332e+06	1.06785e+07	7.61059e+06	7.429e+06	1.28411e+07	9.63127e+06	6.31066e+06	1.27971e+07	7.57332e+06	1.06785e+07	7.61059e+06	7.429e+06	1.28411e+07	22.02	30.28	26.46	28.55	25.54	8.24	High
O15381	NVL	Nuclear valosin-containing protein-like OS=Homo sapiens OX=9606 GN=NVL PE=1 SV=1	21	12	28	12	0.133	0.493	100	0.111	0.755	1.242	0.00136979	0.292377	1e-17	0.000154718	0.519815	0.699488	12	9	3		12	7	3	1	1.93579e+07	3.20305e+06	979086		2.27116e+07	2325868	1.23903e+06	503341	1.93579e+07	3.20305e+06	979086		2.27116e+07	2325868	1.23903e+06	503341	84.4	12.16		14.75	17.57	0	High
Q99848	EBNA1BP2	Probable rRNA-processing protein EBP2 OS=Homo sapiens OX=9606 GN=EBNA1BP2 PE=1 SV=2	49	18	146	18	0.218	0.043	0.25	1.098	0.311	1.2	0.0304044	0.0107723	2.19489e-05	0.645341	0.106844	0.688724	18	19	14	18	18	19	18	17	2.92585e+08	1.00266e+09	1.16652e+08	2.22631e+08	3.74097e+08	9.93562e+08	3.39666e+08	3.08384e+08	2.92585e+08	1.00266e+09	1.16652e+08	2.22631e+08	3.74097e+08	9.93562e+08	3.39666e+08	3.08384e+08	34.72	33.15	18.13	30.25	26.07	14.17	High
Q96N66	MBOAT7	Lysophospholipid acyltransferase 7 OS=Homo sapiens OX=9606 GN=MBOAT7 PE=1 SV=2	11	5	32	5	0.621	0.599	1.284	0.705	0.711	1.374	0.853468	0.747999	0.885165	0.844469	0.615078	0.922854	5	5	5	5	5	4	5	4	2.37281e+07	2.49565e+07	1.5241e+07	1.22332e+07	2.12357e+07	2.29713e+07	1.69413e+07	1.25669e+07	2.37281e+07	2.49565e+07	1.5241e+07	1.22332e+07	2.12357e+07	2.29713e+07	1.69413e+07	1.25669e+07	19.66	23.34	9.21	15.24	11	6.55	High
P0DN79	CBSL	Cystathionine beta-synthase-like protein OS=Homo sapiens OX=9606 GN=CBSL PE=1 SV=1	5	3	6	3	0.749	0.917	1.004	1.107	1.526	1.571	0.969878	0.88308	0.605771	0.499262	0.296889	0.555864	3	3	3	3	2	3	2	3	5.43189e+06	4.46965e+06	4.66985e+06	4.68354e+06	4.99292e+06	3.19029e+06	4.29883e+06	3.22451e+06	5.43189e+06	4.46965e+06	4.66985e+06	4.68354e+06	4.99292e+06	3.19029e+06	4.29883e+06	3.22451e+06	3.79	5.32	6.3	0	72.84	55.42	High
Q9NVP1	DDX18	ATP-dependent RNA helicase DDX18 OS=Homo sapiens OX=9606 GN=DDX18 PE=1 SV=2	53	29	192	29	0.111	0.117	0.584	0.219	0.294	1.27	0.000729075	0.104175	0.0492833	0.0193591	0.0884301	0.846995	31	28	20	23	31	24	23	22	3.43096e+08	2.8124e+08	3.37511e+07	5.46945e+07	4.34778e+08	2.58963e+08	8.53182e+07	6.20735e+07	3.43096e+08	2.8124e+08	3.37511e+07	5.46945e+07	4.34778e+08	2.58963e+08	8.53182e+07	6.20735e+07	17.37	26.55	31.46	29.36	39.23	33.91	High
O43719	HTATSF1	HIV Tat-specific factor 1 OS=Homo sapiens OX=9606 GN=HTATSF1 PE=1 SV=1	11	6	7	6	0.213	0.692	1.602	0.615	0.574	1.127	0.0124945	0.854531	0.461315	0.546366	0.255329	0.527315	5	4	1	2	5	4	2	1	1.39879e+07	3.00046e+07	941066	3.90811e+06	1.40498e+07	2.48101e+07	6.68387e+06	5.64459e+06	1.39879e+07	3.00046e+07	941066	3.90811e+06	1.40498e+07	2.48101e+07	6.68387e+06	5.64459e+06	0	0	0	27.42	118.25	0	High
Q9Y2L1	DIS3	Exosome complex exonuclease RRP44 OS=Homo sapiens OX=9606 GN=DIS3 PE=1 SV=2	25	18	58	18	0.566	0.583	1.094	0.732	0.717	1.351	0.717486	0.714074	0.775861	0.902637	0.611997	0.97211	18	18	15	15	18	17	15	13	2.43355e+07	2.54606e+07	1.35454e+07	1.12987e+07	2.17062e+07	2.12058e+07	1.50232e+07	1.03701e+07	2.43355e+07	2.54606e+07	1.35454e+07	1.12987e+07	2.17062e+07	2.12058e+07	1.50232e+07	1.03701e+07	17.83	36.37	32.74	19.19	16.09	8.02	High
O60313	OPA1	Dynamin-like 120 kDa protein, mitochondrial OS=Homo sapiens OX=9606 GN=OPA1 PE=1 SV=3	3	2	2	2	0.01	0.01	0.01	100	0.508	100	1e-17	1e-17	1e-17	1e-17	0.1243	1e-17	1	2		1		1	1		261793	438856		80047		256777	130477		261793	438856		80047		256777	130477						0		Peak Found
Q9NX58	LYAR	Cell growth-regulating nucleolar protein OS=Homo sapiens OX=9606 GN=LYAR PE=1 SV=2	52	29	207	29	0.3	0.02	0.118	1.544	0.233	1.283	0.112603	0.00114286	4.23725e-10	0.292694	0.0370109	0.875909	26	31	18	29	30	33	30	29	1.05724e+08	1.87857e+09	4.58386e+07	2.66986e+08	2.72015e+08	2.32596e+09	4.71338e+08	3.78913e+08	1.05724e+08	1.87857e+09	4.58386e+07	2.66986e+08	2.72015e+08	2.32596e+09	4.71338e+08	3.78913e+08	30.91	53.13	39.43	26.55	25.76	23.58	High
P82650	MRPS22	28S ribosomal protein S22, mitochondrial OS=Homo sapiens OX=9606 GN=MRPS22 PE=1 SV=1	24	7	23	7	0.831	0.537	1.303	1.062	0.64	1.078	0.868545	0.448649	0.855418	0.594919	0.333406	0.426269	7	7	6	6	7	7	7	7	6.7349e+06	1.04528e+07	5.19731e+06	4.0359e+06	5.89635e+06	8.90627e+06	6.13551e+06	7.78347e+06	6.7349e+06	1.04528e+07	5.19731e+06	4.0359e+06	5.89635e+06	8.90627e+06	6.13551e+06	7.78347e+06	9.82	29.02	23.82	19.38	8.09	19.04	High
Q13617	CUL2	Cullin-2 OS=Homo sapiens OX=9606 GN=CUL2 PE=1 SV=2	3	2	3	2	0.866		1.914	0.01	0.01	0.01	0.882925		0.282065	1e-17	1e-17	1e-17	2	1	1	2	2	2		2	1.88194e+06	1.25263e+06	430007	750771	1.90071e+06	1.65574e+06		726468	1.88194e+06	1.25263e+06	430007	750771	1.90071e+06	1.65574e+06		726468	0		0				High
O95391	SLU7	Pre-mRNA-splicing factor SLU7 OS=Homo sapiens OX=9606 GN=SLU7 PE=1 SV=2	10	5	7	5	1.144	1.611	1.991	0.309	1.604	1.641	0.440658	0.283677	0.187101	0.0564556	0.238017	0.452749	5	4	1	1	5	2	3	1	1.23694e+07	7.57207e+06	1.07133e+07	5.38082e+06	1.67619e+07	5.74552e+06	9.18921e+06	5.25322e+06	1.23694e+07	7.57207e+06	1.07133e+07	5.38082e+06	1.67619e+07	5.74552e+06	9.18921e+06	5.25322e+06	0	0	0	33.5	0	0	High
Q9NY93	DDX56	Probable ATP-dependent RNA helicase DDX56 OS=Homo sapiens OX=9606 GN=DDX56 PE=1 SV=1	19	10	23	10	0.36	0.337	0.858	0.738	0.497	1.305	0.20132	0.468581	0.348957	0.849356	0.401116	0.925878	10	10	7	9	10	10	9	8	4.33241e+07	8.54429e+07	2.14924e+07	3.18116e+07	5.25226e+07	1.08434e+08	4.99438e+07	3.06654e+07	4.33241e+07	8.54429e+07	2.14924e+07	3.18116e+07	5.25226e+07	1.08434e+08	4.99438e+07	3.06654e+07	18.85	18.46	37.98	29.5	33.5	31.84	High
O43865	AHCYL1	S-adenosylhomocysteine hydrolase-like protein 1 OS=Homo sapiens OX=9606 GN=AHCYL1 PE=1 SV=2	17	8	28	8	0.575	0.804	1.822	0.468	1.125	2.476	0.728336	0.959758	0.279664	0.373652	0.599789	0.0236877	9	9	8	6	9	9	9	7	1.83037e+07	1.35311e+07	1.00808e+07	4.60296e+06	3.20983e+07	1.49387e+07	1.60185e+07	6.91486e+06	1.83037e+07	1.35311e+07	1.00808e+07	4.60296e+06	3.20983e+07	1.49387e+07	1.60185e+07	6.91486e+06	22.15	12.3	10.29	32.08	14.78	11.42	High
Q6P3W7	SCYL2	SCY1-like protein 2 OS=Homo sapiens OX=9606 GN=SCYL2 PE=1 SV=1	6	4	12	4	1.073	1.278	1.996	1.022	1.426	2.346	0.492428	0.49422	0.184476	0.720188	0.40485	0.0390562	4	4	3	3	3	4	4	3	2.68034e+06	2.76241e+06	2.47476e+06	1.21466e+06	2.30065e+06	2.24585e+06	3.15419e+06	1.15808e+06	2.68034e+06	2.76241e+06	2.47476e+06	1.21466e+06	2.30065e+06	2.24585e+06	3.15419e+06	1.15808e+06	1.8	4.77	18.14	13.61	15.8	14.25	High
P17098	ZNF8	Zinc finger protein 8 OS=Homo sapiens OX=9606 GN=ZNF8 PE=1 SV=2	3	2	4	2	0.01			0.01			1e-17			1e-17			2				2				1.18333e+06				2.84536e+06				1.18333e+06				2.84536e+06										High
Q9P273	TENM3	Teneurin-3 OS=Homo sapiens OX=9606 GN=TENM3 PE=1 SV=3	1	2	2	2	1.064	3.643	100	0.847	100	100	0.584471	0.00914098	1e-17	0.947166	1e-17	1e-17	2	1	2		2		2		582632	141237	700015		857989		781061		582632	141237	700015		857989		781061		64.94	0		106.25			High
Q14676	MDC1	Mediator of DNA damage checkpoint protein 1 OS=Homo sapiens OX=9606 GN=MDC1 PE=1 SV=3	41	49	109	49	0.151	1.054	1.784	0.14	1.263	1.715	0.00466112	0.688169	0.305142	0.0018493	0.484815	0.361416	47	27	21	18	48	24	23	15	5.23891e+08	2.26477e+08	5.32805e+08	4.60231e+08	4.22045e+08	1.91584e+08	3.50562e+08	2.06257e+08	5.23891e+08	2.26477e+08	5.32805e+08	4.60231e+08	4.22045e+08	1.91584e+08	3.50562e+08	2.06257e+08	51.69	34.06	32.35	25.83	27.61	33.91	High
Q96RL1	UIMC1	BRCA1-A complex subunit RAP80 OS=Homo sapiens OX=9606 GN=UIMC1 PE=1 SV=2	5	3	5	3	0.207	0.944	1.902	0.246	1.902	1.184	0.0063455	0.859758	0.2606	0.0175499	0.0896463	0.585788	3	3	2	1	3	2	3	1	8.01356e+06	2.00754e+06	1.34288e+06	351428	9.44121e+06	667643	1.64323e+06	365282	8.01356e+06	2.00754e+06	1.34288e+06	351428	9.44121e+06	667643	1.64323e+06	365282	26.35	5.27	0	7.64	20.56	0	High
P29083	GTF2E1	General transcription factor IIE subunit 1 OS=Homo sapiens OX=9606 GN=GTF2E1 PE=1 SV=2	14	5	11	5	0.474	6.65	2.536	0.148	3.08	2.141	0.355266	0.000283924	0.0490889	0.000716088	0.0123571	0.196144	5	2	3	1	5	1	2	1	6.721e+06	917708	6.50261e+06	1.85242e+06	9.79455e+06	329347	1.16388e+06	69883.5	6.721e+06	917708	6.50261e+06	1.85242e+06	9.79455e+06	329347	1.16388e+06	69883.5	121.42	11.51	0	52.9	0	0	High
Q96T23	RSF1	Remodeling and spacing factor 1 OS=Homo sapiens OX=9606 GN=RSF1 PE=1 SV=2	20	26	71	26	0.2	0.406	1.013	0.239	0.656	1.341	0.0349186	0.31989	0.623474	0.0385045	0.475452	0.993666	23	21	11	15	23	19	17	13	4.99776e+07	2.2237e+07	8.40264e+06	8.28281e+06	6.29087e+07	2.17678e+07	1.40765e+07	8.92542e+06	4.99776e+07	2.2237e+07	8.40264e+06	8.28281e+06	6.29087e+07	2.17678e+07	1.40765e+07	8.92542e+06	72.34	43.9	47.88	36.06	32.77	37.09	High
O75521	ECI2	Enoyl-CoA delta isomerase 2 OS=Homo sapiens OX=9606 GN=ECI2 PE=1 SV=4	10	4	16	4	0.908	0.889	1.297	0.95	1.082	1.059	0.722837	0.913465	0.865051	0.772173	0.782339	0.389952	4	4	4	4	4	4	4	4	8.70311e+06	9.29535e+06	7.82868e+06	6.56584e+06	8.70279e+06	7.93814e+06	8.35373e+06	7.50216e+06	8.70311e+06	9.29535e+06	7.82868e+06	6.56584e+06	8.70279e+06	7.93814e+06	8.35373e+06	7.50216e+06	9.52	4.26	15.32	7.71	4.66	8.63	High
P62318	SNRPD3	Small nuclear ribonucleoprotein Sm D3 OS=Homo sapiens OX=9606 GN=SNRPD3 PE=1 SV=1	54	5	26	5	0.28	0.103	0.511	1.04	0.429	1.19	0.134785	0.0105799	0.0200045	0.583903	0.125335	0.666341	5	5	3	3	5	5	4	3	1.91214e+07	5.18172e+07	4.11003e+06	7.93431e+06	1.73989e+07	4.27135e+07	1.817e+07	1.45125e+07	1.91214e+07	5.18172e+07	4.11003e+06	7.93431e+06	1.73989e+07	4.27135e+07	1.817e+07	1.45125e+07	52.1	6.85	6.43	20.48	29.89	34.95	High
P33176	KIF5B	Kinesin-1 heavy chain OS=Homo sapiens OX=9606 GN=KIF5B PE=1 SV=1	12	9	20	9	1.266	1.548	1.969	1.241	1.496	1.806	0.317389	0.317292	0.197422	0.438079	0.287247	0.270634	6	7	9	8	7	4	9	7	5.21551e+06	7.60904e+06	1.11657e+07	5.825e+06	6.34714e+06	2.356e+06	1.04688e+07	5.33239e+06	5.21551e+06	7.60904e+06	1.11657e+07	5.825e+06	6.34714e+06	2.356e+06	1.04688e+07	5.33239e+06	8.25	16.46	35.84	28.44	47.08	54.52	High
Q8N163	CCAR2	Cell cycle and apoptosis regulator protein 2 OS=Homo sapiens OX=9606 GN=CCAR2 PE=1 SV=2	31	19	60	19	0.851	3.061	7.515	0.632	2.454	6.68	0.727999	0.0499555	1.07094e-06	0.687134	0.0221449	3.37523e-09	19	15	18	7	19	16	18	7	4.44142e+07	1.01746e+07	3.65872e+07	2.94292e+06	4.97748e+07	1.07148e+07	3.09854e+07	2.57466e+06	4.44142e+07	1.01746e+07	3.65872e+07	2.94292e+06	4.97748e+07	1.07148e+07	3.09854e+07	2.57466e+06	11.1	11.82	21.75	16.61	21.08	37.81	High
Q15629	TRAM1	Translocating chain-associated membrane protein 1 OS=Homo sapiens OX=9606 GN=TRAM1 PE=1 SV=3	13	5	26	5	0.663	0.422	1.03	0.903	0.718	1.338	0.918045	0.411257	0.654707	0.838246	0.621735	0.999843	4	5	4	4	4	5	4	4	1.63144e+07	3.07388e+07	7.45285e+06	8.5259e+06	1.84407e+07	2.50961e+07	1.28665e+07	1.2888e+07	1.63144e+07	3.07388e+07	7.45285e+06	8.5259e+06	1.84407e+07	2.50961e+07	1.28665e+07	1.2888e+07	26.31	33.41	8.32	41.96	21.7	48.73	High
Q9Y2S7	POLDIP2	Polymerase delta-interacting protein 2 OS=Homo sapiens OX=9606 GN=POLDIP2 PE=1 SV=1	6	2	5	2	1.887	1.434	1.8	100	1.64	1.639	0.0769505	0.373028	0.336636	1e-17	0.224682	0.589784	1	2	1	2		2	2	2	393072	876504	741686	677501		760591	1.14778e+06	820065	393072	876504	741686	677501		760591	1.14778e+06	820065	0	0	0		48.2	73.89	Peak Found
Q9UDY2	TJP2	Tight junction protein ZO-2 OS=Homo sapiens OX=9606 GN=TJP2 PE=1 SV=2	10	11	25	11	0.953	0.957	1.57	1.205	1.306	1.809	0.56935	0.743455	0.49489	0.408652	0.36059	0.268143	11	11	9	8	11	11	9	9	1.59573e+07	1.75674e+07	1.62051e+07	9.21831e+06	1.64788e+07	1.52635e+07	1.94683e+07	1.13302e+07	1.59573e+07	1.75674e+07	1.62051e+07	9.21831e+06	1.64788e+07	1.52635e+07	1.94683e+07	1.13302e+07	9.58	31.47	15.28	14.94	27.21	29.4	High
Q9NTK5	OLA1	Obg-like ATPase 1 OS=Homo sapiens OX=9606 GN=OLA1 PE=1 SV=2	14	5	11	5	0.924	0.39	0.764	1.391	0.724	1.62	0.708475	0.215124	0.212835	0.289475	0.513834	0.482945	5	5	4	3	4	5	4	2	8.60902e+06	1.65143e+07	4.96067e+06	4.31813e+06	4.54361e+06	1.1777e+07	6.50164e+06	1.93546e+06	8.60902e+06	1.65143e+07	4.96067e+06	4.31813e+06	4.54361e+06	1.1777e+07	6.50164e+06	1.93546e+06	58.74	53.23	9.16	29.48	50.57	32.8	High
Q01433	AMPD2	AMP deaminase 2 OS=Homo sapiens OX=9606 GN=AMPD2 PE=1 SV=2	4	3	6	3	0.946	1.889	2.843	1.095	2.539	3.813	0.667884	0.148577	0.02297	0.556173	0.0315468	0.000117982	3	3	3	1	3	3	3	2	5.95261e+06	2.10262e+06	3.95983e+06	384328	7.95297e+06	1.97336e+06	3.93108e+06	879010	5.95261e+06	2.10262e+06	3.95983e+06	384328	7.95297e+06	1.97336e+06	3.93108e+06	879010	17.05	13.65	0	17.7	15.19	5.37	High
Q96QD5	DEPDC7	DEP domain-containing protein 7 OS=Homo sapiens OX=9606 GN=DEPDC7 PE=2 SV=1	28	14	21	14	0.229	2.177	1.358	0.149	2.045	1.798	0.038938	0.100786	0.769366	0.00274697	0.0855339	0.277116	13	5	8	3	13	6	7	2	2.97171e+07	2.16002e+06	6.24307e+06	1.91002e+06	5.00011e+07	2.31887e+06	5.75926e+06	1.06338e+06	2.97171e+07	2.16002e+06	6.24307e+06	1.91002e+06	5.00011e+07	2.31887e+06	5.75926e+06	1.06338e+06	20.19	90.13	66.02	34.3	36.04	0	High
Q96C24	SYTL4	Synaptotagmin-like protein 4 OS=Homo sapiens OX=9606 GN=SYTL4 PE=1 SV=2	32	16	48	16	0.571	7.088	2.55	0.366	4.38	1.686	0.688847	0.00145018	0.047486	0.144597	0.000107992	0.395164	18	8	15	4	18	10	14	2	4.96898e+07	6.40687e+06	3.11001e+07	3.57034e+06	6.9042e+07	7.24852e+06	2.27466e+07	2.5067e+06	4.96898e+07	6.40687e+06	3.11001e+07	3.57034e+06	6.9042e+07	7.24852e+06	2.27466e+07	2.5067e+06	10.16	50.49	130.31	30.69	50.36	52.26	High
Q8N884	CGAS	Cyclic GMP-AMP synthase OS=Homo sapiens OX=9606 GN=CGAS PE=1 SV=2	8	3	10	3	0.775	0.857	1.699	0.659	1.006	0.988	0.972155	0.980596	0.418339	0.630788	0.93182	0.25178	3	3	2	2	3	3	3	2	1.80243e+06	1.73501e+06	1.06321e+06	735280	2.71609e+06	1.86454e+06	1.70755e+06	1.29009e+06	1.80243e+06	1.73501e+06	1.06321e+06	735280	2.71609e+06	1.86454e+06	1.70755e+06	1.29009e+06	17.55	28.53	54.55	2.33	26.28	32.06	High
Q9H8M2	BRD9	Bromodomain-containing protein 9 OS=Homo sapiens OX=9606 GN=BRD9 PE=1 SV=2	9	4	7	4	0.434	0.283	100	0.461	0.395	1.222	0.172861	0.0526475	1e-17	0.137762	0.0210153	0.63962	2	4	2		4	4	2	2	722148	1.59628e+06	496760		1.79932e+06	2.50385e+06	568233	466781	722148	1.59628e+06	496760		1.79932e+06	2.50385e+06	568233	466781	122.7	134.53		21.33	25.4	1.59	Peak Found
Q9UHB7	AFF4	AF4/FMR2 family member 4 OS=Homo sapiens OX=9606 GN=AFF4 PE=1 SV=1	35	37	114	37	0.422	1.004	4.125	0.288	0.719	2.257	0.331581	0.652859	0.00107065	0.0628075	0.82707	0.0546155	33	30	29	15	34	30	31	17	9.47326e+07	5.16634e+07	3.95214e+07	9.65976e+06	1.41963e+08	5.80096e+07	4.23264e+07	1.37715e+07	9.47326e+07	5.16634e+07	3.95214e+07	9.65976e+06	1.41963e+08	5.80096e+07	4.23264e+07	1.37715e+07	25.49	41.35	38.42	30.43	37.06	30.1	High
O15145	ARPC3	Actin-related protein 2/3 complex subunit 3 OS=Homo sapiens OX=9606 GN=ARPC3 PE=1 SV=3	20	4	9	4	1.057	2.331	0.586	2.214	3.321	1.384	0.497765	0.0769503	0.0499706	0.0411196	0.00447498	0.902766	3	3	3	4	3	4	4	4	2.60207e+06	1.12144e+06	2.64084e+06	6.54538e+06	1.94679e+06	1.69293e+06	5.81716e+06	3.88075e+06	2.60207e+06	1.12144e+06	2.64084e+06	6.54538e+06	1.94679e+06	1.69293e+06	5.81716e+06	3.88075e+06	21.24	7.48	4.28	10.9	23.73	17.3	High
Q96LT9	RNPC3	RNA-binding region-containing protein 3 OS=Homo sapiens OX=9606 GN=RNPC3 PE=1 SV=1	12	5	6	5	0.01	0.01		0.288	0.631	1.44	1e-17	1e-17		0.0426419	0.311136	0.942169	3	3			3	3	2	1	2.97094e+06	3.27851e+06			3.99447e+06	4.13218e+06	987460	480643	2.97094e+06	3.27851e+06			3.99447e+06	4.13218e+06	987460	480643				10.17	50.76	0	High
Q92576	PHF3	PHD finger protein 3 OS=Homo sapiens OX=9606 GN=PHF3 PE=1 SV=3	7	11	18	10	0.241	0.521	0.763	0.405	0.738	1.865	0.047342	0.802976	0.211113	0.203977	0.851004	0.221947	9	6	7	3	9	5	5	2	7.73686e+07	8.91756e+07	4.72338e+07	4.51718e+07	9.66646e+07	8.5843e+07	6.01627e+07	4.0862e+07	7.73686e+07	8.91756e+07	4.72338e+07	4.51718e+07	9.66646e+07	8.5843e+07	6.01627e+07	4.0862e+07	65.42	56.27	31.95	90.15	25.4	40.43	High
Q9BSC4	NOL10	Nucleolar protein 10 OS=Homo sapiens OX=9606 GN=NOL10 PE=1 SV=1	21	14	39	14	0.29	0.446	0.994	0.387	0.638	1.235	0.161248	0.469143	0.586877	0.222948	0.460426	0.768481	13	14	11	10	13	14	11	12	3.3478e+07	2.89016e+07	1.30028e+07	1.27666e+07	3.45887e+07	2.82644e+07	1.49847e+07	1.49546e+07	3.3478e+07	2.89016e+07	1.30028e+07	1.27666e+07	3.45887e+07	2.82644e+07	1.49847e+07	1.49546e+07	35.29	29.11	4	15.48	18.25	29.93	High
Q13509	TUBB3	Tubulin beta-3 chain OS=Homo sapiens OX=9606 GN=TUBB3 PE=1 SV=2	51	21	443	4	1.103	1.546	1.904	1.107	1.979	2.052	0.429539	0.31384	0.230132	0.520325	0.0657423	0.116061	7	7	7	7	7	7	7	7	2.69476e+07	2.00117e+07	2.64358e+07	1.31582e+07	2.12397e+07	1.56209e+07	2.89284e+07	1.71652e+07	2.69476e+07	2.00117e+07	2.64358e+07	1.31582e+07	2.12397e+07	1.56209e+07	2.89284e+07	1.71652e+07	27.89	5.38	36.43	30.19	46.94	28.7	High
Q6NUM9	RETSAT	All-trans-retinol 13,14-reductase OS=Homo sapiens OX=9606 GN=RETSAT PE=1 SV=2	9	4	4	4	0.01	0.01		0.04	0.561	100	1e-17	1e-17		2.72873e-09	0.167119	1e-17	1	1			1	3	1		3.3278e+06	214922			4.43409e+06	883652	178942		3.3278e+06	214922			4.43409e+06	883652	178942					0	0		High
Q13283	G3BP1	Ras GTPase-activating protein-binding protein 1 OS=Homo sapiens OX=9606 GN=G3BP1 PE=1 SV=1	15	4	18	4	0.681	2.356	5.291	0.877	3.049	4.935	0.797928	0.0746967	8.21975e-05	0.881789	0.00820944	1.59334e-06	4	3	3	2	4	3	4	2	5.45406e+06	1.4292e+06	3.22435e+06	575765	7.42007e+06	1.91884e+06	6.04649e+06	860878	5.45406e+06	1.4292e+06	3.22435e+06	575765	7.42007e+06	1.91884e+06	6.04649e+06	860878	45.24	59.38	12.86	15.33	17.9	12.32	High
Q8WVC0	LEO1	RNA polymerase-associated protein LEO1 OS=Homo sapiens OX=9606 GN=LEO1 PE=1 SV=1	10	6	8	6	0.155	0.481	0.749	0.162	0.802	1.338	0.0019921	0.251921	0.148574	0.00204714	0.659315	0.922509	6	5	3	1	6	5	4	1	1.56759e+07	3.05702e+06	1.40289e+06	283937	1.90385e+07	3.47334e+06	2.48825e+06	326754	1.56759e+07	3.05702e+06	1.40289e+06	283937	1.90385e+07	3.47334e+06	2.48825e+06	326754	34.68	45.72	0	31.07	31.49	0	High
Q8WUM0	NUP133	Nuclear pore complex protein Nup133 OS=Homo sapiens OX=9606 GN=NUP133 PE=1 SV=2	10	9	25	9	0.55	0.699	2.043	0.547	0.901	1.44	0.519393	0.744242	0.164898	0.458589	0.88057	0.787595	9	8	9	7	8	8	9	7	9.04087e+06	4.71022e+06	5.128e+06	2.12023e+06	9.032e+06	5.13341e+06	5.60443e+06	2.88867e+06	9.04087e+06	4.71022e+06	5.128e+06	2.12023e+06	9.032e+06	5.13341e+06	5.60443e+06	2.88867e+06	30.75	26.34	21.21	15.87	24.78	24.44	High
P36404	ARL2	ADP-ribosylation factor-like protein 2 OS=Homo sapiens OX=9606 GN=ARL2 PE=1 SV=4	36	5	16	5	0.872	0.8	1.374	0.877	0.703	1.261	0.784989	0.923243	0.745256	0.883712	0.463432	0.826914	5	5	4	5	4	5	4	2	6.09119e+06	6.77004e+06	5.27749e+06	3.81793e+06	5.29152e+06	6.37134e+06	4.48999e+06	1.77404e+06	6.09119e+06	6.77004e+06	5.27749e+06	3.81793e+06	5.29152e+06	6.37134e+06	4.48999e+06	1.77404e+06	24.06	11.38	17.39	14.95	18.56	12.98	High
Q99615	DNAJC7	DnaJ homolog subfamily C member 7 OS=Homo sapiens OX=9606 GN=DNAJC7 PE=1 SV=2	5	2	2	2	0.959	1.246	1.034	0.575	0.712	0.571	0.71275	0.542534	0.57612	0.333876	0.413433	0.00268449	2	1	2	1	2	2	2	2	992317	409341	907266	493140	1.16678e+06	947577	809779	1.24831e+06	992317	409341	907266	493140	1.16678e+06	947577	809779	1.24831e+06	31.41	0	0	75.52	142.91	39.84	High
Q86UK7	ZNF598	E3 ubiquitin-protein ligase ZNF598 OS=Homo sapiens OX=9606 GN=ZNF598 PE=1 SV=1	3	2	6	2	0.01	0.01		0.4	0.707	1.213	1e-17	1e-17		0.0779367	0.412834	0.622293	2	1			1	1	2	1	1.33921e+06	515816			1.05528e+06	597928	716478	348443	1.33921e+06	515816			1.05528e+06	597928	716478	348443				0	0	0	Peak Found
Q9UHR5	SAP30BP	SAP30-binding protein OS=Homo sapiens OX=9606 GN=SAP30BP PE=1 SV=1	21	8	32	8	0.34	0.088	0.237	1.033	0.541	1.081	0.251118	0.0325499	1.16191e-05	0.673021	0.48476	0.431907	9	9	5	9	8	9	9	8	3.85381e+07	8.65604e+07	1.21798e+07	2.7325e+07	5.24969e+07	1.03457e+08	4.54917e+07	3.47832e+07	3.85381e+07	8.65604e+07	1.21798e+07	2.7325e+07	5.24969e+07	1.03457e+08	4.54917e+07	3.47832e+07	68.75	91.75	35.2	32.23	20.62	14.17	High
O95551	TDP2	Tyrosyl-DNA phosphodiesterase 2 OS=Homo sapiens OX=9606 GN=TDP2 PE=1 SV=1	24	7	15	7	0.088	2.255	100	0.061	3.459	1.503	0.000181673	0.094118	1e-17	2.5895e-06	0.00144602	0.765467	8	2	2		8	2	5	1	2.97432e+07	634080	1.50033e+06		4.14178e+07	444315	2.43393e+06	340429	2.97432e+07	634080	1.50033e+06		4.14178e+07	444315	2.43393e+06	340429	44.46	59.52		22.78	99.31	0	High
O60343	TBC1D4	TBC1 domain family member 4 OS=Homo sapiens OX=9606 GN=TBC1D4 PE=1 SV=2	2	2	5	2	0.918	0.638	1.241	1.111	1.452	1.627	0.869087	0.542318	0.912398	0.643534	0.459582	0.67329	2	2	2	2	2	2	2	2	425485	585549	369983	290158	485711	375977	524127	443726	425485	585549	369983	290158	485711	375977	524127	443726	19.03	4.02	12	16.62	21.85	105.92	Peak Found
Q9NSD9	FARSB	Phenylalanine--tRNA ligase beta subunit OS=Homo sapiens OX=9606 GN=FARSB PE=1 SV=3	25	13	51	13	0.94	0.828	1.288	1.023	0.819	1.63	0.57542	0.846352	0.879162	0.615955	0.9409	0.468082	13	13	11	11	13	13	13	9	2.86735e+07	2.75913e+07	3.93828e+07	1.66266e+07	2.50299e+07	2.73403e+07	3.85456e+07	1.15786e+07	2.86735e+07	2.75913e+07	3.93828e+07	1.66266e+07	2.50299e+07	2.73403e+07	3.85456e+07	1.15786e+07	68.91	28.11	37.44	17.76	28.56	24.1	High
P51610	HCFC1	Host cell factor 1 OS=Homo sapiens OX=9606 GN=HCFC1 PE=1 SV=2	16	24	58	24	0.24	2.075	4.084	0.176	1.701	3.332	0.0467314	0.152847	0.00117728	0.00546147	0.132211	0.000795385	24	16	21	8	23	16	19	6	1.15886e+08	1.13457e+07	2.75313e+07	4.11418e+06	1.20853e+08	1.07126e+07	1.91829e+07	3.19856e+06	1.15886e+08	1.13457e+07	2.75313e+07	4.11418e+06	1.20853e+08	1.07126e+07	1.91829e+07	3.19856e+06	16.45	17.77	14.84	30.18	19.9	20.09	High
Q9Y5M8	SRPRB	Signal recognition particle receptor subunit beta OS=Homo sapiens OX=9606 GN=SRPRB PE=1 SV=3	31	7	21	7	0.807	0.586	1.152	0.838	0.733	1.364	0.90921	0.541763	0.88388	0.964159	0.516815	0.943362	6	7	5	5	6	7	6	5	6.75121e+06	1.08311e+07	5.79521e+06	4.25818e+06	8.24988e+06	8.54737e+06	6.71409e+06	4.66691e+06	6.75121e+06	1.08311e+07	5.79521e+06	4.25818e+06	8.24988e+06	8.54737e+06	6.71409e+06	4.66691e+06	25.23	27.77	23.07	9.63	22.42	13.55	High
P11498	PC	Pyruvate carboxylase, mitochondrial OS=Homo sapiens OX=9606 GN=PC PE=1 SV=2	68	73	1930	73	2.632	3.957	0.889	2.169	2.26	0.566	0.0195943	0.104665	0.400502	0.100585	0.0973375	0.00155205	86	85	89	88	82	84	88	87	1.28955e+10	8.92745e+09	3.49165e+10	3.9892e+10	9.91561e+09	1.0234e+10	2.23926e+10	4.03856e+10	1.28955e+10	8.92745e+09	3.49165e+10	3.9892e+10	9.91561e+09	1.0234e+10	2.23926e+10	4.03856e+10	21.08	24.42	17.2	17.04	28.82	21.12	High
P04792	HSPB1	Heat shock protein beta-1 OS=Homo sapiens OX=9606 GN=HSPB1 PE=1 SV=2	59	10	67	10	1.319	1.702	1.353	1.036	1.394	1.002	0.276933	0.398701	0.775854	0.719415	0.389154	0.286672	11	12	11	11	12	9	11	12	6.90628e+07	5.51489e+07	8.16203e+07	7.13512e+07	7.7555e+07	4.62569e+07	7.97144e+07	8.11889e+07	6.90628e+07	5.51489e+07	8.16203e+07	7.13512e+07	7.7555e+07	4.62569e+07	7.97144e+07	8.11889e+07	13.29	26.15	21.94	14.78	17.16	40.65	High
Q9H3K6	BOLA2	BolA-like protein 2 OS=Homo sapiens OX=9606 GN=BOLA2 PE=1 SV=1	48	4	28	4	0.816	0.713	1.301	0.825	0.837	1.103	0.766488	0.982366	0.85817	0.918547	0.937328	0.476078	4	4	4	4	4	4	4	4	2.76268e+07	3.18629e+07	2.34139e+07	1.5071e+07	2.95534e+07	3.00307e+07	2.51719e+07	2.23859e+07	2.76268e+07	3.18629e+07	2.34139e+07	1.5071e+07	2.95534e+07	3.00307e+07	2.51719e+07	2.23859e+07	8.82	15.16	0.66	12.25	18.82	18.47	High
Q8IX01	SUGP2	SURP and G-patch domain-containing protein 2 OS=Homo sapiens OX=9606 GN=SUGP2 PE=1 SV=2	56	59	301	59	0.201	7.36	22.928	0.131	4.305	17.948	0.0208406	0.0281261	3.55271e-15	0.00122531	0.00652071	1e-17	61	39	53	19	61	44	52	22	1.70105e+09	4.5972e+07	3.41372e+08	1.19462e+07	2.0024e+09	6.31829e+07	2.62538e+08	1.43063e+07	1.70105e+09	4.5972e+07	3.41372e+08	1.19462e+07	2.0024e+09	6.31829e+07	2.62538e+08	1.43063e+07	20.71	21.62	39.9	24.44	31.6	49.06	High
A0AV96	RBM47	RNA-binding protein 47 OS=Homo sapiens OX=9606 GN=RBM47 PE=1 SV=2	6	3	6	3	1.563	1.99	3.121	1.566	1.943	3.202	0.134255	0.120061	0.0116019	0.240138	0.119143	0.0013373	2	2	2	2	2	2	2	2	2.87905e+06	2.40946e+06	3.65935e+06	1.87153e+06	2.64634e+06	2274230	3.66618e+06	1.56186e+06	2.87905e+06	2.40946e+06	3.65935e+06	1.87153e+06	2.64634e+06	2274230	3.66618e+06	1.56186e+06	86.2	104.26	158.31	58.69	78.47	113.08	Peak Found
Q9BYK8	HELZ2	Helicase with zinc finger domain 2 OS=Homo sapiens OX=9606 GN=HELZ2 PE=1 SV=6	2	4	6	4	0.856	1.649		0.984	1.12	1.867	0.91942	0.215147		0.777258	0.709783	0.314359	3	3	2	1	3	3	3	3	881827	982085	480297	508550	1.15581e+06	1.15313e+06	1.20471e+06	1.1455e+06	881827	982085	480297	508550	1.15581e+06	1.15313e+06	1.20471e+06	1.1455e+06	5.37	0		25.37	61.14	13.49	Peak Found
O75131	CPNE3	Copine-3 OS=Homo sapiens OX=9606 GN=CPNE3 PE=1 SV=1	14	8	25	8	0.73	0.746	1.137	0.767	0.881	1.053	0.930194	0.955054	0.855597	0.940649	0.955801	0.37806	8	8	7	7	8	8	7	7	2.05089e+07	1.80122e+07	1.35282e+07	1.17187e+07	1.97441e+07	18229684	1.44109e+07	1.30705e+07	2.05089e+07	1.80122e+07	1.35282e+07	1.17187e+07	1.97441e+07	18229684	1.44109e+07	1.30705e+07	16.05	8.39	15.4	23.55	11.68	26.86	High
P62070	RRAS2	Ras-related protein R-Ras2 OS=Homo sapiens OX=9606 GN=RRAS2 PE=1 SV=1	23	4	9	2	0.689	0.736	0.806	1.137	0.91	1.171	0.963939	0.844449	0.270188	0.566008	0.899184	0.623471	4	4	4	4	4	4	4	4	9.6724e+06	9.33582e+06	1.37385e+07	1.71143e+07	8.56147e+06	1.01624e+07	1.21133e+07	2.00664e+07	9.6724e+06	9.33582e+06	1.37385e+07	1.71143e+07	8.56147e+06	1.01624e+07	1.21133e+07	2.00664e+07	14.39	30.16	4.89	17.13	23.75	33.91	High
Q3L8U1	CHD9	Chromodomain-helicase-DNA-binding protein 9 OS=Homo sapiens OX=9606 GN=CHD9 PE=1 SV=2	5	14	27	6	0.588		100	0.451	0.531	100	0.444302		1e-17	0.146915	0.136258	1e-17	4	2	1		4	3	2		758163	244866	214019		893657	605816	273408		758163	244866	214019		893657	605816	273408		0			47.79	30.14		High
Q8NBX0	SCCPDH	Saccharopine dehydrogenase-like oxidoreductase OS=Homo sapiens OX=9606 GN=SCCPDH PE=1 SV=1	28	9	37	9	0.669	0.95	1.231	0.978	0.828	1.525	0.91681	0.720475	0.974923	0.690397	0.918145	0.63048	8	8	8	8	8	7	8	8	4.07261e+07	2.77642e+07	2.79597e+07	2.31948e+07	2.67487e+07	2.89968e+07	2.62148e+07	1.79662e+07	4.07261e+07	2.77642e+07	2.79597e+07	2.31948e+07	2.67487e+07	2.89968e+07	2.62148e+07	1.79662e+07	16.47	17.93	10.02	26.88	23.71	13.93	High
Q8TF01	PNISR	Arginine/serine-rich protein PNISR OS=Homo sapiens OX=9606 GN=PNISR PE=1 SV=2	15	21	97	21	0.374	0.045	0.138	2.072	0.411	1.073	0.235855	0.0124226	5.36717e-09	0.118214	0.249228	0.416453	16	18	10	18	16	20	17	17	7.9636e+08	5.85083e+08	1.2314e+09	1.19887e+09	6.79129e+08	7.4094e+08	6.9205e+08	1.32212e+09	7.9636e+08	5.85083e+08	1.2314e+09	1.19887e+09	6.79129e+08	7.4094e+08	6.9205e+08	1.32212e+09	8.16	37.11	8.58	36.37	23.92	32.08	High
P56945	BCAR1	Breast cancer anti-estrogen resistance protein 1 OS=Homo sapiens OX=9606 GN=BCAR1 PE=1 SV=2	4	3	7	3	1.313	1.889	2.283	0.895	1.742	2.046	0.281822	0.163655	0.0915817	0.899529	0.158797	0.138125	3	3	3	1	3	3	3	2	1.83736e+06	1.41925e+06	2.49705e+06	262597	2.70797e+06	1.55891e+06	2.4786e+06	883617	1.83736e+06	1.41925e+06	2.49705e+06	262597	2.70797e+06	1.55891e+06	2.4786e+06	883617	2.23	14.34	0	12.56	16.2	20.33	High
P39656	DDOST	Dolichyl-diphosphooligosaccharide--protein glycosyltransferase 48 kDa subunit OS=Homo sapiens OX=9606 GN=DDOST PE=1 SV=4	26	10	53	10	0.886	0.939	1.152	1.102	1.046	1.325	0.712328	0.767977	0.883169	0.64068	0.69779	0.971264	10	10	9	9	9	10	9	9	1.19681e+08	1.04303e+08	1.09719e+08	2.84502e+08	6.60227e+07	7.90692e+07	9.18713e+07	9.88391e+07	1.19681e+08	1.04303e+08	1.09719e+08	2.84502e+08	6.60227e+07	7.90692e+07	9.18713e+07	9.88391e+07	10.37	23.63	15.5	22.63	16.79	7.93	High
Q9NR31	SAR1A	GTP-binding protein SAR1a OS=Homo sapiens OX=9606 GN=SAR1A PE=1 SV=1	21	4	16	4	0.885	0.718	1.072	0.945	0.761	1.148	0.726854	0.853429	0.734178	0.799535	0.684833	0.573676	4	4	4	4	4	4	4	4	1.18884e+07	1.54367e+07	1.06477e+07	1.03524e+07	1.52454e+07	1.84352e+07	1.43802e+07	1.22716e+07	1.18884e+07	1.54367e+07	1.06477e+07	1.03524e+07	1.52454e+07	1.84352e+07	1.43802e+07	1.22716e+07	28.87	13.05	17.64	9.18	34.06	0.76	High
P62906	RPL10A	60S ribosomal protein L10a OS=Homo sapiens OX=9606 GN=RPL10A PE=1 SV=2	11	3	5	3	0.578	0.696	1.278	0.472	0.982	1.192	0.671704	0.758354	0.895724	0.288299	0.95951	0.669534	3	3	1	1	3	3	1	1	1.57111e+07	1.43629e+07	5.78997e+06	4.53079e+06	1.96248e+07	1.08276e+07	5.74609e+06	4.82188e+06	1.57111e+07	1.43629e+07	5.78997e+06	4.53079e+06	1.96248e+07	1.08276e+07	5.74609e+06	4.82188e+06	0	0	0	0	0	0	High
Q8NCE0	TSEN2	tRNA-splicing endonuclease subunit Sen2 OS=Homo sapiens OX=9606 GN=TSEN2 PE=1 SV=2	6	3	6	3	0.946	0.725	1.25	0.684	0.81	1.201	0.654557	0.75074	0.942533	0.705843	0.676546	0.689436	3	3	3	3	3	3	3	3	3.28665e+06	3.62696e+06	3.06189e+06	2.71599e+06	4.07667e+06	2.83584e+06	3.13785e+06	2.88816e+06	3.28665e+06	3.62696e+06	3.06189e+06	2.71599e+06	4.07667e+06	2.83584e+06	3.13785e+06	2.88816e+06	33.75	19.14	47.99	27.82	9.29	20.78	High
Q9UK61	TASOR	Protein TASOR OS=Homo sapiens OX=9606 GN=TASOR PE=1 SV=3	6	8	12	8	0.269	1.035	100	0.223	1.448	100	0.0284655	0.777554	1e-17	0.0060233	0.466425	1e-17	7	1	1		7	1	2		6.42693e+06	319160	330431		7.63386e+06	256480	636989		6.42693e+06	319160	330431		7.63386e+06	256480	636989		0	0		25.4	0		High
P49327	FASN	Fatty acid synthase OS=Homo sapiens OX=9606 GN=FASN PE=1 SV=3	35	69	471	68	0.989	1.356	1.705	0.995	1.416	1.604	0.569799	0.526072	0.365965	0.772191	0.375152	0.505266	74	73	72	70	74	72	75	67	5.08189e+08	3.85021e+08	5.78212e+08	3.72324e+08	4.82897e+08	3.41705e+08	4.88959e+08	3.66685e+08	5.08189e+08	3.85021e+08	5.78212e+08	3.72324e+08	4.82897e+08	3.41705e+08	4.88959e+08	3.66685e+08	21.89	19.83	17.77	22.86	19.77	17.73	High
Q2HRC6	ORF2	Putative Dihydrofolate reductase OS=Human herpesvirus 8 type P (isolate GK18) OX=868565 GN=ORF2 PE=3 SV=1	51	9	32	9	0.733	1.214	1.558	0.545	1.018	1.05	0.920702	0.501551	0.508146	0.511594	0.754554	0.372888	7	6	6	6	7	7	5	5	2.64624e+07	1.46497e+07	1.66599e+07	1.18167e+07	3.56246e+07	2.87739e+07	1.4715e+07	1.05946e+07	2.64624e+07	1.46497e+07	1.66599e+07	1.18167e+07	3.56246e+07	2.87739e+07	1.4715e+07	1.05946e+07	8.93	16.78	14.52	5.68	12.57	24.54	High
O94874	UFL1	E3 UFM1-protein ligase 1 OS=Homo sapiens OX=9606 GN=UFL1 PE=1 SV=2	9	7	16	7	0.482	0.478	1.198	1.09	0.84	1.252	0.507403	0.606041	0.96694	0.537299	0.901869	0.806839	6	7	5	6	4	7	7	6	2.23073e+07	2.55759e+07	3.783e+07	3.30921e+07	1.02156e+07	1.17611e+07	3.53149e+07	4.08702e+07	2.23073e+07	2.55759e+07	3.783e+07	3.30921e+07	1.02156e+07	1.17611e+07	3.53149e+07	4.08702e+07	11.57	85.43	17.14	47.92	53.72	31.83	High
Q92879	CELF1	CUGBP Elav-like family member 1 OS=Homo sapiens OX=9606 GN=CELF1 PE=1 SV=2	9	3	7	3	0.996	2.184	2.688	0.96	2.246	3.014	0.593663	0.107618	0.0337433	0.750286	0.0505893	0.00282842	3	3	3	2	3	3	3	1	5.35754e+06	2.98777e+06	6.76543e+06	2.21569e+06	6.52793e+06	2.81363e+06	5.95719e+06	1.61408e+06	5.35754e+06	2.98777e+06	6.76543e+06	2.21569e+06	6.52793e+06	2.81363e+06	5.95719e+06	1.61408e+06	22.76	9.94	16.39	3.91	7.24	0	High
Q9H8H2	DDX31	Probable ATP-dependent RNA helicase DDX31 OS=Homo sapiens OX=9606 GN=DDX31 PE=1 SV=2	10	8	24	8	0.193	0.407	1.652	0.187	0.721	1.183	0.00681658	0.146957	0.473693	0.00468347	0.491394	0.605303	9	9	3	2	9	9	5	4	1.31165e+07	5.31808e+06	889604	519292	1.70147e+07	4.63693e+06	1.74934e+06	1.27693e+06	1.31165e+07	5.31808e+06	889604	519292	1.70147e+07	4.63693e+06	1.74934e+06	1.27693e+06	8.47	3.92	0	18.78	54.54	8.8	High
Q9UPN6	SCAF8	SR-related and CTD-associated factor 8 OS=Homo sapiens OX=9606 GN=SCAF8 PE=1 SV=1	5	6	13	4	0.779	0.279	1.6	0.752	0.654	1.525	0.954867	0.032975	0.515643	0.831714	0.350794	0.689389	5	5	3	4	5	5	5	5	1.92381e+06	3.94027e+06	958768	761448	2.95634e+06	3.583e+06	1.92332e+06	1.31573e+06	1.92381e+06	3.94027e+06	958768	761448	2.95634e+06	3.583e+06	1.92332e+06	1.31573e+06	57.95	16.74	41.07	14.88	45.51	6.78	High
Q9NX61	TMEM161A	Transmembrane protein 161A OS=Homo sapiens OX=9606 GN=TMEM161A PE=1 SV=1	6	2	3	2	0.52	0.5	0.912	0.692	0.832	1.486	0.390993	0.304633	0.360224	0.606574	0.681369	0.846108	2	2	2	2	2	2	2	2	1.36847e+06	1.41854e+06	715425	774249	1.46717e+06	1.22502e+06	1.01482e+06	684776	1.36847e+06	1.41854e+06	715425	774249	1.46717e+06	1.22502e+06	1.01482e+06	684776	4.55	40.56	25.59	3.35	8.8	7.2	Peak Found
Q86XP3	DDX42	ATP-dependent RNA helicase DDX42 OS=Homo sapiens OX=9606 GN=DDX42 PE=1 SV=1	48	32	97	32	0.19	0.974	2.435	0.17	1.257	2.799	0.0159952	0.683185	0.0630562	0.00554957	0.398078	0.00665741	33	29	25	17	34	27	28	18	1.60793e+08	3.02221e+07	2.9356e+07	1.17856e+07	2.06627e+08	2.94196e+07	3.21354e+07	1.32719e+07	1.60793e+08	3.02221e+07	2.9356e+07	1.17856e+07	2.06627e+08	2.94196e+07	3.21354e+07	1.32719e+07	38.04	17.17	34.82	28.15	31.15	25.01	High
Q70CQ2	USP34	Ubiquitin carboxyl-terminal hydrolase 34 OS=Homo sapiens OX=9606 GN=USP34 PE=1 SV=2	2	6	8	6	0.568	2.227	100	0.432	1.889	100	0.532142	0.103349	1e-17	0.201582	0.0962713	1e-17	5	4	3		5	3	4		4.15745e+06	1.01112e+06	1.56099e+06		5.09753e+06	727626	2.00729e+06		4.15745e+06	1.01112e+06	1.56099e+06		5.09753e+06	727626	2.00729e+06		8.15	28.3		24.97	39.79		High
Q13151	HNRNPA0	Heterogeneous nuclear ribonucleoprotein A0 OS=Homo sapiens OX=9606 GN=HNRNPA0 PE=1 SV=1	30	9	64	7	0.714	0.734	0.996	0.822	0.904	1.186	0.983355	0.946555	0.590809	0.967463	0.882681	0.657374	7	7	7	7	7	7	7	7	1.87664e+08	2.5327e+08	1.43376e+08	1.45185e+08	1.85069e+08	212616544	1.74856e+08	1.45844e+08	1.87664e+08	2.5327e+08	1.43376e+08	1.45185e+08	1.85069e+08	212616544	1.74856e+08	1.45844e+08	21.96	15.38	15.32	14.7	15.14	16.92	High
P42694	HELZ	Probable helicase with zinc finger domain OS=Homo sapiens OX=9606 GN=HELZ PE=1 SV=2	23	35	70	35	8.232	6.989	11.722	7.075	4.682	6.38	1.1216e-05	0.0317304	1.28257e-09	0.000221817	0.00425187	9.27696e-09	18	22	35	12	14	26	33	10	6.31719e+07	3.90196e+07	2.01144e+08	7.97723e+07	3.64879e+07	3.42054e+07	1.42457e+08	8.91081e+07	6.31719e+07	3.90196e+07	2.01144e+08	7.97723e+07	3.64879e+07	3.42054e+07	1.42457e+08	8.91081e+07	39.73	31.73	60.82	64.46	19.82	137.68	High
F5HAK9	gH	Envelope glycoprotein H OS=Human herpesvirus 8 type P (isolate GK18) OX=868565 GN=gH PE=1 SV=1	10	7	15	7	2.004	3.385	3.481	1.753	2.546	3.178	0.0586589	0.0161805	0.00486003	0.165417	0.0189918	0.0014727	6	6	7	5	7	6	7	5	5.82499e+06	3.71783e+06	1.11669e+07	3.11593e+06	6.12454e+06	3.60645e+06	1.01032e+07	3.27299e+06	5.82499e+06	3.71783e+06	1.11669e+07	3.11593e+06	6.12454e+06	3.60645e+06	1.01032e+07	3.27299e+06	22.27	42.84	37.15	18.66	15.62	18.31	High
P38435	GGCX	Vitamin K-dependent gamma-carboxylase OS=Homo sapiens OX=9606 GN=GGCX PE=1 SV=2	6	4	9	4	0.331	0.704	1.093	0.626	0.792	1.116	0.0875765	0.658781	0.772638	0.624342	0.635676	0.504179	3	3	2	4	4	4	3	3	1.00717e+07	2.74486e+06	1.88908e+06	2.29399e+06	1.19874e+07	3.85118e+06	2.58781e+06	2.65869e+06	1.00717e+07	2.74486e+06	1.88908e+06	2.29399e+06	1.19874e+07	3.85118e+06	2.58781e+06	2.65869e+06	134.38	19.6	21.93	36.94	0.33	1.48	High
Q9C0A6	SETD5	Histone-lysine N-methyltransferase SETD5 OS=Homo sapiens OX=9606 GN=SETD5 PE=1 SV=2	2	2	2	2	0.712	0.587	1.518	0.57	0.678	1.366	0.755268	0.434909	0.672272	0.351334	0.351927	0.901812	1	1	1	1	2	1	1	1	689516	836112	490990	323360	1.16927e+06	820536	556563	407462	689516	836112	490990	323360	1.16927e+06	820536	556563	407462	0	0	0	0	0	0	Peak Found
Q96HC4	PDLIM5	PDZ and LIM domain protein 5 OS=Homo sapiens OX=9606 GN=PDLIM5 PE=1 SV=5	13	7	16	7	1.222	1.115	2.066	1.064	1.098	2.656	0.364567	0.64919	0.156167	0.655862	0.721107	0.0117348	4	5	5	4	5	5	5	3	8.51409e+06	1.00839e+07	1.12955e+07	5.17408e+06	1.04989e+07	1.06975e+07	1.08699e+07	2.32229e+06	8.51409e+06	1.00839e+07	1.12955e+07	5.17408e+06	1.04989e+07	1.06975e+07	1.08699e+07	2.32229e+06	14.07	27.49	2.83	18.82	28.68	0.48	High
Q96T58	SPEN	Msx2-interacting protein OS=Homo sapiens OX=9606 GN=SPEN PE=1 SV=1	9	22	38	22	0.305	0.876	1.902	0.239	0.902	1.763	0.158933	0.946496	0.231343	0.0292726	0.869284	0.311061	20	13	10	3	20	16	14	5	2.32572e+07	6.92278e+06	5.98799e+06	1.71913e+06	8.16059e+07	8.50669e+06	7.15159e+06	2.17635e+06	2.32572e+07	6.92278e+06	5.98799e+06	1.71913e+06	8.16059e+07	8.50669e+06	7.15159e+06	2.17635e+06	26.35	23.04	10.82	47.89	38.61	31.66	High
Q8NEF9	SRFBP1	Serum response factor-binding protein 1 OS=Homo sapiens OX=9606 GN=SRFBP1 PE=1 SV=1	42	16	36	16	0.029	0.44		0.025	0.896	1.376	7.00577e-09	0.223418		1.13134e-09	0.847492	0.919131	13	6	4	2	13	6	5	3	1.64192e+08	5.02764e+06	1.92949e+06	1.24744e+06	2.0833e+08	3.67825e+06	2.9933e+06	1.5053e+06	1.64192e+08	5.02764e+06	1.92949e+06	1.24744e+06	2.0833e+08	3.67825e+06	2.9933e+06	1.5053e+06	47.31	10.14		23.7	9.37	0	High
Q9UGU0	TCF20	Transcription factor 20 OS=Homo sapiens OX=9606 GN=TCF20 PE=1 SV=3	6	10	18	9	0.433	2.18	2.682	0.258	1.437	1.24	0.269564	0.0912166	0.0342223	0.0226815	0.402302	0.778154	8	6	7	2	9	6	6	3	1.07985e+07	2.24152e+06	4.65884e+06	837662	1.46996e+07	2.09781e+06	3.15463e+06	2.57585e+06	1.07985e+07	2.24152e+06	4.65884e+06	837662	1.46996e+07	2.09781e+06	3.15463e+06	2.57585e+06	20.47	17.29	55.14	33.08	33.52	129.76	High
P61619	SEC61A1	Protein transport protein Sec61 subunit alpha isoform 1 OS=Homo sapiens OX=9606 GN=SEC61A1 PE=1 SV=2	13	6	29	4	0.745	0.703	1.018	0.892	0.908	1.274	0.954237	0.977882	0.63265	0.88565	0.860244	0.857329	6	6	6	6	6	5	5	5	7.76686e+07	7.13244e+07	5.72187e+07	5.22642e+07	7.12334e+07	5.94886e+07	5.66629e+07	4.70089e+07	7.76686e+07	7.13244e+07	5.72187e+07	5.22642e+07	7.12334e+07	5.94886e+07	5.66629e+07	4.70089e+07	16.04	48.55	14.9	19.23	8.99	13.45	High
Q5QNW6	H2BC18	Histone H2B type 2-F OS=Homo sapiens OX=9606 GN=H2BC18 PE=1 SV=3	58	9	161	2	0.554	0.095	0.468	1.457	0.427	1.159	0.633256	0.0681292	0.0105129	0.341629	0.27555	0.596589	11	11	11	11	11	10	11	11	1.06401e+09	6.22577e+09	7.18067e+08	1.53865e+09	1.38237e+09	5098782224	2.006e+09	1.90269e+09	1.06401e+09	6.22577e+09	7.18067e+08	1.53865e+09	1.38237e+09	5098782224	2.006e+09	1.90269e+09	31.64	54.14	44.3	17.27	40.64	10.42	High
Q93034	CUL5	Cullin-5 OS=Homo sapiens OX=9606 GN=CUL5 PE=1 SV=4	3	2	2	2	0.512	0.657	0.915	1.046	1.422	1.126	0.398931	0.67865	0.444033	0.608843	0.369343	0.524968	2	2	2	2	2	2	2	2	5.30729e+06	5.9935e+06	4.06252e+06	3.25829e+06	6.09592e+06	4.52444e+06	4.35335e+06	4.15078e+06	5.30729e+06	5.9935e+06	4.06252e+06	3.25829e+06	6.09592e+06	4.52444e+06	4.35335e+06	4.15078e+06	65.2	4.7	49.33	62.16	63.58	11.5	Peak Found
Q7Z417	NUFIP2	Nuclear fragile X mental retardation-interacting protein 2 OS=Homo sapiens OX=9606 GN=NUFIP2 PE=1 SV=1	22	12	42	12	2.263	2.844	6.736	1.673	2.648	4.301	0.0359251	0.0746667	4.5344e-06	0.161466	0.0105224	1.76318e-05	12	11	13	9	13	10	13	10	2.02674e+07	1.59981e+07	4.13918e+07	4.22375e+06	2.37595e+07	1.43691e+07	3.82535e+07	7.40213e+06	2.02674e+07	1.59981e+07	4.13918e+07	4.22375e+06	2.37595e+07	1.43691e+07	3.82535e+07	7.40213e+06	16.72	18.73	35.12	23.83	19.06	28.91	High
Q9UNX4	WDR3	WD repeat-containing protein 3 OS=Homo sapiens OX=9606 GN=WDR3 PE=1 SV=1	17	13	39	13	0.219	0.373	0.906	0.36	0.636	1.321	0.0670925	0.276817	0.430057	0.136473	0.432816	0.961786	13	12	10	8	13	11	11	9	4.02139e+07	2.36237e+07	7.99381e+06	8.05466e+06	3.90329e+07	2.14767e+07	1.30113e+07	8.89725e+06	4.02139e+07	2.36237e+07	7.99381e+06	8.05466e+06	3.90329e+07	2.14767e+07	1.30113e+07	8.89725e+06	14.64	20.53	14.47	21.62	14.67	18.89	High
Q8NCN5	PDPR	Pyruvate dehydrogenase phosphatase regulatory subunit, mitochondrial OS=Homo sapiens OX=9606 GN=PDPR PE=1 SV=2	3	2	2	2	1.268	1.479	1.911	1.319	1.187	1.246	0.399201	0.364995	0.300328	0.388753	0.75653	0.682576	2	2	1	2	1	2	2	2	346256	328664	237090	350179	262842	511898	611891	493275	346256	328664	237090	350179	262842	511898	611891	493275	0	0	0	0	9.94	4.6	Peak Found
O15056	SYNJ2	Synaptojanin-2 OS=Homo sapiens OX=9606 GN=SYNJ2 PE=1 SV=3	3	4	7	4	1.591	100	3.183	1.095	3.464	100	0.148805	1e-17	0.00885579	0.608107	0.00121475	1e-17	4		4	1	4	2	4		1.90718e+06		3.02815e+06	319447	2.26733e+06	494273	2.64098e+06		1.90718e+06		3.02815e+06	319447	2.26733e+06	494273	2.64098e+06		18.05		0	6.97	50.2		High
Q00535	CDK5	Cyclin-dependent-like kinase 5 OS=Homo sapiens OX=9606 GN=CDK5 PE=1 SV=3	33	8	35	7	0.81	0.762	1.184	0.847	0.784	1.207	0.91454	0.872385	0.941481	0.992635	0.673877	0.704275	7	7	6	7	7	7	7	7	8.64754e+06	1.33154e+07	6.58323e+06	6.98828e+06	1.05247e+07	17979338	1.03802e+07	8.41317e+06	8.64754e+06	1.33154e+07	6.58323e+06	6.98828e+06	1.05247e+07	17979338	1.03802e+07	8.41317e+06	31.3	22.5	19.1	27.41	15.64	5.59	High
Q92870	APBB2	Amyloid-beta A4 precursor protein-binding family B member 2 OS=Homo sapiens OX=9606 GN=APBB2 PE=1 SV=3	3	2	3	2	0.824	1.542	100	0.722	1.683	100	0.962797	0.274355	1e-17	0.638998	0.257549	1e-17	2	2	2		2	2	2		968768	562767	792830		1.23501e+06	518814	937784		968768	562767	792830		1.23501e+06	518814	937784		7.48	51.48		23.82	41		High
Q9Y263	PLAA	Phospholipase A-2-activating protein OS=Homo sapiens OX=9606 GN=PLAA PE=1 SV=2	4	2	3	2	1.055	100	100	0.613	1.484	100	0.596887	1e-17	1e-17	0.359808	0.468719	1e-17	1		1		1	1	1		594167		627074		493758	204043	302804		594167		627074		493758	204043	302804		0			0	0		High
Q9UJX3	ANAPC7	Anaphase-promoting complex subunit 7 OS=Homo sapiens OX=9606 GN=ANAPC7 PE=1 SV=4	4	3	5	3	0.362	1.207	2.121	0.363	1.346	2.092	0.150311	0.51264	0.136503	0.133537	0.45329	0.100588	2	2	3	2	2	2	2	2	1.0472e+07	3.13083e+06	4.95544e+06	2.13925e+06	1.23647e+07	3.53151e+06	4.32905e+06	2.4111e+06	1.0472e+07	3.13083e+06	4.95544e+06	2.13925e+06	1.23647e+07	3.53151e+06	4.32905e+06	2.4111e+06	0.69	0.16	42.71	8.74	21.1	33.53	High
Q9UNH7	SNX6	Sorting nexin-6 OS=Homo sapiens OX=9606 GN=SNX6 PE=1 SV=1	6	3	15	3	0.984	1.238	2.074	0.925	1.553	1.972	0.602119	0.518041	0.152934	0.834941	0.293039	0.153797	3	2	2	2	2	3	2	2	5.44599e+06	3.12664e+06	3.88221e+06	1.87111e+06	3.84331e+06	3.47294e+06	3.55769e+06	1.81594e+06	5.44599e+06	3.12664e+06	3.88221e+06	1.87111e+06	3.84331e+06	3.47294e+06	3.55769e+06	1.81594e+06	8.68	11.5	0.31	3.17	9.5	12.74	High
Q2NL82	TSR1	Pre-rRNA-processing protein TSR1 homolog OS=Homo sapiens OX=9606 GN=TSR1 PE=1 SV=1	7	4	10	4	0.369	0.653	1.776	0.384	0.665	1.368	0.175942	0.597104	0.406447	0.0878149	0.30498	0.901359	4	3	2	2	4	3	2	2	2.38817e+06	1.21997e+06	550259	321272	2.39277e+06	1.1631e+06	517133	348294	2.38817e+06	1.21997e+06	550259	321272	2.39277e+06	1.1631e+06	517133	348294	29.38	7.11	0	23.55	45.85	0	High
O75676	RPS6KA4	Ribosomal protein S6 kinase alpha-4 OS=Homo sapiens OX=9606 GN=RPS6KA4 PE=1 SV=1	3	2	3	2	0.393	0.798	1.071	0.565	0.873	1.438	0.154108	0.827048	0.633943	0.306318	0.739771	0.955206	2	2	2	2	2	2	2	2	1.46003e+06	725444	590582	531361	1.4395e+06	933788	820415	567747	1.46003e+06	725444	590582	531361	1.4395e+06	933788	820415	567747	60.19	13.19	43.22	25.6	30.52	32.77	High
Q5T8P6	RBM26	RNA-binding protein 26 OS=Homo sapiens OX=9606 GN=RBM26 PE=1 SV=3	10	9	19	8	0.468	0.615	1.26	0.388	0.781	1.024	0.326061	0.604173	0.926381	0.136413	0.632623	0.325546	8	8	5	6	7	8	6	4	9.90153e+06	6.48727e+06	2.90238e+06	2.75012e+06	9.28145e+06	5663644	3.96817e+06	2.43155e+06	9.90153e+06	6.48727e+06	2.90238e+06	2.75012e+06	9.28145e+06	5663644	3.96817e+06	2.43155e+06	38.3	16.74	58.41	37.38	33.92	26.99	High
P36507	MAP2K2	Dual specificity mitogen-activated protein kinase kinase 2 OS=Homo sapiens OX=9606 GN=MAP2K2 PE=1 SV=1	27	8	26	7	0.704	0.778	1.207	0.666	0.744	1.281	0.907857	0.912646	0.982215	0.665661	0.555655	0.873066	7	6	7	6	7	8	6	7	1.16269e+07	9.18588e+06	7.26642e+06	6.08395e+06	1.24688e+07	1.10887e+07	7.84318e+06	5.86725e+06	1.16269e+07	9.18588e+06	7.26642e+06	6.08395e+06	1.24688e+07	1.10887e+07	7.84318e+06	5.86725e+06	8.64	37.7	7.47	20.92	25.41	55.09	High
P46821	MAP1B	Microtubule-associated protein 1B OS=Homo sapiens OX=9606 GN=MAP1B PE=1 SV=2	12	21	57	21	1.322	0.558	3.103	1.332	1.046	2.407	0.303893	0.779944	0.0121379	0.31386	0.649366	0.0309038	12	17	15	8	16	18	15	10	2.05273e+07	4.87286e+07	2.15201e+07	1.4525e+07	3.28412e+07	4.63353e+07	3.58206e+07	2.28285e+07	2.05273e+07	4.87286e+07	2.15201e+07	1.4525e+07	3.28412e+07	4.63353e+07	3.58206e+07	2.28285e+07	39.26	14.02	42.47	39.08	35.2	48.59	High
O00429	DNM1L	Dynamin-1-like protein OS=Homo sapiens OX=9606 GN=DNM1L PE=1 SV=2	34	20	97	20	0.917	0.958	1.788	0.864	1.097	1.922	0.616952	0.702929	0.302856	0.85361	0.582937	0.183333	19	19	17	17	20	19	19	17	3.65772e+07	3.23776e+07	3.58129e+07	3.05425e+07	3.76573e+07	2.75024e+07	3.55563e+07	2.96156e+07	3.65772e+07	3.23776e+07	3.58129e+07	3.05425e+07	3.76573e+07	2.75024e+07	3.55563e+07	2.96156e+07	14.21	18.81	10.92	31.02	26.08	34.39	High
Q14137	BOP1	Ribosome biogenesis protein BOP1 OS=Homo sapiens OX=9606 GN=BOP1 PE=1 SV=2	35	20	79	20	0.16	0.21	0.891	0.248	0.49	1.42	0.00655289	0.192703	0.404388	0.0337706	0.358291	0.826861	20	20	12	12	20	19	17	14	1.11039e+08	7.91257e+07	1.43422e+07	1.61026e+07	1.20823e+08	6.44257e+07	3.13983e+07	2.29109e+07	1.11039e+08	7.91257e+07	1.43422e+07	1.61026e+07	1.20823e+08	6.44257e+07	3.13983e+07	2.29109e+07	30.4	19.19	22.81	33.78	24.35	21.02	High
Q9Y2R4	DDX52	Probable ATP-dependent RNA helicase DDX52 OS=Homo sapiens OX=9606 GN=DDX52 PE=1 SV=3	29	12	51	11	0.391	0.479	1.158	0.427	0.644	1.428	0.324898	0.498378	0.894245	0.269688	0.453221	0.810904	11	11	9	8	11	11	8	8	2.84741e+07	2.26765e+07	1.11268e+07	9.59709e+06	3.67886e+07	2.20378e+07	1.312e+07	9.45942e+06	2.84741e+07	2.26765e+07	1.11268e+07	9.59709e+06	3.67886e+07	2.20378e+07	1.312e+07	9.45942e+06	16.23	18.65	20.51	24.23	26.05	52	High
Q96AC1	FERMT2	Fermitin family homolog 2 OS=Homo sapiens OX=9606 GN=FERMT2 PE=1 SV=1	8	3	20	3	0.798	0.524	1.179	1.489	0.949	1.45	0.976496	0.36409	0.841669	0.267031	0.947931	0.835496	3	3	2	1	3	3	3	2	1.62322e+06	2.61368e+06	976230	545380	1.47846e+06	2.21679e+06	2.16591e+06	922374	1.62322e+06	2.61368e+06	976230	545380	1.47846e+06	2.21679e+06	2.16591e+06	922374	18.96	13.95	0	1.24	6.08	49.71	High
Q96P11	NSUN5	28S rRNA (cytosine-C(5))-methyltransferase OS=Homo sapiens OX=9606 GN=NSUN5 PE=1 SV=2	6	3	3	3	0.77	0.721	0.74	0.947	1.172	100	0.937471	0.745205	0.142783	0.856926	0.625176	1e-17	3	3	3	2	3	3	2		1.29568e+06	1.5356e+06	1.04685e+06	938716	1.58854e+06	1.54828e+06	969790		1.29568e+06	1.5356e+06	1.04685e+06	938716	1.58854e+06	1.54828e+06	969790		5.24	12.92	47.48	35.99	26.58		Peak Found
Q9UNF1	MAGED2	Melanoma-associated antigen D2 OS=Homo sapiens OX=9606 GN=MAGED2 PE=1 SV=2	21	15	75	14	0.651	0.899	1.58	0.624	1.182	1.588	0.852068	0.798737	0.484476	0.603757	0.555082	0.528806	14	14	13	11	14	14	14	12	9.65956e+07	7.09142e+07	1.00286e+08	4.74919e+07	1.1447e+08	6.89545e+07	1.18635e+08	5.12429e+07	9.65956e+07	7.09142e+07	1.00286e+08	4.74919e+07	1.1447e+08	6.89545e+07	1.18635e+08	5.12429e+07	31.15	16.91	23.46	38.38	25.04	27.02	High
P26640	VARS1	Valine--tRNA ligase OS=Homo sapiens OX=9606 GN=VARS1 PE=1 SV=4	19	23	88	23	0.779	0.361	1.056	1.199	0.721	1.56	0.846852	0.556525	0.704083	0.441743	0.829943	0.572849	22	23	20	21	21	22	20	18	3.91611e+07	9.69031e+07	3.18091e+07	3.0507e+07	3.48586e+07	6.69881e+07	4.23154e+07	2.82184e+07	3.91611e+07	9.69031e+07	3.18091e+07	3.0507e+07	3.48586e+07	6.69881e+07	4.23154e+07	2.82184e+07	31.74	28.98	19.36	19.3	25.18	22.22	High
P61513	RPL37A	60S ribosomal protein L37a OS=Homo sapiens OX=9606 GN=RPL37A PE=1 SV=2	74	8	55	8	0.88	0.728	0.958	0.957	0.741	1.203	0.721042	0.952184	0.521293	0.824053	0.857114	0.69555	8	9	8	8	9	9	8	8	1.25547e+08	1.72614e+08	1.08795e+08	1.12906e+08	1.28965e+08	1.71199e+08	1.28427e+08	1.05358e+08	1.25547e+08	1.72614e+08	1.08795e+08	1.12906e+08	1.28965e+08	1.71199e+08	1.28427e+08	1.05358e+08	15.51	58.86	18.19	38.12	26.54	25.35	High
Q9Y617	PSAT1	Phosphoserine aminotransferase OS=Homo sapiens OX=9606 GN=PSAT1 PE=1 SV=2	23	7	17	7	1.455	1.247	1.602	1.476	1.565	2.122	0.188231	0.498964	0.461161	0.253811	0.266572	0.0899085	5	5	6	6	6	7	6	5	3.56805e+06	2.72776e+06	5.14211e+06	5.00057e+06	4.94712e+06	4.75607e+06	7.29395e+06	4.67776e+06	3.56805e+06	2.72776e+06	5.14211e+06	5.00057e+06	4.94712e+06	4.75607e+06	7.29395e+06	4.67776e+06	24.03	41.55	34.37	22.19	16.3	14.44	High
O75116	ROCK2	Rho-associated protein kinase 2 OS=Homo sapiens OX=9606 GN=ROCK2 PE=1 SV=4	3	4	8	4	1.343	1.201	2.582	1.273	1.502	2.278	0.301085	0.501011	0.043886	0.361376	0.289545	0.050529	3	4	3	4	3	4	4	2	1.49269e+07	8.77374e+06	2.83861e+07	1.10526e+07	1.63795e+07	6.11517e+06	1.80467e+07	1.1485e+07	1.49269e+07	8.77374e+06	2.83861e+07	1.10526e+07	1.63795e+07	6.11517e+06	1.80467e+07	1.1485e+07	37.9	20.14	8.86	27.17	28.05	77.12	High
O75694	NUP155	Nuclear pore complex protein Nup155 OS=Homo sapiens OX=9606 GN=NUP155 PE=1 SV=1	7	8	19	8	0.612	0.842	1.245	0.806	1.029	1.558	0.703355	0.999869	0.951579	0.945933	0.881957	0.576405	6	7	5	5	7	7	5	6	1.08402e+07	8.62827e+06	7.37658e+06	4.98537e+06	1.04647e+07	8.803e+06	8.12483e+06	5.76137e+06	1.08402e+07	8.62827e+06	7.37658e+06	4.98537e+06	1.04647e+07	8.803e+06	8.12483e+06	5.76137e+06	37.47	44.48	18.02	27.08	35.44	23.13	High
O75815	BCAR3	Breast cancer anti-estrogen resistance protein 3 OS=Homo sapiens OX=9606 GN=BCAR3 PE=1 SV=1	4	2	3	2	1.091	1.847	2.427	1.638	3.238	3.042	0.542464	0.184416	0.0728318	0.146047	0.00227457	0.00822369	1	2	2	2	1	2	2	1	290698	665769	1.47066e+06	520366	387364	546074	1.80762e+06	385642	290698	665769	1.47066e+06	520366	387364	546074	1.80762e+06	385642	0	71.06	52.84	0	12.74	0	High
Q86Y07	VRK2	Serine/threonine-protein kinase VRK2 OS=Homo sapiens OX=9606 GN=VRK2 PE=1 SV=3	9	3	12	3	0.652	0.459	1.213	0.898	0.733	1.447	0.668472	0.237439	0.88288	0.946933	0.456017	0.903871	2	2	2	2	2	2	2	2	917116	1.25428e+06	604462	474553	1.2931e+06	1593627	1.16056e+06	802713	917116	1.25428e+06	604462	474553	1.2931e+06	1593627	1.16056e+06	802713	5.75	42.86	44.55	12.47	12.32	12.18	Peak Found
Q7L2H7	EIF3M	Eukaryotic translation initiation factor 3 subunit M OS=Homo sapiens OX=9606 GN=EIF3M PE=1 SV=1	25	6	39	6	0.574	0.588	1.091	0.833	0.93	2.107	0.552379	0.453095	0.770213	0.994767	0.938809	0.0951003	5	5	4	3	5	5	5	3	4.24006e+06	3.94835e+06	2.31595e+06	1.97928e+06	3.85466e+06	5.33424e+06	3.69006e+06	1.69043e+06	4.24006e+06	3.94835e+06	2.31595e+06	1.97928e+06	3.85466e+06	5.33424e+06	3.69006e+06	1.69043e+06	19.83	9.37	24.75	15.4	44.05	48.74	High
Q92522	H1-10	Histone H1.10 OS=Homo sapiens OX=9606 GN=H1-10 PE=1 SV=1	53	14	94	14	0.643	0.037	0.194	1.879	0.275	1.221	0.866451	0.00728413	8.36571e-07	0.163635	0.0699133	0.735777	13	14	9	13	13	15	12	13	5.00584e+07	6.26076e+08	3.15365e+07	1.28928e+08	1.02161e+08	5.82117e+08	1.63878e+08	1.42928e+08	5.00584e+07	6.26076e+08	3.15365e+07	1.28928e+08	1.02161e+08	5.82117e+08	1.63878e+08	1.42928e+08	32.82	57.19	44.57	25.58	30.16	23.26	High
Q9BRJ6	C7orf50	Uncharacterized protein C7orf50 OS=Homo sapiens OX=9606 GN=C7orf50 PE=1 SV=1	40	5	25	5	0.186	0.144	0.739	0.424	0.346	1.402	0.0314212	0.0109965	0.181287	0.219381	0.0267289	0.86346	5	5	4	5	5	5	5	5	1.96123e+07	2.63291e+07	3.46932e+06	5.49547e+06	2.44054e+07	2.67256e+07	9.48846e+06	6.49021e+06	1.96123e+07	2.63291e+07	3.46932e+06	5.49547e+06	2.44054e+07	2.67256e+07	9.48846e+06	6.49021e+06	21.78	35.36	12.96	25.82	17.61	13.78	High
P18615	NELFE	Negative elongation factor E OS=Homo sapiens OX=9606 GN=NELFE PE=1 SV=3	40	10	35	10	0.283	0.858	3.893	0.264	1.201	2.347	0.0594194	0.953397	0.00151611	0.0342055	0.623977	0.0388062	9	5	3	1	9	7	7	1	1.44184e+07	3.25235e+06	2.53425e+06	102537	1.59854e+07	3.47876e+06	4.0269e+06	487225	1.44184e+07	3.25235e+06	2.53425e+06	102537	1.59854e+07	3.47876e+06	4.0269e+06	487225	25.92	43.23	0	16.38	24.75	0	High
Q92989	CLP1	Polyribonucleotide 5'-hydroxyl-kinase Clp1 OS=Homo sapiens OX=9606 GN=CLP1 PE=1 SV=1	4	2	8	2	0.398	0.455	1.872	0.327	0.616	1.455	0.270539	0.251048	0.31049	0.0862429	0.253949	0.905158	2	2	1	1	2	2	1	1	2.71486e+06	2.58501e+06	762011	406980	4.46015e+06	2.4974e+06	973644	669271	2.71486e+06	2.58501e+06	762011	406980	4.46015e+06	2.4974e+06	973644	669271	0	0	0	0	0	0	High
Q9H078	CLPB	Caseinolytic peptidase B protein homolog OS=Homo sapiens OX=9606 GN=CLPB PE=1 SV=1	13	8	17	8	0.941	0.67	1.306	1.142	0.897	1.324	0.687733	0.693282	0.850636	0.534069	0.870403	0.968032	8	7	7	7	8	8	7	6	8.51716e+06	8.8563e+06	5.88492e+06	6.31012e+06	9.0333e+06	9213962	7.75376e+06	5.30979e+06	8.51716e+06	8.8563e+06	5.88492e+06	6.31012e+06	9.0333e+06	9213962	7.75376e+06	5.30979e+06	23.8	51.64	16.67	45.45	15.26	21.52	High
O95819	MAP4K4	Mitogen-activated protein kinase kinase kinase kinase 4 OS=Homo sapiens OX=9606 GN=MAP4K4 PE=1 SV=2	1	2	10	2	1.002	1.103	2.161	1.764	1.581	1.56	0.590198	0.671329	0.120383	0.171655	0.286867	0.572509	2	2	2	1	2	2	2	2	2.2291e+06	2.19994e+06	2.1479e+06	804467	2.26623e+06	2.22913e+06	3.08774e+06	1.94618e+06	2.2291e+06	2.19994e+06	2.1479e+06	804467	2.26623e+06	2.22913e+06	3.08774e+06	1.94618e+06	9.1	27.01	0	57.32	30.82	4.37	High
Q2HR78	DUT	Deoxyuridine 5'-triphosphate nucleotidohydrolase OS=Human herpesvirus 8 type P (isolate GK18) OX=868565 GN=DUT PE=3 SV=1	30	7	64	7	0.765	1.747	1.688	0.564	1.247	1.547	0.899807	0.290895	0.380787	0.480575	0.438454	0.593947	7	7	7	7	7	7	7	7	6.86031e+07	3.08497e+07	5.11655e+07	2.97083e+07	8.55216e+07	4.45526e+07	5.0779e+07	3.65336e+07	6.86031e+07	3.08497e+07	5.11655e+07	2.97083e+07	8.55216e+07	4.45526e+07	5.0779e+07	3.65336e+07	7.08	21.65	36.88	22.31	33.54	21.89	High
Q15545	TAF7	Transcription initiation factor TFIID subunit 7 OS=Homo sapiens OX=9606 GN=TAF7 PE=1 SV=1	9	3	5	3	0.711	0.661	0.783	1.269	0.979	1.509	0.891814	0.597845	0.186523	0.421821	0.99528	0.745899	3	1	1	1	2	1	1	1	1.53848e+07	1.15914e+06	765936	978117	3.14514e+06	1.77912e+06	1.74116e+06	1.15377e+06	1.53848e+07	1.15914e+06	765936	978117	3.14514e+06	1.77912e+06	1.74116e+06	1.15377e+06	0	0	0	0	0	0	High
Q12824	SMARCB1	SWI/SNF-related matrix-associated actin-dependent regulator of chromatin subfamily B member 1 OS=Homo sapiens OX=9606 GN=SMARCB1 PE=1 SV=2	8	2	8	2	0.454	0.775	100	0.23	0.587	1.435	0.3186	0.8176	1e-17	0.0118226	0.199066	0.949037	2	2	1		2	2	2	1	1.92536e+06	1.1639e+06	769954		3.21945e+06	1.62132e+06	940087	569931	1.92536e+06	1.1639e+06	769954		3.21945e+06	1.62132e+06	940087	569931	0	0		55.98	2.38	0	High
P29375	KDM5A	Lysine-specific demethylase 5A OS=Homo sapiens OX=9606 GN=KDM5A PE=1 SV=3	3	4	9	4	0.01	0.01	0.01	0.345	0.629	1.729	1e-17	1e-17	1e-17	0.104823	0.281224	0.465777	4	4		1	4	4	2	1	2.59613e+06	2.12164e+06		973774	4.36108e+06	2.28898e+06	1.3976e+06	719652	2.59613e+06	2.12164e+06		973774	4.36108e+06	2.28898e+06	1.3976e+06	719652				13.17	31.26	0	High
Q13637	RAB32	Ras-related protein Rab-32 OS=Homo sapiens OX=9606 GN=RAB32 PE=1 SV=3	19	3	9	2	0.795	0.736	1.266	1.115	0.859	1.593	0.989175	0.767632	0.999363	0.582265	0.732765	0.650096	2	2	2	2	2	2	2	2	1.28991e+06	1.35797e+06	999905	811645	1.18999e+06	1.54191e+06	1.33701e+06	831161	1.28991e+06	1.35797e+06	999905	811645	1.18999e+06	1.54191e+06	1.33701e+06	831161	25.59	0.48	26.5	11.25	22.05	16.49	Peak Found
P08559	PDHA1	Pyruvate dehydrogenase E1 component subunit alpha, somatic form, mitochondrial OS=Homo sapiens OX=9606 GN=PDHA1 PE=1 SV=3	22	9	42	9	1.132	1.071	1.06	1.223	0.872	1.177	0.431684	0.613285	0.711745	0.401535	0.982391	0.63567	9	9	9	9	9	9	9	9	2.32636e+07	2.36784e+07	2.4348e+07	2.18265e+07	1.94309e+07	2.52185e+07	2.29252e+07	1.91454e+07	2.32636e+07	2.36784e+07	2.4348e+07	2.18265e+07	1.94309e+07	2.52185e+07	2.29252e+07	1.91454e+07	40.36	19.31	21.48	40.31	40.68	25.7	High
Q13200	PSMD2	26S proteasome non-ATPase regulatory subunit 2 OS=Homo sapiens OX=9606 GN=PSMD2 PE=1 SV=3	24	19	90	19	0.9	0.92	1.47	0.985	1.168	1.722	0.667624	0.717968	0.612162	0.743263	0.500267	0.354067	19	20	19	19	19	18	18	18	4.81299e+07	4.64068e+07	4.60895e+07	2.95375e+07	4.60655e+07	3.5684e+07	4.48969e+07	2.7511e+07	4.81299e+07	4.64068e+07	4.60895e+07	2.95375e+07	4.60655e+07	3.5684e+07	4.48969e+07	2.7511e+07	24.2	25.2	23.34	32.3	16.65	13.54	High
Q9UBS0	RPS6KB2	Ribosomal protein S6 kinase beta-2 OS=Homo sapiens OX=9606 GN=RPS6KB2 PE=1 SV=2	7	2	2	2	0.755	0.175	0.885	0.966	0.508	1.479	0.855408	0.00306	0.325436	0.876017	0.0939672	0.899435	2	2	2	2	2	2	2	2	697151	3.40227e+06	566120	658963	669660	1.25938e+06	642008	439250	697151	3.40227e+06	566120	658963	669660	1.25938e+06	642008	439250	32.53	177.98	9.57	9.44	19.18	13.43	Peak Found
Q9NQ29	LUC7L	Putative RNA-binding protein Luc7-like 1 OS=Homo sapiens OX=9606 GN=LUC7L PE=1 SV=1	47	19	134	11	0.747	0.056	0.284	2.012	0.242	1.092	0.964781	0.0215014	9.54428e-05	0.0858535	0.0425397	0.455123	9	12	4	9	12	11	12	10	9.47491e+06	1.13458e+08	3.21807e+06	1.5277e+07	1.88786e+07	126387554	3.08906e+07	2.61825e+07	9.47491e+06	1.13458e+08	3.21807e+06	1.5277e+07	1.88786e+07	126387554	3.08906e+07	2.61825e+07	23.03	46.99	12.16	34.08	46.34	24.19	High
Q8WVS4	DYNC2I1	Cytoplasmic dynein 2 intermediate chain 1 OS=Homo sapiens OX=9606 GN=DYNC2I1 PE=1 SV=3	8	7	11	7	1.429	0.47	1.545	1.498	0.588	1.165	0.218496	0.297109	0.524497	0.274155	0.243603	0.61084	4	7	4	3	6	7	5	3	1.80459e+06	8.44575e+06	2.68412e+06	753739	2.90028e+06	7.13117e+06	3.34179e+06	1.13286e+06	1.80459e+06	8.44575e+06	2.68412e+06	753739	2.90028e+06	7.13117e+06	3.34179e+06	1.13286e+06	23.64	37.38	34.7	7.83	38.97	25.71	Peak Found
Q14247	CTTN	Src substrate cortactin OS=Homo sapiens OX=9606 GN=CTTN PE=1 SV=2	40	23	103	23	1.245	2.717	3.493	0.91	2.313	3.294	0.325898	0.202041	0.00472349	0.892698	0.0897773	0.0009249	20	21	21	19	20	20	20	16	1.26815e+08	6.02105e+07	1.66539e+08	4.81065e+07	1.60705e+08	6.14643e+07	1.46075e+08	3.48235e+07	1.26815e+08	6.02105e+07	1.66539e+08	4.81065e+07	1.60705e+08	6.14643e+07	1.46075e+08	3.48235e+07	19.78	33.75	14.77	16.68	40.89	26.28	High
P49591	SARS1	Serine--tRNA ligase, cytoplasmic OS=Homo sapiens OX=9606 GN=SARS1 PE=1 SV=3	7	3	17	3	0.829	0.765	1.442	1.332	0.927	1.606	0.866271	0.811349	0.649149	0.377279	0.89401	0.510708	3	3	3	3	3	3	3	3	2.47433e+06	3.62614e+06	2.61852e+06	1.89708e+06	1.94108e+06	2.67447e+06	2.42878e+06	1.59314e+06	2.47433e+06	3.62614e+06	2.61852e+06	1.89708e+06	1.94108e+06	2.67447e+06	2.42878e+06	1.59314e+06	7.4	0.22	3.33	21.4	14.37	15.19	High
P28288	ABCD3	ATP-binding cassette sub-family D member 3 OS=Homo sapiens OX=9606 GN=ABCD3 PE=1 SV=1	25	14	66	14	0.989	0.892	1.414	0.916	1.185	1.536	0.520518	0.764468	0.687843	0.76871	0.483957	0.612467	15	16	15	16	16	15	16	16	3.3964e+07	3.77385e+07	3.84846e+07	2.40431e+07	3.58429e+07	3.01152e+07	3.58484e+07	2.36828e+07	3.3964e+07	3.77385e+07	3.84846e+07	2.40431e+07	3.58429e+07	3.01152e+07	3.58484e+07	2.36828e+07	26.03	27.11	19.03	30.45	28.41	26.1	High
Q9UPQ9	TNRC6B	Trinucleotide repeat-containing gene 6B protein OS=Homo sapiens OX=9606 GN=TNRC6B PE=1 SV=4	5	7	9	7	3.602	1.703		4.472	1.392	100	0.00142202	0.214626		0.000492678	0.3774	1e-17	1	2	6	1	4	3	7		293526	1.3506e+06	8.73996e+06	170492	1.36184e+06	2.25528e+06	8.77947e+06		293526	1.3506e+06	8.73996e+06	170492	1.36184e+06	2.25528e+06	8.77947e+06		0	0		35.68	117.07		Peak Found
P27708	CAD	CAD protein OS=Homo sapiens OX=9606 GN=CAD PE=1 SV=3	26	46	223	46	1.524	1.991	2.059	1.548	2.281	2.057	0.177812	0.322827	0.158969	0.290787	0.0942755	0.11373	46	45	46	45	45	44	48	43	1.35419e+08	9.9781e+07	2.05775e+08	1.05497e+08	1.24346e+08	8.07229e+07	1.98899e+08	9.21527e+07	1.35419e+08	9.9781e+07	2.05775e+08	1.05497e+08	1.24346e+08	8.07229e+07	1.98899e+08	9.21527e+07	25.53	22.17	27.51	17.33	20.39	16.4	High
Q2KJY2	KIF26B	Kinesin-like protein KIF26B OS=Homo sapiens OX=9606 GN=KIF26B PE=1 SV=1	8	13	22	13	3.39	5.816	2.126	3.144	3.587	2.509	0.00822208	0.00447366	0.134868	0.00965762	0.0010966	0.0207806	4	7	12	2	5	8	11	2	1.96774e+07	1.22038e+07	2.96063e+07	7.29649e+06	2.38493e+07	1.89492e+07	3.77628e+07	8.79893e+06	1.96774e+07	1.22038e+07	2.96063e+07	7.29649e+06	2.38493e+07	1.89492e+07	3.77628e+07	8.79893e+06	96.73	45.3	42.97	103.41	40.7	5.5	High
P61077	UBE2D3	Ubiquitin-conjugating enzyme E2 D3 OS=Homo sapiens OX=9606 GN=UBE2D3 PE=1 SV=1	20	2	5	2	0.653	0.486	0.859	1.083	1.131	1.462	0.748239	0.315007	0.350065	0.568104	0.697029	0.745592	2	2	2	2	2	2	2	1	4.33372e+06	7.63798e+06	4.66127e+06	3.77339e+06	5.59081e+06	5.91398e+06	5.44663e+06	3.36134e+06	4.33372e+06	7.63798e+06	4.66127e+06	3.77339e+06	5.59081e+06	5.91398e+06	5.44663e+06	3.36134e+06	94.91	38.78	64.92	19.04	36.5	0	Peak Found
P36405	ARL3	ADP-ribosylation factor-like protein 3 OS=Homo sapiens OX=9606 GN=ARL3 PE=1 SV=2	37	5	22	5	0.73	0.638	1.428	0.658	0.673	1.615	0.944138	0.647755	0.66777	0.65058	0.396623	0.489115	3	5	3	3	5	4	5	4	9.4788e+06	1.15195e+07	7.08474e+06	5.00588e+06	1.30596e+07	1.3375e+07	9.57538e+06	5.86056e+06	9.4788e+06	1.15195e+07	7.08474e+06	5.00588e+06	1.30596e+07	1.3375e+07	9.57538e+06	5.86056e+06	2.9	8.37	2.58	39.1	34.92	5.84	High
Q9H0C8	ILKAP	Integrin-linked kinase-associated serine/threonine phosphatase 2C OS=Homo sapiens OX=9606 GN=ILKAP PE=1 SV=1	10	4	5	4	0.33	2.016	2.821	0.168	1.698	100	0.0988711	0.114419	0.0221478	0.00237571	0.178066	1e-17	4	2	2	2	4	2	3		1.25046e+07	1.10421e+06	2.1695e+06	694376	1.52831e+07	1.31002e+06	3.11081e+06		1.25046e+07	1.10421e+06	2.1695e+06	694376	1.52831e+07	1.31002e+06	3.11081e+06		102.68	6.72	31.89	74.38	5.62		High
P46939	UTRN	Utrophin OS=Homo sapiens OX=9606 GN=UTRN PE=1 SV=2	2	5	10	5	1.158	1.383	1.571	0.959	1.66	1.318	0.390238	0.403911	0.493675	0.805454	0.218408	0.955989	5	5	4	5	5	5	5	4	2.9765e+06	2.94757e+06	2.26117e+06	2.6816e+06	3.28577e+06	1.8944e+06	2.95402e+06	2.01074e+06	2.9765e+06	2.94757e+06	2.26117e+06	2.6816e+06	3.28577e+06	1.8944e+06	2.95402e+06	2.01074e+06	34.65	28.35	11.92	43.99	44.61	64.9	Peak Found
Q8IUC4	RHPN2	Rhophilin-2 OS=Homo sapiens OX=9606 GN=RHPN2 PE=1 SV=1	5	3	8	3	0.73	0.697	1.427	0.767	0.79	1.498	0.948303	0.694512	0.71621	0.81569	0.586706	0.784766	2	3	3	3	2	3	3	2	1.50648e+06	2.08903e+06	1.45295e+06	996501	1.58033e+06	1.66045e+06	1.51976e+06	982759	1.50648e+06	2.08903e+06	1.45295e+06	996501	1.58033e+06	1.66045e+06	1.51976e+06	982759	11.66	8.82	44.98	4.81	19.04	48.68	High
O15121	DEGS1	Sphingolipid delta(4)-desaturase DES1 OS=Homo sapiens OX=9606 GN=DEGS1 PE=1 SV=1	10	2	5	2	1	0.768	100	0.749	0.692	100	0.727094	0.79776	1e-17	0.69879	0.38449	1e-17	1	1	1		1	2	2		315469	410810	315442		413507	782575	544264		315469	410810	315442		413507	782575	544264		0	0		0	6.89		Peak Found
P61081	UBE2M	NEDD8-conjugating enzyme Ubc12 OS=Homo sapiens OX=9606 GN=UBE2M PE=1 SV=1	28	5	26	5	0.743	0.735	0.977	0.932	0.864	1.451	0.961212	0.827208	0.555644	0.804014	0.799358	0.766161	5	5	5	5	5	5	5	5	9.09087e+06	9.36277e+06	6.80544e+06	6.47367e+06	8.32541e+06	9.10366e+06	8.26958e+06	6.14941e+06	9.09087e+06	9.36277e+06	6.80544e+06	6.47367e+06	8.32541e+06	9.10366e+06	8.26958e+06	6.14941e+06	2.84	14.89	18.12	24.86	25.74	11.61	High
Q9HC35	EML4	Echinoderm microtubule-associated protein-like 4 OS=Homo sapiens OX=9606 GN=EML4 PE=1 SV=3	8	6	6	6	0.994	1.039	1.876	0.858	1.216	1.75	0.586437	0.715864	0.245926	0.962906	0.618126	0.323582	4	4	6	4	4	4	5	3	3.40578e+06	3.90914e+06	5.64191e+06	2.35746e+06	3.75803e+06	3.08788e+06	3.8646e+06	1.67469e+06	3.40578e+06	3.90914e+06	5.64191e+06	2.35746e+06	3.75803e+06	3.08788e+06	3.8646e+06	1.67469e+06	30.16	28.08	16.58	4.62	35.85	2.56	High
Q86YZ3	HRNR	Hornerin OS=Homo sapiens OX=9606 GN=HRNR PE=1 SV=2	12	11	64	11	1.988	3.888	0.847	1.304	2.566	0.254	0.0523636	0.045936	0.331509	0.341407	0.0171668	9.78808e-10	12	7	12	11	10	8	12	12	3.96074e+07	1.76365e+07	7.36811e+07	5.60066e+07	2.35805e+07	1.04321e+07	3.04545e+07	1.25264e+08	3.96074e+07	1.76365e+07	7.36811e+07	5.60066e+07	2.35805e+07	1.04321e+07	3.04545e+07	1.25264e+08	11.52	36.19	21.31	24.34	38.4	17.32	High
Q9BZG1	RAB34	Ras-related protein Rab-34 OS=Homo sapiens OX=9606 GN=RAB34 PE=1 SV=1	18	5	23	5	0.707	0.585	1.609	0.843	0.755	1.182	0.918646	0.61129	0.45441	0.996716	0.569064	0.648926	5	5	5	5	5	5	5	4	1.12976e+07	1.82045e+07	8.16039e+06	6.20745e+06	1.13811e+07	1.57985e+07	9.55017e+06	7.75638e+06	1.12976e+07	1.82045e+07	8.16039e+06	6.20745e+06	1.13811e+07	1.57985e+07	9.55017e+06	7.75638e+06	5.38	43.81	21.19	27.12	62.32	8.2	High
Q15050	RRS1	Ribosome biogenesis regulatory protein homolog OS=Homo sapiens OX=9606 GN=RRS1 PE=1 SV=2	45	19	109	19	0.196	0.036	0.225	0.917	0.282	1.237	0.0206378	0.0067669	6.09816e-06	0.882033	0.0762088	0.771222	18	20	10	16	20	20	18	19	1.03556e+08	5.50052e+08	1.8037e+07	8.60102e+07	1.37349e+08	4.75138e+08	1.30287e+08	1.17042e+08	1.03556e+08	5.50052e+08	1.8037e+07	8.60102e+07	1.37349e+08	4.75138e+08	1.30287e+08	1.17042e+08	25.02	20.23	32.04	20.76	21.07	20.34	High
Q9GZR7	DDX24	ATP-dependent RNA helicase DDX24 OS=Homo sapiens OX=9606 GN=DDX24 PE=1 SV=1	38	28	130	28	0.416	0.278	0.939	0.558	0.424	1.364	0.319218	0.407718	0.486593	0.474948	0.271245	0.944991	29	28	21	23	29	28	25	23	8.64879e+07	1.24147e+08	4.55175e+07	5.66402e+07	1.10357e+08	1.37934e+08	6.66476e+07	6.26127e+07	8.64879e+07	1.24147e+08	4.55175e+07	5.66402e+07	1.10357e+08	1.37934e+08	6.66476e+07	6.26127e+07	23.39	39.48	22.08	33.02	21.45	23.08	High
Q14764	MVP	Major vault protein OS=Homo sapiens OX=9606 GN=MVP PE=1 SV=4	15	11	28	11	2.416	0.335	0.469	0.869	1.753	1.687	0.0351386	0.463423	0.0106225	0.931502	0.215295	0.394804	6	10	9	10	10	9	11	5	1.21096e+07	9.2809e+07	9.59401e+06	4.69444e+07	3.98895e+07	1.14511e+08	7.55139e+07	4.99989e+07	1.21096e+07	9.2809e+07	9.59401e+06	4.69444e+07	3.98895e+07	1.14511e+08	7.55139e+07	4.99989e+07	28.66	54.76	37.79	34.39	17.99	25.23	Peak Found
O15160	POLR1C	DNA-directed RNA polymerases I and III subunit RPAC1 OS=Homo sapiens OX=9606 GN=POLR1C PE=1 SV=1	10	3	8	3	0.825	0.832	2.568	1.208	1.004	1.948	0.870109	0.906672	0.0445786	0.477723	0.942457	0.166602	3	3	3	3	3	3	3	1	3.11057e+06	3.17305e+06	2.54166e+06	1.13897e+06	3.14894e+06	3.64344e+06	3.41562e+06	676771	3.11057e+06	3.17305e+06	2.54166e+06	1.13897e+06	3.14894e+06	3.64344e+06	3.41562e+06	676771	7.56	4.93	30.68	0.76	11.34	0	High
Q9UHI6	DDX20	Probable ATP-dependent RNA helicase DDX20 OS=Homo sapiens OX=9606 GN=DDX20 PE=1 SV=2	26	17	63	17	1.069	0.611	1.428	1.175	0.546	1.74	0.471341	0.754151	0.668083	0.438751	0.319559	0.334451	15	15	12	10	15	16	14	10	1.43844e+07	2.47642e+07	1.37853e+07	9.59373e+06	1.62811e+07	4.33246e+07	1.90515e+07	1.00946e+07	1.43844e+07	2.47642e+07	1.37853e+07	9.59373e+06	1.62811e+07	4.33246e+07	1.90515e+07	1.00946e+07	35.84	17.33	16.85	28.56	27.54	14.75	High
Q14790	CASP8	Caspase-8 OS=Homo sapiens OX=9606 GN=CASP8 PE=1 SV=1	4	2	3	2	0.684		1.183	0.01	0.01	0.01	0.749058		0.848275	1e-17	1e-17	1e-17	2	1	1	2	2	1		1	1.64193e+06	1.09402e+06	366890	1.20237e+06	1.85414e+06	889197		297067	1.64193e+06	1.09402e+06	366890	1.20237e+06	1.85414e+06	889197		297067	0		0				High
Q86UE8	TLK2	Serine/threonine-protein kinase tousled-like 2 OS=Homo sapiens OX=9606 GN=TLK2 PE=1 SV=2	2	2	6	2	0.277	0.691	1.596	0.23	0.872	3.067	0.0291654	0.673706	0.539917	0.0143653	0.736969	0.0161231	2	1	1	1	2	2	1	1	4.67136e+06	1.19563e+06	826291	517861	6.20266e+06	1.18261e+06	834829	272202	4.67136e+06	1.19563e+06	826291	517861	6.20266e+06	1.18261e+06	834829	272202	0	0	0	0	0	0	High
Q9H5V9	CXorf56	UPF0428 protein CXorf56 OS=Homo sapiens OX=9606 GN=CXorf56 PE=1 SV=1	17	3	9	3	0.294	0.301	1.492	0.27	0.493	1.886	0.0587503	0.0525987	0.67676	0.0201386	0.120326	0.270087	3	3	2	2	4	4	2	2	3.23267e+06	3.08281e+06	783256	521634	8.45194e+06	4.73351e+06	1.85841e+06	993984	3.23267e+06	3.08281e+06	783256	521634	8.45194e+06	4.73351e+06	1.85841e+06	993984	16.09	13.97	4.49	0.91	9.5	6.71	High
P46109	CRKL	Crk-like protein OS=Homo sapiens OX=9606 GN=CRKL PE=1 SV=1	11	2	10	2	1.095	1.549	1.521	1.144	1.28	1.382	0.539835	0.275139	0.619076	0.584784	0.628161	0.944453	2	2	2	2	2	2	2	2	778493	592772	856658	563271	678083	629464	766739	547429	778493	592772	856658	563271	678083	629464	766739	547429	17.59	76.39	0.24	7.83	26.95	43.22	High
O95470	SGPL1	Sphingosine-1-phosphate lyase 1 OS=Homo sapiens OX=9606 GN=SGPL1 PE=1 SV=3	29	15	70	15	0.727	0.566	1.287	0.834	0.848	1.356	0.951584	0.820479	0.880395	0.905809	0.995708	0.962368	15	15	13	13	15	15	15	14	3.8485e+07	4.72791e+07	2.66742e+07	2.18933e+07	3.9805e+07	4.10271e+07	3.3226e+07	2.3484e+07	3.8485e+07	4.72791e+07	2.66742e+07	2.18933e+07	3.9805e+07	4.10271e+07	3.3226e+07	2.3484e+07	10.82	21.59	16.9	24.78	17.89	15.04	High
P16333	NCK1	Cytoplasmic protein NCK1 OS=Homo sapiens OX=9606 GN=NCK1 PE=1 SV=1	7	2	4	2	0.925	1.391	2.078	0.534	1.238	1.333	0.722149	0.406958	0.18393	0.2958	0.68722	0.841875	2	1	1	1	2	1	1	1	1.72987e+06	652730	908245	436981	2.01524e+06	526980	652528	489394	1.72987e+06	652730	908245	436981	2.01524e+06	526980	652528	489394	0	0	0	0	0	0	High
Q13574	DGKZ	Diacylglycerol kinase zeta OS=Homo sapiens OX=9606 GN=DGKZ PE=1 SV=4	14	8	34	8	1.875	1.55	2.553	1.714	1.83	3.062	0.0893533	0.324473	0.0471117	0.173219	0.0798733	0.00233621	5	7	8	4	6	8	8	4	5.5843e+06	7.78281e+06	1.29548e+07	3.29354e+06	7.66866e+06	1.08619e+07	1.9854e+07	4.6749e+06	5.5843e+06	7.78281e+06	1.29548e+07	3.29354e+06	7.66866e+06	1.08619e+07	1.9854e+07	4.6749e+06	22.28	15.96	28.72	54.54	31.77	57.77	High
Q8WUA2	PPIL4	Peptidyl-prolyl cis-trans isomerase-like 4 OS=Homo sapiens OX=9606 GN=PPIL4 PE=1 SV=1	21	8	19	8	0.865	0.383	1.256	0.499	0.331	0.707	0.805567	0.199351	0.9638	0.264141	0.0105802	0.0189076	7	8	2	4	7	8	7	5	4.35796e+06	1.24966e+07	1.36447e+06	1.57056e+06	6.38929e+06	1.0272e+07	2.80388e+06	3.12357e+06	4.35796e+06	1.24966e+07	1.36447e+06	1.57056e+06	6.38929e+06	1.0272e+07	2.80388e+06	3.12357e+06	22.21	39.4	0	6.18	19.39	11.4	High
Q86V48	LUZP1	Leucine zipper protein 1 OS=Homo sapiens OX=9606 GN=LUZP1 PE=1 SV=2	49	47	238	47	1.425	1.827	2.458	1.172	1.715	2.801	0.219927	0.363165	0.0595906	0.565592	0.228914	0.00661049	47	45	46	45	48	44	46	45	3.31325e+08	3.87389e+08	3.7072e+08	2.18378e+08	3.34282e+08	3.03877e+08	3.51629e+08	2.13831e+08	3.31325e+08	3.87389e+08	3.7072e+08	2.18378e+08	3.34282e+08	3.03877e+08	3.51629e+08	2.13831e+08	14.96	19.85	16.75	12.85	17.3	29.35	High
P07858	CTSB	Cathepsin B OS=Homo sapiens OX=9606 GN=CTSB PE=1 SV=3	21	6	45	6	0.936	0.947	0.94	0.959	1.002	1.081	0.619135	0.703942	0.4897	0.780336	0.704159	0.432781	6	6	6	6	6	6	6	6	4.56652e+07	4.49666e+07	4.37545e+07	4.46915e+07	5.32897e+07	4.86217e+07	4.87408e+07	4.71837e+07	4.56652e+07	4.49666e+07	4.37545e+07	4.46915e+07	5.32897e+07	4.86217e+07	4.87408e+07	4.71837e+07	15.36	7.03	4.13	7.64	9.93	5.99	High
Q9BQ70	TCF25	Transcription factor 25 OS=Homo sapiens OX=9606 GN=TCF25 PE=1 SV=1	5	2	2	2		0.01		1.373	0.823	100		1e-17		0.345764	0.623594	1e-17		2			1	2	1			1.52524e+06			400109	868489	549309			1.52524e+06			400109	868489	549309					0	0		Not Found
Q6NXS1	PPP1R2B	Protein phosphatase inhibitor 2 family member B OS=Homo sapiens OX=9606 GN=PPP1R2B PE=1 SV=2	12	2	4	2	0.01			0.01			1e-17			1e-17			1				1				1.74491e+06				1.59463e+06				1.74491e+06				1.59463e+06										High
Q15746	MYLK	Myosin light chain kinase, smooth muscle OS=Homo sapiens OX=9606 GN=MYLK PE=1 SV=4	2	3	7	2	0.881	0.922	1.408	1.018	1.161	1.317	0.745652	0.905388	0.725651	0.70616	0.665465	0.865958	2	2	2	2	2	2	3	1	1.76822e+06	1.66673e+06	1.56495e+06	1.0786e+06	1.5393e+06	1.46812e+06	1.84145e+06	854927	1.76822e+06	1.66673e+06	1.56495e+06	1.0786e+06	1.5393e+06	1.46812e+06	1.84145e+06	854927	2	8.95	16.33	24.25	13.1	0	High
P46783	RPS10	40S ribosomal protein S10 OS=Homo sapiens OX=9606 GN=RPS10 PE=1 SV=1	19	3	13	3	0.556	0.868	1.03	1.139	0.876	1.307	0.494736	0.955896	0.654259	0.489035	0.838218	0.930461	3	3	3	3	3	3	3	3	4.70386e+06	1.15645e+07	2.53213e+06	5.00263e+06	4.9748e+06	1.41226e+07	5.33449e+06	6.47717e+06	4.70386e+06	1.15645e+07	2.53213e+06	5.00263e+06	4.9748e+06	1.41226e+07	5.33449e+06	6.47717e+06	15.7	10.61	99.28	6.67	52.53	67.8	High
Q6WCQ1	MPRIP	Myosin phosphatase Rho-interacting protein OS=Homo sapiens OX=9606 GN=MPRIP PE=1 SV=3	30	21	72	21	1.176	1.303	1.119	1.82	2.099	1.81	0.344056	0.434983	0.82147	0.121204	0.0463353	0.266915	19	18	21	21	20	21	22	17	2.29331e+07	2.05333e+07	2.88891e+07	2.69965e+07	2.11567e+07	1.88619e+07	4.04447e+07	1.72139e+07	2.29331e+07	2.05333e+07	2.88891e+07	2.69965e+07	2.11567e+07	1.88619e+07	4.04447e+07	1.72139e+07	28.58	20.76	25.41	24.66	32.72	27.53	High
Q969E2	SCAMP4	Secretory carrier-associated membrane protein 4 OS=Homo sapiens OX=9606 GN=SCAMP4 PE=1 SV=1	10	2	5	2	0.737	0.543	2.023	0.648	0.648	1.759	0.999607	0.373961	0.19281	0.608734	0.32191	0.40796	2	2	1	2	2	2	2	2	2.22704e+06	2.9558e+06	1.12727e+06	870162	2.56515e+06	2.38556e+06	1.586e+06	913049	2.22704e+06	2.9558e+06	1.12727e+06	870162	2.56515e+06	2.38556e+06	1.586e+06	913049	0	0	0	15.55	9.9	4.44	Peak Found
P49770	EIF2B2	Translation initiation factor eIF-2B subunit beta OS=Homo sapiens OX=9606 GN=EIF2B2 PE=1 SV=3	10	2	4	2	0.865	0.749	100	0.717	0.806	100	0.91489	0.741026	1e-17	0.624764	0.587067	1e-17	2	2	1		1	1	1		672395	683934	434502		632587	562913	453575		672395	683934	434502		632587	562913	453575		0	0		0	0		High
Q13111	CHAF1A	Chromatin assembly factor 1 subunit A OS=Homo sapiens OX=9606 GN=CHAF1A PE=1 SV=3	8	4	8	4	0.243	0.03	100	0.01	0.01		0.0245358	7.30509e-10	1e-17	1e-17	1e-17		4	4	1		4	3			2.86319e+06	1.12768e+07	313440		5.06922e+06	1.70858e+06			2.86319e+06	1.12768e+07	313440		5.06922e+06	1.70858e+06			0	0					High
Q9BWT3	PAPOLG	Poly(A) polymerase gamma OS=Homo sapiens OX=9606 GN=PAPOLG PE=1 SV=2	5	3	5	2	0.01	0.01		0.554	1.055	100	1e-17	1e-17		0.275915	0.99148	1e-17	3	2			3	2	1		1.41977e+06	249931			1.92505e+06	409891	267527		1.41977e+06	249931			1.92505e+06	409891	267527					0	0		High
Q16555	DPYSL2	Dihydropyrimidinase-related protein 2 OS=Homo sapiens OX=9606 GN=DPYSL2 PE=1 SV=1	18	9	33	7	0.955	1.346	2.478	0.947	1.797	2.479	0.627855	0.427787	0.0566927	0.795661	0.137999	0.0233991	8	8	8	6	7	7	8	7	1.22596e+07	1.07371e+07	1.18436e+07	4.5683e+06	1.48372e+07	9.58101e+06	1.47977e+07	5.78688e+06	1.22596e+07	1.07371e+07	1.18436e+07	4.5683e+06	1.48372e+07	9.58101e+06	1.47977e+07	5.78688e+06	12.9	41.96	18.37	19.79	33.61	6.41	High
Q8IWZ8	SUGP1	SURP and G-patch domain-containing protein 1 OS=Homo sapiens OX=9606 GN=SUGP1 PE=1 SV=2	5	3	4	3	0.25	100	1.705	0.285	100	2.445	0.0533622	1e-17	0.464561	0.0339073	1e-17	0.0935276	3		1	1	3		1	1	2.96912e+06		501109	293948	3.80743e+06		633412	259066	2.96912e+06		501109	293948	3.80743e+06		633412	259066	0		0	0		0	High
O43482	OIP5	Protein Mis18-beta OS=Homo sapiens OX=9606 GN=OIP5 PE=1 SV=2	19	2	3	2	0.01			0.01			1e-17			1e-17			2				2				765865				1.39877e+06				765865				1.39877e+06										High
Q02878	RPL6	60S ribosomal protein L6 OS=Homo sapiens OX=9606 GN=RPL6 PE=1 SV=3	50	22	251	22	0.622	0.358	1.042	0.722	0.448	1.112	0.787248	0.552553	0.677153	0.789871	0.312637	0.494736	21	21	21	20	20	21	21	21	1.37095e+09	2.57682e+09	8.647e+08	8.86459e+08	1.42702e+09	2.42899e+09	1.10763e+09	9.6367e+08	1.37095e+09	2.57682e+09	8.647e+08	8.86459e+08	1.42702e+09	2.42899e+09	1.10763e+09	9.6367e+08	24.11	38.2	27.59	28.41	29.35	24.48	High
Q8N201	INTS1	Integrator complex subunit 1 OS=Homo sapiens OX=9606 GN=INTS1 PE=1 SV=2	2	3	4	3	0.01	0.01		0.01	0.01		1e-17	1e-17		1e-17	1e-17		3	3			3	2			1.48684e+06	566958			1.87439e+06	368226			1.48684e+06	566958			1.87439e+06	368226									High
Q6VMQ6	ATF7IP	Activating transcription factor 7-interacting protein 1 OS=Homo sapiens OX=9606 GN=ATF7IP PE=1 SV=3	8	5	6	5	0.01	0.01		0.135	1.533	100	1e-17	1e-17		0.000390735	0.420858	1e-17	5	2			5	2	1		2.04047e+06	272377			3.79507e+06	287369	114743		2.04047e+06	272377			3.79507e+06	287369	114743					0	0		High
P22061	PCMT1	Protein-L-isoaspartate(D-aspartate) O-methyltransferase OS=Homo sapiens OX=9606 GN=PCMT1 PE=1 SV=4	23	4	5	4	1.076	1.117	1.34	0.894	1.223	0.964	0.486899	0.625019	0.795662	0.886456	0.602451	0.22809	3	2	3	3	2	2	3	2	4.72255e+06	3.81131e+06	5.30392e+06	3.9215e+06	3.73138e+06	2.67759e+06	4.47456e+06	3.60769e+06	4.72255e+06	3.81131e+06	5.30392e+06	3.9215e+06	3.73138e+06	2.67759e+06	4.47456e+06	3.60769e+06	6.8	9.26	0.47	21.38	34.61	1.77	High
P61421	ATP6V0D1	V-type proton ATPase subunit d 1 OS=Homo sapiens OX=9606 GN=ATP6V0D1 PE=1 SV=1	8	3	7	3	0.707	0.632	1.164	0.873	0.652	1.636	0.887746	0.545775	0.868038	0.94153	0.352401	0.546678	3	3	3	2	3	3	3	2	2.41424e+06	2.6051e+06	1.75465e+06	1.16609e+06	2.69036e+06	2.6154e+06	1.96772e+06	840051	2.41424e+06	2.6051e+06	1.75465e+06	1.16609e+06	2.69036e+06	2.6154e+06	1.96772e+06	840051	48.66	22.46	11.11	32.92	5.39	2.94	High
Q96CW5	TUBGCP3	Gamma-tubulin complex component 3 OS=Homo sapiens OX=9606 GN=TUBGCP3 PE=1 SV=2	4	3	10	3	0.884	1.236	1.883	0.933	1.413	1.687	0.753139	0.482746	0.242067	0.862522	0.382528	0.394934	3	3	3	3	3	3	3	3	1.06037e+07	4.99158e+06	6.85914e+06	3.5257e+06	1.80227e+07	4.38037e+06	7.47529e+06	3.67479e+06	1.06037e+07	4.99158e+06	6.85914e+06	3.5257e+06	1.80227e+07	4.38037e+06	7.47529e+06	3.67479e+06	16.23	26.56	45.78	0.94	58.51	18.93	High
P23490	LORICRIN	Loricrin OS=Homo sapiens OX=9606 GN=LORICRIN PE=1 SV=2	7	3	19	3	2.034	2.6	0.678	1.511	3.151	0.423	0.0650157	0.0526329	0.116817	0.195921	0.00751131	2.24459e-05	3	3	3	3	3	3	3	3	6.06006e+06	4.33599e+06	1.24515e+07	1.83356e+07	3.38936e+06	1.79822e+06	5.35129e+06	1.22189e+07	6.06006e+06	4.33599e+06	1.24515e+07	1.83356e+07	3.38936e+06	1.79822e+06	5.35129e+06	1.22189e+07	25.48	1.1	17.03	1.14	10.83	12.29	High
Q6PJG2	MIDEAS	Mitotic deacetylase-associated SANT domain protein OS=Homo sapiens OX=9606 GN=MIDEAS PE=1 SV=2	25	19	40	19	0.184	0.991	2.655	0.152	1.124	1.297	0.0140621	0.762809	0.0366256	0.00179449	0.713956	0.907508	21	7	7	5	21	8	8	3	3.19348e+07	7.3304e+06	3.85006e+06	2.41525e+06	3.34552e+07	8.65397e+06	4.85817e+06	2.60615e+06	3.19348e+07	7.3304e+06	3.85006e+06	2.41525e+06	3.34552e+07	8.65397e+06	4.85817e+06	2.60615e+06	44.58	53.58	30.07	81.11	41.49	0.53	High
O75534	CSDE1	Cold shock domain-containing protein E1 OS=Homo sapiens OX=9606 GN=CSDE1 PE=1 SV=2	8	6	24	6	1.234	1.203	1.854	0.761	0.855	1.822	0.329946	0.508957	0.25897	0.889508	0.775611	0.256754	5	5	4	4	5	5	5	5	6.07593e+06	5.75032e+06	6.21338e+06	3.15565e+06	8.34937e+06	7.25346e+06	6.95118e+06	4.11751e+06	6.07593e+06	5.75032e+06	6.21338e+06	3.15565e+06	8.34937e+06	7.25346e+06	6.95118e+06	4.11751e+06	9.2	34.5	7.67	24.66	13.04	6.25	High
Q63HN8	RNF213	E3 ubiquitin-protein ligase RNF213 OS=Homo sapiens OX=9606 GN=RNF213 PE=1 SV=3	7	33	89	33	0.652	0.615	1.25	0.773	0.93	1.402	0.881137	0.855699	0.942634	0.964574	0.84592	0.864775	29	30	28	22	28	30	29	27	4.97293e+07	4.11214e+07	2.36483e+07	1.71335e+07	5.10656e+07	3.47137e+07	3.22198e+07	2.22712e+07	4.97293e+07	4.11214e+07	2.36483e+07	1.71335e+07	5.10656e+07	3.47137e+07	3.22198e+07	2.22712e+07	23.18	26.63	41.07	19.7	24.44	23.51	High
P36957	DLST	Dihydrolipoyllysine-residue succinyltransferase component of 2-oxoglutarate dehydrogenase complex, mitochondrial OS=Homo sapiens OX=9606 GN=DLST PE=1 SV=4	13	6	26	6	2.649	3.837	0.989	1.736	2.054	0.552	0.0323699	0.0230071	0.578612	0.187688	0.071847	0.00113676	5	4	6	6	5	3	5	6	1.27882e+07	6.57984e+06	3.45638e+07	3.72315e+07	8.91245e+06	4.97499e+06	1.54767e+07	2.87885e+07	1.27882e+07	6.57984e+06	3.45638e+07	3.72315e+07	8.91245e+06	4.97499e+06	1.54767e+07	2.87885e+07	18.49	16.79	3.25	31.03	47.69	20.98	High
Q6IQ49	SDE2	Replication stress response regulator SDE2 OS=Homo sapiens OX=9606 GN=SDE2 PE=1 SV=1	14	5	9	5	0.303		1.714	0.054	100	0.63	0.0618691		0.437364	1.86558e-07	1e-17	0.012051	5	1	2	1	5		2	1	9.16865e+06	209097	841716	274278	1.72591e+07		333972	356132	9.16865e+06	209097	841716	274278	1.72591e+07		333972	356132	37		0	59.91		0	High
Q5T3J3	LRIF1	Ligand-dependent nuclear receptor-interacting factor 1 OS=Homo sapiens OX=9606 GN=LRIF1 PE=1 SV=1	4	3	7	3	0.288	1.234	2.128	0.202	0.657	1.011	0.0700554	0.565297	0.184521	0.00712722	0.318815	0.284906	3	2	2	2	3	2	3	2	2.54818e+06	749241	515362	506875	4.33647e+06	785912	836221	789936	2.54818e+06	749241	515362	506875	4.33647e+06	785912	836221	789936	39.63	0	0	6.68	10.8	129.23	High
Q9QR70	ORF75	Protein ORF75 OS=Human herpesvirus 8 type P (isolate GK18) OX=868565 GN=ORF75 PE=4 SV=1	12	12	44	12	3.141	5.078	7.859	2.137	3.209	5.605	0.00796536	0.0639014	5.78671e-07	0.106084	0.0253479	1.38485e-07	11	11	12	6	11	10	12	6	7.02719e+07	1.62378e+08	7.62074e+07	1.49009e+08	1.56799e+08	1.72825e+08	1.30295e+08	2.04774e+08	7.02719e+07	1.62378e+08	7.62074e+07	1.49009e+08	1.56799e+08	1.72825e+08	1.30295e+08	2.04774e+08	13.08	35.63	13.45	14.65	22.39	38.93	High
Q9BZZ5	API5	Apoptosis inhibitor 5 OS=Homo sapiens OX=9606 GN=API5 PE=1 SV=3	21	11	23	11	0.33	0.644	1.467	0.423	0.956	1.58	0.148829	0.9018	0.616203	0.252084	0.799076	0.542094	11	11	10	11	11	11	11	9	5.41684e+07	4.69652e+07	1.93916e+07	6.66718e+07	6.22732e+07	4.93165e+07	2.58967e+07	2.07801e+07	5.41684e+07	4.69652e+07	1.93916e+07	6.66718e+07	6.22732e+07	4.93165e+07	2.58967e+07	2.07801e+07	6.33	31	14.95	15.79	21.57	31.28	High
Q6P158	DHX57	Putative ATP-dependent RNA helicase DHX57 OS=Homo sapiens OX=9606 GN=DHX57 PE=1 SV=2	8	9	14	9	0.349	0.502	1.798	0.483	0.576	1.326	0.113517	0.373186	0.295063	0.294224	0.234035	0.948347	8	8	4	4	8	7	5	3	8.57999e+06	8.14102e+06	1.72382e+06	1.68763e+06	8.67253e+06	6.04416e+06	2.65475e+06	1.14708e+06	8.57999e+06	8.14102e+06	1.72382e+06	1.68763e+06	8.67253e+06	6.04416e+06	2.65475e+06	1.14708e+06	21.56	9.52	72.6	41.79	79.81	18	High
Q9Y383	LUC7L2	Putative RNA-binding protein Luc7-like 2 OS=Homo sapiens OX=9606 GN=LUC7L2 PE=1 SV=2	50	28	404	20	0.712	0.067	0.215	2.094	0.438	1.183	0.979491	0.0319626	3.45351e-06	0.113863	0.295619	0.651078	27	33	26	30	30	33	31	32	4.91745e+08	5.10816e+09	4.06908e+08	1.6816e+09	1.26911e+09	5.67926e+09	2.66268e+09	2.37539e+09	4.91745e+08	5.10816e+09	4.06908e+08	1.6816e+09	1.26911e+09	5.67926e+09	2.66268e+09	2.37539e+09	23.22	22.25	19.01	12.87	25.07	21.63	High
O14617	AP3D1	AP-3 complex subunit delta-1 OS=Homo sapiens OX=9606 GN=AP3D1 PE=1 SV=1	40	49	312	49	0.41	0.074	0.39	1.076	0.254	0.996	0.307763	0.0409009	0.00231807	0.66998	0.0520222	0.277574	47	52	39	48	49	53	50	49	1.59616e+08	9.23011e+08	6.40987e+07	1.7148e+08	2.93243e+08	1.15935e+09	2.82789e+08	2.8504e+08	1.59616e+08	9.23011e+08	6.40987e+07	1.7148e+08	2.93243e+08	1.15935e+09	2.82789e+08	2.8504e+08	16.31	26.4	22.93	24.05	32.43	22.95	High
Q12800	TFCP2	Alpha-globin transcription factor CP2 OS=Homo sapiens OX=9606 GN=TFCP2 PE=1 SV=2	12	6	11	6	1.075	0.697	1.678	0.948	0.757	1.579	0.51786	0.702909	0.389407	0.830069	0.567453	0.543079	3	4	3	3	4	5	4	3	2.26354e+06	3.94521e+06	2.51796e+06	1.67098e+06	2.80237e+06	4.34103e+06	2.9611e+06	1.99411e+06	2.26354e+06	3.94521e+06	2.51796e+06	1.67098e+06	2.80237e+06	4.34103e+06	2.9611e+06	1.99411e+06	7.22	26.32	1.52	15.36	20.3	38.28	Peak Found
Q9H2P0	ADNP	Activity-dependent neuroprotector homeobox protein OS=Homo sapiens OX=9606 GN=ADNP PE=1 SV=1	43	40	116	40	0.113	0.404	1.389	0.104	0.607	1.411	0.000804843	0.476817	0.723328	0.000283443	0.528412	0.846032	40	30	19	16	40	30	20	13	1.97081e+08	5.03668e+07	1.74628e+07	1.33827e+07	2.50653e+08	5.20409e+07	2.70681e+07	1.69738e+07	1.97081e+08	5.03668e+07	1.74628e+07	1.33827e+07	2.50653e+08	5.20409e+07	2.70681e+07	1.69738e+07	39.03	42.15	32.9	49.49	53.1	12.36	High
Q9HBM6	TAF9B	Transcription initiation factor TFIID subunit 9B OS=Homo sapiens OX=9606 GN=TAF9B PE=1 SV=1	24	6	10	2	0.188	0.364	0.965	0.279	0.488	1.816	0.00614947	0.124736	0.535065	0.0447349	0.118932	0.261537	5	5	4	3	6	5	5	5	1.20298e+07	8.44334e+06	2.2066e+06	1.73278e+06	1.31965e+07	1.2278e+07	5.80532e+06	3.48099e+06	1.20298e+07	8.44334e+06	2.2066e+06	1.73278e+06	1.31965e+07	1.2278e+07	5.80532e+06	3.48099e+06	15.64	38.5	87.82	36.74	36.28	25.86	High
P98160	HSPG2	Basement membrane-specific heparan sulfate proteoglycan core protein OS=Homo sapiens OX=9606 GN=HSPG2 PE=1 SV=4	7	24	47	24	0.839	0.89	0.384	1.995	1.933	0.945	0.824515	0.87594	0.00200297	0.0753045	0.065901	0.200213	14	19	12	24	15	14	21	20	8.69326e+06	1.50399e+07	1.09369e+07	3.30848e+07	1.04727e+07	9.0792e+06	2.08264e+07	2.07354e+07	8.69326e+06	1.50399e+07	1.09369e+07	3.30848e+07	1.04727e+07	9.0792e+06	2.08264e+07	2.07354e+07	22.63	24.12	21.4	32.79	17.93	24.68	High
P61962	DCAF7	DDB1- and CUL4-associated factor 7 OS=Homo sapiens OX=9606 GN=DCAF7 PE=1 SV=1	9	3	6	3	1.777	2.131	3.786	1.293	2.109	2.401	0.089044	0.0971574	0.00234938	0.413064	0.0640894	0.0316544	3	2	3	2	3	2	3	3	2.06656e+06	986692	3.16782e+06	574287	2.93223e+06	1.01816e+06	3.46473e+06	1.66842e+06	2.06656e+06	986692	3.16782e+06	574287	2.93223e+06	1.01816e+06	3.46473e+06	1.66842e+06	13.01	20.85	5.47	4.41	12.33	17.35	High
P59998	ARPC4	Actin-related protein 2/3 complex subunit 4 OS=Homo sapiens OX=9606 GN=ARPC4 PE=1 SV=3	11	2	12	2	1.397	1.475	0.93	1.291	1.265	1.28	0.228038	0.33185	0.47116	0.433665	0.576478	0.870046	2	2	2	2	2	2	2	2	1.86945e+06	1.73505e+06	2.57427e+06	2.73639e+06	2.44574e+06	2.50501e+06	3.15685e+06	2.47939e+06	1.86945e+06	1.73505e+06	2.57427e+06	2.73639e+06	2.44574e+06	2.50501e+06	3.15685e+06	2.47939e+06	11.13	6	16.89	1.05	19.28	21.5	High
Q9UBB5	MBD2	Methyl-CpG-binding domain protein 2 OS=Homo sapiens OX=9606 GN=MBD2 PE=1 SV=1	23	8	28	7	0.256	0.326	1.304	0.307	0.49	1.228	0.0699788	0.126001	0.853614	0.0661507	0.11504	0.750704	8	8	6	5	8	8	8	4	2.47416e+07	1.83403e+07	6.50027e+06	3.11073e+06	2.93403e+07	2.0679e+07	9.65104e+06	4.31365e+06	2.47416e+07	1.83403e+07	6.50027e+06	3.11073e+06	2.93403e+07	2.0679e+07	9.65104e+06	4.31365e+06	31.68	53.94	20.46	22.55	46.64	13.42	High
Q9NWH9	SLTM	SAFB-like transcription modulator OS=Homo sapiens OX=9606 GN=SLTM PE=1 SV=2	16	15	51	15	0.32	0.3	1.019	0.415	0.6	1.106	0.131474	0.448945	0.634054	0.219828	0.596866	0.483916	14	14	9	9	14	13	12	9	5.003e+07	1.70089e+08	1.54996e+07	4.00797e+07	8.34945e+07	1.7985e+08	6.95985e+07	6.20037e+07	5.003e+07	1.70089e+08	1.54996e+07	4.00797e+07	8.34945e+07	1.7985e+08	6.95985e+07	6.20037e+07	28.27	31.64	45.32	63.34	32.14	26.13	High
Q04637	EIF4G1	Eukaryotic translation initiation factor 4 gamma 1 OS=Homo sapiens OX=9606 GN=EIF4G1 PE=1 SV=4	30	41	228	35	0.797	1.211	2.654	0.735	1.374	2.4	0.859252	0.596065	0.0366441	0.814073	0.402313	0.0317224	43	42	42	36	43	41	42	38	2.31789e+08	2.52355e+08	1.90584e+08	9.33025e+07	2.80538e+08	2.72271e+08	2.16054e+08	1.14335e+08	2.31789e+08	2.52355e+08	1.90584e+08	9.33025e+07	2.80538e+08	2.72271e+08	2.16054e+08	1.14335e+08	17.43	27.56	21.93	26.27	28.03	34.42	High
Q9NRN7	AASDHPPT	L-aminoadipate-semialdehyde dehydrogenase-phosphopantetheinyl transferase OS=Homo sapiens OX=9606 GN=AASDHPPT PE=1 SV=2	11	3	10	3	0.669	0.727	1.175	0.577	1.053	1.102	0.775626	0.700299	0.925399	0.436006	0.864605	0.474401	4	4	4	4	4	4	4	3	3.44035e+06	3.05285e+06	2.24342e+06	1.70972e+06	5.54143e+06	3.27129e+06	3.25751e+06	2.34585e+06	3.44035e+06	3.05285e+06	2.24342e+06	1.70972e+06	5.54143e+06	3.27129e+06	3.25751e+06	2.34585e+06	11.23	8.54	16.88	9.19	4.04	6.32	High
Q05397	PTK2	Focal adhesion kinase 1 OS=Homo sapiens OX=9606 GN=PTK2 PE=1 SV=2	3	3	9	3	0.754	0.726	0.187	1.405	1.062	0.298	0.968435	0.732832	5.24715e-07	0.317411	0.839268	3.32191e-08	3	3	2	1	3	3	3	1	3.56641e+06	4.00265e+06	2.23442e+06	9.94513e+06	2.5752e+06	2.28559e+06	2.3139e+06	5.25608e+06	3.56641e+06	4.00265e+06	2.23442e+06	9.94513e+06	2.5752e+06	2.28559e+06	2.3139e+06	5.25608e+06	32.31	39.51	0	49.11	11.33	0	High
P42224	STAT1	Signal transducer and activator of transcription 1-alpha/beta OS=Homo sapiens OX=9606 GN=STAT1 PE=1 SV=2	51	36	279	36	0.9	0.806	1.403	0.745	0.872	1.192	0.690393	0.878	0.703033	0.831817	0.929637	0.669706	35	37	34	35	37	36	35	35	2.78201e+08	3.34961e+08	2.50035e+08	1.83991e+08	3.69407e+08	3.07906e+08	2.5808e+08	2.14278e+08	2.78201e+08	3.34961e+08	2.50035e+08	1.83991e+08	3.69407e+08	3.07906e+08	2.5808e+08	2.14278e+08	16.88	15.99	21.52	17.65	19.62	24.63	High
O75390	CS	Citrate synthase, mitochondrial OS=Homo sapiens OX=9606 GN=CS PE=1 SV=2	4	2	8	2	1.706	1.185	1.137	2.357	1.703	0.995	0.0939775	0.557875	0.855073	0.0517366	0.21078	0.276415	2	1	2	2	2	2	2	2	3.10564e+06	2.40792e+06	3.99159e+06	3.59969e+06	2.05088e+06	2.13732e+06	3.99848e+06	3.19118e+06	3.10564e+06	2.40792e+06	3.99159e+06	3.59969e+06	2.05088e+06	2.13732e+06	3.99848e+06	3.19118e+06	73.2	0	8.16	41.15	24.96	91.03	Peak Found
Q8NDV7	TNRC6A	Trinucleotide repeat-containing gene 6A protein OS=Homo sapiens OX=9606 GN=TNRC6A PE=1 SV=2	7	10	14	10	4.145	6.782	100	3.21	7.074	100	0.000415843	0.000112573	1e-17	0.00805195	1.77816e-06	1e-17	4	3	8		6	5	8		1.19441e+06	638380	1.05744e+07		2.84595e+06	1.00732e+06	1.21329e+07		1.19441e+06	638380	1.05744e+07		2.84595e+06	1.00732e+06	1.21329e+07		21.2	30.81		9.82	49.24		Peak Found
O95352	ATG7	Ubiquitin-like modifier-activating enzyme ATG7 OS=Homo sapiens OX=9606 GN=ATG7 PE=1 SV=1	13	8	25	8	1.016	1.035	1.4	0.929	1.207	1.402	0.556029	0.705492	0.707743	0.778464	0.582372	0.863855	7	7	5	5	6	7	5	4	6.05738e+06	6.43856e+06	5.05225e+06	3.37796e+06	4.60483e+06	4.83791e+06	4.66833e+06	2.26501e+06	6.05738e+06	6.43856e+06	5.05225e+06	3.37796e+06	4.60483e+06	4.83791e+06	4.66833e+06	2.26501e+06	8.86	27.92	1.91	10.94	18.97	42.14	High
Q5TGY3	AHDC1	AT-hook DNA-binding motif-containing protein 1 OS=Homo sapiens OX=9606 GN=AHDC1 PE=1 SV=1	10	11	24	11	0.822	2.859	100	0.412	2.086	4.87	0.86507	0.0284108	1e-17	0.182072	0.0674991	2.03383e-06	8	5	7		9	7	6	2	1.01352e+07	2.74421e+06	8.26114e+06		1.82437e+07	4.45176e+06	6.47279e+06	543718	1.01352e+07	2.74421e+06	8.26114e+06		1.82437e+07	4.45176e+06	6.47279e+06	543718	32.99	10.98		12.13	23.04	80.37	High
Q15007	WTAP	Pre-mRNA-splicing regulator WTAP OS=Homo sapiens OX=9606 GN=WTAP PE=1 SV=2	12	4	8	4	0.333	0.472	1.088	0.409	0.742	1.862	0.106804	0.247206	0.655192	0.133275	0.478909	0.412456	3	4	2	2	3	3	2	1	2.53537e+06	3.97461e+06	299275	485038	2.7748e+06	2.2789e+06	581557	144471	2.53537e+06	3.97461e+06	299275	485038	2.7748e+06	2.2789e+06	581557	144471	0	79.9	0	0	133.76	0	High
P09936	UCHL1	Ubiquitin carboxyl-terminal hydrolase isozyme L1 OS=Homo sapiens OX=9606 GN=UCHL1 PE=1 SV=2	27	6	14	6	0.74	1.166	0.963	1.097	1.208	1.372	0.932538	0.529397	0.531136	0.545486	0.48261	0.926954	6	6	6	6	6	6	6	4	1.4716e+07	3.40782e+07	1.18283e+07	1.4052e+07	1.5307e+07	3.05398e+07	1.63279e+07	1.12861e+07	1.4716e+07	3.40782e+07	1.18283e+07	1.4052e+07	1.5307e+07	3.05398e+07	1.63279e+07	1.12861e+07	41.95	38.98	42.72	20.94	24.14	25.58	High
O95402	MED26	Mediator of RNA polymerase II transcription subunit 26 OS=Homo sapiens OX=9606 GN=MED26 PE=1 SV=2	7	3	4	3	0.848	6.398	100	0.376	3.465	100	0.830341	0.00036259	1e-17	0.130171	0.00224057	1e-17	2	2	2		3	1	2		3.48454e+06	397661	2.70324e+06		4.38541e+06	333870	1.57059e+06		3.48454e+06	397661	2.70324e+06		4.38541e+06	333870	1.57059e+06		26.88	26.1		26.42	0		High
Q8NEY1	NAV1	Neuron navigator 1 OS=Homo sapiens OX=9606 GN=NAV1 PE=1 SV=2	5	7	11	7	1.718	2.031	3.502	1.011	1.703	2.261	0.125839	0.143669	0.00461659	0.723411	0.133342	0.0538045	5	6	6	5	6	5	7	5	8.82011e+06	1.69522e+07	9.70929e+06	7.89656e+06	1.19153e+07	1.48358e+07	1.46519e+07	8.88876e+06	8.82011e+06	1.69522e+07	9.70929e+06	7.89656e+06	1.19153e+07	1.48358e+07	1.46519e+07	8.88876e+06	62.59	48.56	39.31	40.68	36.07	71.58	High
Q8IYB3	SRRM1	Serine/arginine repetitive matrix protein 1 OS=Homo sapiens OX=9606 GN=SRRM1 PE=1 SV=2	44	69	1022	69	0.448	0.09	0.149	1.773	0.666	1.184	0.389332	0.0609159	1.88431e-08	0.196506	0.721083	0.651979	39	40	30	39	40	41	40	40	4.41636e+08	2.28996e+09	2.32295e+08	1.47268e+09	1.12538e+09	2.93995e+09	1.79508e+09	1.86213e+09	4.41636e+08	2.28996e+09	2.32295e+08	1.47268e+09	1.12538e+09	2.93995e+09	1.79508e+09	1.86213e+09	24.89	27.73	26.03	23.59	30.92	24.78	High
Q12872	SFSWAP	Splicing factor, suppressor of white-apricot homolog OS=Homo sapiens OX=9606 GN=SFSWAP PE=1 SV=3	28	21	60	21	0.31	0.052	0.315	1.073	0.272	1.259	0.18309	0.00699423	0.000290764	0.555484	0.0667258	0.823336	17	20	11	16	18	21	18	19	1.85592e+07	9.95218e+07	4.77197e+06	1.95442e+07	2.91808e+07	1.30243e+08	3.25144e+07	2.71077e+07	1.85592e+07	9.95218e+07	4.77197e+06	1.95442e+07	2.91808e+07	1.30243e+08	3.25144e+07	2.71077e+07	26.39	26.21	55.47	18.75	23.4	26.66	High
Q16698	DECR1	2,4-dienoyl-CoA reductase, mitochondrial OS=Homo sapiens OX=9606 GN=DECR1 PE=1 SV=1	9	3	10	3	0.656	0.956	0.829	1.316	1.436	1.05	0.749129	0.88429	0.304137	0.413176	0.398435	0.372547	3	3	3	3	3	3	3	3	3.72779e+06	2.94961e+06	2.82412e+06	3.79265e+06	2.57031e+06	2.3943e+06	3.24155e+06	2.74998e+06	3.72779e+06	2.94961e+06	2.82412e+06	3.79265e+06	2.57031e+06	2.3943e+06	3.24155e+06	2.74998e+06	6.67	51.59	41.72	3.42	14.4	35.53	High
Q15046	KARS1	Lysine--tRNA ligase OS=Homo sapiens OX=9606 GN=KARS1 PE=1 SV=3	20	13	34	13	0.831	0.197	0.706	1.487	0.507	1.181	0.864857	0.0491373	0.144605	0.273814	0.160013	0.645917	12	13	7	11	12	12	12	8	7.02798e+06	3.20782e+07	3.80568e+06	9.03587e+06	7.81502e+06	2.14269e+07	1.08994e+07	6.11564e+06	7.02798e+06	3.20782e+07	3.80568e+06	9.03587e+06	7.81502e+06	2.14269e+07	1.08994e+07	6.11564e+06	27.49	33.92	17.94	38.69	23.73	31.48	High
Q9Y4C2	TCAF1	TRPM8 channel-associated factor 1 OS=Homo sapiens OX=9606 GN=TCAF1 PE=1 SV=3	4	4	6	4	0.796	0.746	1.066	0.971	0.96	1.298	0.934944	0.834697	0.721991	0.704967	0.999257	0.910757	3	4	4	2	4	4	4	3	2.44393e+06	6.5295e+06	2.68144e+06	2.00539e+06	4.62433e+06	7.21889e+06	4.21836e+06	2.83229e+06	2.44393e+06	6.5295e+06	2.68144e+06	2.00539e+06	4.62433e+06	7.21889e+06	4.21836e+06	2.83229e+06	6.64	22.29	69.04	15.88	18.45	20.29	Peak Found
Q96NB2	SFXN2	Sideroflexin-2 OS=Homo sapiens OX=9606 GN=SFXN2 PE=1 SV=2	15	3	11	3	1.231	0.952	0.991	1.157	0.945	1.606	0.338378	0.865131	0.582072	0.525249	0.942289	0.502142	4	3	3	4	3	4	4	4	1.1021e+07	1.63163e+06	1.87551e+06	1.88289e+06	1.44211e+06	2.81587e+06	1.71873e+06	9.51153e+06	1.1021e+07	1.63163e+06	1.87551e+06	1.88289e+06	1.44211e+06	2.81587e+06	1.71873e+06	9.51153e+06	51.09	49.56	5.19	4.73	18.12	75.43	High
O95831	AIFM1	Apoptosis-inducing factor 1, mitochondrial OS=Homo sapiens OX=9606 GN=AIFM1 PE=1 SV=1	4	2	13	2	0.703	0.397	0.638	1.196	0.858	0.948	0.873227	0.275185	0.0833903	0.429527	0.995127	0.204362	2	2	2	2	2	2	2	2	8.57393e+06	2.32715e+07	4.72005e+06	1.45343e+07	1.42244e+07	3.7958e+07	1.97632e+07	2.10593e+07	8.57393e+06	2.32715e+07	4.72005e+06	1.45343e+07	1.42244e+07	3.7958e+07	1.97632e+07	2.10593e+07	45.94	127.78	128.23	23.97	80.36	1.54	High
O00178	GTPBP1	GTP-binding protein 1 OS=Homo sapiens OX=9606 GN=GTPBP1 PE=1 SV=3	8	4	10	4	0.793	0.715	1.377	0.841	0.932	1.448	0.946658	0.724743	0.741123	0.994056	0.923278	0.771604	4	4	3	3	4	4	3	3	3.17244e+06	4.00105e+06	2.6436e+06	2.65688e+06	3.69322e+06	3.7599e+06	3.07766e+06	1.71182e+06	3.17244e+06	4.00105e+06	2.6436e+06	2.65688e+06	3.69322e+06	3.7599e+06	3.07766e+06	1.71182e+06	0.88	10.24	3.67	21.92	3.3	32.96	High
P42766	RPL35	60S ribosomal protein L35 OS=Homo sapiens OX=9606 GN=RPL35 PE=1 SV=2	26	3	11	3	0.803	0.278	0.668	1.618	0.934	0.779	0.898826	0.159364	0.107601	0.225855	0.933464	0.046549	2	3	2	2	2	3	2	2	9.66304e+06	3.20108e+07	8.67294e+06	1.2328e+07	8.81122e+06	1.86777e+07	1.42204e+07	1.94004e+07	9.66304e+06	3.20108e+07	8.67294e+06	1.2328e+07	8.81122e+06	1.86777e+07	1.42204e+07	1.94004e+07	32.76	3.95	14.16	0.9	53	19.27	High
Q16629	SRSF7	Serine/arginine-rich splicing factor 7 OS=Homo sapiens OX=9606 GN=SRSF7 PE=1 SV=1	50	16	194	15	0.443	0.046	0.149	2.325	0.482	1.345	0.378627	0.0129488	1.80179e-08	0.077996	0.374429	0.985745	16	16	15	16	16	16	16	16	3.52665e+08	2.81548e+09	1.71365e+08	9.84327e+08	7.48005e+08	3.04347e+09	1.64038e+09	1.25253e+09	3.52665e+08	2.81548e+09	1.71365e+08	9.84327e+08	7.48005e+08	3.04347e+09	1.64038e+09	1.25253e+09	11.5	36.74	31.06	18.41	28	11.23	High
P47755	CAPZA2	F-actin-capping protein subunit alpha-2 OS=Homo sapiens OX=9606 GN=CAPZA2 PE=1 SV=3	33	7	43	6	0.966	0.944	0.9	0.918	0.961	1.158	0.61071	0.815558	0.418211	0.845087	0.934642	0.593851	6	5	6	5	6	6	6	4	1.30153e+07	1.19217e+07	1.25501e+07	1.15853e+07	1.64781e+07	1.35548e+07	1.42948e+07	1.27194e+07	1.30153e+07	1.19217e+07	1.25501e+07	1.15853e+07	1.64781e+07	1.35548e+07	1.42948e+07	1.27194e+07	16.47	45.17	3.76	21.9	22.33	11.87	High
P78318	IGBP1	Immunoglobulin-binding protein 1 OS=Homo sapiens OX=9606 GN=IGBP1 PE=1 SV=1	36	9	24	9	0.519	4.73	100	0.303	3.445	12.207	0.600047	0.00167588	1e-17	0.0718664	0.00344714	4.44089e-16	8	2	9		9	4	8	1	1.85896e+07	571565	1.09413e+07		2.87131e+07	1.16419e+06	7.19572e+06	112821	1.85896e+07	571565	1.09413e+07		2.87131e+07	1.16419e+06	7.19572e+06	112821	32.88	14.63		24.18	13.22	0	High
Q8WUQ7	CACTIN	Cactin OS=Homo sapiens OX=9606 GN=CACTIN PE=1 SV=3	29	20	55	20	0.363	0.036	0.278	1.513	0.203	1.172	0.111914	0.000117584	7.59019e-05	0.234712	0.0175894	0.626422	9	20	3	15	14	21	18	13	4.98007e+06	6.31099e+07	1.07827e+06	9.35823e+06	1.19444e+07	9.24696e+07	1.91007e+07	1.43653e+07	4.98007e+06	6.31099e+07	1.07827e+06	9.35823e+06	1.19444e+07	9.24696e+07	1.91007e+07	1.43653e+07	24.98	46.41	112.78	23.19	34.76	18.66	Peak Found
P60866	RPS20	40S ribosomal protein S20 OS=Homo sapiens OX=9606 GN=RPS20 PE=1 SV=1	37	6	66	6	0.829	0.647	1.149	0.916	0.707	1.118	0.803636	0.960438	0.878366	0.883923	0.797142	0.509295	6	6	6	6	5	6	6	6	2.20337e+08	2.85587e+08	1.92364e+08	1.71869e+08	2.33141e+08	2.88019e+08	2.23225e+08	1.86702e+08	2.20337e+08	2.85587e+08	1.92364e+08	1.71869e+08	2.33141e+08	2.88019e+08	2.23225e+08	1.86702e+08	3.26	33.1	13.53	3.76	12.7	16.56	High
Q15181	PPA1	Inorganic pyrophosphatase OS=Homo sapiens OX=9606 GN=PPA1 PE=1 SV=2	22	5	24	5	1.067	1.017	1.291	1.154	0.903	1.267	0.446107	0.697766	0.87487	0.575956	0.887223	0.839603	5	5	5	5	5	5	5	5	1.41707e+07	1.26721e+07	1.69836e+07	1.39727e+07	1.17458e+07	1.17484e+07	1.31586e+07	5.8423e+06	1.41707e+07	1.26721e+07	1.69836e+07	1.39727e+07	1.17458e+07	1.17484e+07	1.31586e+07	5.8423e+06	7.2	25.54	10.34	14.71	50.69	9.73	High
Q8IUC1	KRTAP11-1	Keratin-associated protein 11-1 OS=Homo sapiens OX=9606 GN=KRTAP11-1 PE=1 SV=1	7	2	4	2			0.01	0.01					1e-17	1e-17						2	2							1.02275e+08	516829							1.02275e+08	516829										Not Found
P62380	TBPL1	TATA box-binding protein-like 1 OS=Homo sapiens OX=9606 GN=TBPL1 PE=1 SV=1	13	2	6	2	1.123	0.923	1.655	1.017	0.752	1.128	0.501903	0.917669	0.447672	0.741462	0.504363	0.476818	2	2	2	2	2	2	2	2	1.19043e+06	1.5334e+06	1.23021e+06	859910	1.49194e+06	1.36233e+06	1.21702e+06	995648	1.19043e+06	1.5334e+06	1.23021e+06	859910	1.49194e+06	1.36233e+06	1.21702e+06	995648	19.14	31.38	32.48	41.65	38.32	16.83	Peak Found
Q9H0S4	DDX47	Probable ATP-dependent RNA helicase DDX47 OS=Homo sapiens OX=9606 GN=DDX47 PE=1 SV=1	32	11	59	11	0.725	0.448	1.023	0.923	0.725	1.358	0.960649	0.436326	0.64232	0.781196	0.626196	0.957162	11	11	9	9	11	11	11	10	1.63467e+07	2.25983e+07	1.05879e+07	9.03051e+06	1.71816e+07	2.11381e+07	1.57268e+07	1.06685e+07	1.63467e+07	2.25983e+07	1.05879e+07	9.03051e+06	1.71816e+07	2.11381e+07	1.57268e+07	1.06685e+07	15.41	37.97	27.19	13.92	22.32	27.09	High
Q14678	KANK1	KN motif and ankyrin repeat domain-containing protein 1 OS=Homo sapiens OX=9606 GN=KANK1 PE=1 SV=3	10	8	18	8	0.978	1.993	4.104	0.562	2.402	4.315	0.61178	0.118065	0.00112356	0.456931	0.0442742	1.6693e-05	7	4	8	3	8	5	8	1	4.18446e+06	1.27709e+06	5.09042e+06	619277	7.31683e+06	1.63762e+06	3.97093e+06	253500	4.18446e+06	1.27709e+06	5.09042e+06	619277	7.31683e+06	1.63762e+06	3.97093e+06	253500	30.12	31.32	10.52	10.25	27.98	0	High
Q99829	CPNE1	Copine-1 OS=Homo sapiens OX=9606 GN=CPNE1 PE=1 SV=1	15	8	41	8	0.772	0.816	1.263	0.988	1.035	1.574	0.827947	0.891701	0.920479	0.662307	0.702322	0.550936	9	9	8	8	9	9	9	8	3.34478e+07	2.83623e+07	2.05282e+07	1.72082e+07	2.64132e+07	2.48397e+07	2.69124e+07	1.35339e+07	3.34478e+07	2.83623e+07	2.05282e+07	1.72082e+07	2.64132e+07	2.48397e+07	2.69124e+07	1.35339e+07	26.8	32.19	24.91	20.96	19.71	17.46	High
Q9Y4A5	TRRAP	Transformation/transcription domain-associated protein OS=Homo sapiens OX=9606 GN=TRRAP PE=1 SV=3	2	7	10	7	0.362	1.121	2.41	0.427	1.353	100	0.158979	0.658838	0.0747357	0.216304	0.414118	1e-17	6	5	5	2	5	5	4		3.54133e+06	1.11838e+06	1.35255e+06	173414	3.60442e+06	1.46145e+06	1.73093e+06		3.54133e+06	1.11838e+06	1.35255e+06	173414	3.60442e+06	1.46145e+06	1.73093e+06		58.06	42.68	88.7	19.36	3.88		High
Q15785	TOMM34	Mitochondrial import receptor subunit TOM34 OS=Homo sapiens OX=9606 GN=TOMM34 PE=1 SV=2	16	4	14	4	0.83	0.648	1.094	1.122	0.725	1.664	0.859949	0.611616	0.774964	0.607284	0.507433	0.422927	3	4	3	3	3	4	4	3	2.91221e+06	4.13147e+06	2.44892e+06	2.07311e+06	2.66639e+06	3.97632e+06	2.88714e+06	1.61268e+06	2.91221e+06	4.13147e+06	2.44892e+06	2.07311e+06	2.66639e+06	3.97632e+06	2.88714e+06	1.61268e+06	44.87	4.64	6.13	39.17	28.26	12.36	High
P49207	RPL34	60S ribosomal protein L34 OS=Homo sapiens OX=9606 GN=RPL34 PE=1 SV=3	38	7	60	7	0.847	0.541	0.998	0.88	0.578	1.074	0.773184	0.830838	0.595837	0.938902	0.554961	0.418831	8	8	8	8	8	8	8	8	3.77626e+08	6.09959e+08	3.22017e+08	3.13273e+08	3.70977e+08	5.7241e+08	3.58028e+08	3.17171e+08	3.77626e+08	6.09959e+08	3.22017e+08	3.13273e+08	3.70977e+08	5.7241e+08	3.58028e+08	3.17171e+08	7.29	26.41	11.5	20.11	31.02	15.58	High
Q9UK76	JPT1	Jupiter microtubule associated homolog 1 OS=Homo sapiens OX=9606 GN=JPT1 PE=1 SV=3	80	8	24	8	0.35	4.991	4.778	0.247	3.475	9.629	0.221802	0.00342061	0.000247674	0.0416847	0.00190638	3.94795e-13	8	1	5	1	8	4	5	1	2.9455e+07	715497	8.5703e+06	220550	4.08785e+07	2.3198e+06	8.83472e+06	335653	2.9455e+07	715497	8.5703e+06	220550	4.08785e+07	2.3198e+06	8.83472e+06	335653	10.09	0	0	20.61	23.1	0	High
Q8N9M1	C19orf47	Uncharacterized protein C19orf47 OS=Homo sapiens OX=9606 GN=C19orf47 PE=1 SV=1	8	2	2	2	0.01	0.01		0.01	0.01		1e-17	1e-17		1e-17	1e-17		1	1			1	1			1.96776e+06	362648			2.32396e+06	544079			1.96776e+06	362648			2.32396e+06	544079									Peak Found
P30040	ERP29	Endoplasmic reticulum resident protein 29 OS=Homo sapiens OX=9606 GN=ERP29 PE=1 SV=4	30	7	33	7	0.606	0.861	0.994	1	0.964	1.389	0.801663	0.9518	0.587617	0.760131	0.990862	0.891818	7	7	7	6	7	7	7	6	1.49078e+07	1.22266e+07	1.03012e+07	7.98094e+06	1.42113e+07	1.13991e+07	1.16692e+07	6.75939e+06	1.49078e+07	1.22266e+07	1.03012e+07	7.98094e+06	1.42113e+07	1.13991e+07	1.16692e+07	6.75939e+06	14.38	6.42	16.97	13.77	34.5	16.88	High
Q08J23	NSUN2	RNA cytosine C(5)-methyltransferase NSUN2 OS=Homo sapiens OX=9606 GN=NSUN2 PE=1 SV=2	35	23	98	23	0.56	0.65	1.13	0.69	0.768	1.264	0.687457	0.972905	0.843497	0.753192	0.87941	0.832631	23	23	21	23	23	23	23	21	5.37539e+07	5.68736e+07	3.26461e+07	2.83757e+07	5.49007e+07	5.05852e+07	3.56513e+07	2.70738e+07	5.37539e+07	5.68736e+07	3.26461e+07	2.83757e+07	5.49007e+07	5.05852e+07	3.56513e+07	2.70738e+07	34.61	30.27	22.6	26.91	34.83	29.11	High
P62273	RPS29	40S ribosomal protein S29 OS=Homo sapiens OX=9606 GN=RPS29 PE=1 SV=2	27	2	15	2	0.961	0.871	1.001	1.095	1.028	0.875	0.562111	0.849082	0.600697	0.637056	0.842074	0.117919	2	2	2	2	2	2	2	2	1.53967e+07	1.64985e+07	1.72576e+07	2.15008e+07	1.30032e+07	1.28281e+07	1.29025e+07	2.33778e+07	1.53967e+07	1.64985e+07	1.72576e+07	2.15008e+07	1.30032e+07	1.28281e+07	1.29025e+07	2.33778e+07	33.59	40.88	41.65	25.84	6.29	105.01	High
Q8NFW8	CMAS	N-acylneuraminate cytidylyltransferase OS=Homo sapiens OX=9606 GN=CMAS PE=1 SV=2	12	4	16	4	0.328	0.339	1.201	0.716	0.598	1.629	0.0953919	0.0772184	0.885434	0.751996	0.254045	0.573035	4	4	2	3	4	4	4	2	3.30193e+06	3.57745e+06	686756	978309	2.4426e+06	2.91936e+06	1.69397e+06	795065	3.30193e+06	3.57745e+06	686756	978309	2.4426e+06	2.91936e+06	1.69397e+06	795065	42.85	12.72	39.81	21.37	4.55	48.44	High
Q96PK6	RBM14	RNA-binding protein 14 OS=Homo sapiens OX=9606 GN=RBM14 PE=1 SV=2	36	25	190	25	1.521	4.295	4.703	0.97	2.888	3.722	0.178827	0.0894451	0.000291742	0.805246	0.0391762	0.000168909	26	24	25	25	25	24	25	23	4.61687e+08	1.81813e+08	7.24289e+08	1.49159e+08	6.58662e+08	2.04313e+08	6.08218e+08	1.48044e+08	4.61687e+08	1.81813e+08	7.24289e+08	1.49159e+08	6.58662e+08	2.04313e+08	6.08218e+08	1.48044e+08	17.83	33.45	37.46	19.09	30.4	38.43	High
O43615	TIMM44	Mitochondrial import inner membrane translocase subunit TIM44 OS=Homo sapiens OX=9606 GN=TIMM44 PE=1 SV=2	20	8	11	8	1.034	1.019	1.019	0.821	0.827	1.089	0.541755	0.743881	0.634593	0.988829	0.726439	0.448357	7	8	6	7	7	7	7	7	6.68785e+06	7.2701e+06	5.54527e+06	5.39945e+06	5.54058e+06	5.18953e+06	4.738e+06	5.64302e+06	6.68785e+06	7.2701e+06	5.54527e+06	5.39945e+06	5.54058e+06	5.18953e+06	4.738e+06	5.64302e+06	16.23	39.93	54.73	13.06	39.8	24.77	High
Q14444	CAPRIN1	Caprin-1 OS=Homo sapiens OX=9606 GN=CAPRIN1 PE=1 SV=2	4	3	15	3	1.117	1.443	2.267	1.313	1.872	3.137	0.467689	0.37471	0.0955107	0.402206	0.130825	0.00173415	3	3	3	3	3	3	3	2	6.85939e+06	5.74436e+06	8.2943e+06	3.81977e+06	9.10351e+06	5.97009e+06	1.19144e+07	3.02892e+06	6.85939e+06	5.74436e+06	8.2943e+06	3.81977e+06	9.10351e+06	5.97009e+06	1.19144e+07	3.02892e+06	5.63	12.81	0.07	3.4	2.74	17.89	High
Q06265	EXOSC9	Exosome complex component RRP45 OS=Homo sapiens OX=9606 GN=EXOSC9 PE=1 SV=3	5	2	4	2	0.077	0.365	100	0.129	0.787	0.86	1.13656e-05	0.100587	1e-17	0.000267857	0.542329	0.120793	2	2	1		2	2	2	1	2.95586e+06	665681	142712		3.83881e+06	639905	512431	211927	2.95586e+06	665681	142712		3.83881e+06	639905	512431	211927	0	0		69.84	81.87	0	High
P48507	GCLM	Glutamate--cysteine ligase regulatory subunit OS=Homo sapiens OX=9606 GN=GCLM PE=1 SV=1	10	2	6	2	1.545	0.85		0.802	0.786	100	0.191165	0.953424		0.838625	0.591874	1e-17	2	2	1	1	2	2	2		2.13582e+06	1.65991e+06	394751	513722	1.34101e+06	1.27393e+06	988096		2.13582e+06	1.65991e+06	394751	513722	1.34101e+06	1.27393e+06	988096		0	0		28.45	5.16		High
Q99496	RNF2	E3 ubiquitin-protein ligase RING2 OS=Homo sapiens OX=9606 GN=RNF2 PE=1 SV=1	33	8	21	6	0.29	0.911	1.859	0.182	1.186	1.373	0.138867	0.885161	0.256411	0.0052246	0.632026	0.924442	8	7	7	4	8	7	7	5	2.17812e+07	5.4892e+06	5.94676e+06	2.47217e+06	3.14303e+07	6.0081e+06	6.55333e+06	3.8818e+06	2.17812e+07	5.4892e+06	5.94676e+06	2.47217e+06	3.14303e+07	6.0081e+06	6.55333e+06	3.8818e+06	40.17	34.47	16.25	8.62	30	22.42	High
Q5TEC6	H3-2	Histone HIST2H3PS2 OS=Homo sapiens OX=9606 GN=H3-2 PE=1 SV=1	60	12	121	4	0.667	0.345	0.871	1.079	0.614	1.158	0.886126	0.528244	0.370671	0.666626	0.623143	0.594552	7	7	7	7	7	8	7	7	1.87277e+09	4.04682e+09	1.36954e+09	1.53725e+09	1.98693e+09	3.62581e+09	2.1662e+09	1.94724e+09	1.87277e+09	4.04682e+09	1.36954e+09	1.53725e+09	1.98693e+09	3.62581e+09	2.1662e+09	1.94724e+09	19.02	16.22	12.78	9.24	15.41	17.18	High
Q5T200	ZC3H13	Zinc finger CCCH domain-containing protein 13 OS=Homo sapiens OX=9606 GN=ZC3H13 PE=1 SV=1	24	38	89	38	0.37	0.108	0.435	0.886	0.298	1.074	0.32393	0.0882624	0.00579275	0.872045	0.0927556	0.419064	19	34	13	19	23	35	23	21	3.45018e+07	1.22934e+08	1.1219e+07	2.49465e+07	5.08345e+07	1.39284e+08	3.62462e+07	3.25492e+07	3.45018e+07	1.22934e+08	1.1219e+07	2.49465e+07	5.08345e+07	1.39284e+08	3.62462e+07	3.25492e+07	51.3	53.94	62.82	31.55	30.66	34.26	High
Q9Y6E2	BZW2	Basic leucine zipper and W2 domain-containing protein 2 OS=Homo sapiens OX=9606 GN=BZW2 PE=1 SV=1	14	6	13	4	0.382	0.288	1.234	0.904	0.659	2.371	0.144503	0.0660541	0.969447	0.844125	0.368641	0.0354056	4	4	3	4	4	4	4	3	6.94112e+06	1.00799e+07	2.7038e+06	2.46123e+06	8.27714e+06	9082849	6.22357e+06	2.97658e+06	6.94112e+06	1.00799e+07	2.7038e+06	2.46123e+06	8.27714e+06	9082849	6.22357e+06	2.97658e+06	29.3	61.77	9.75	6.18	20.24	63.38	High
O60610	DIAPH1	Protein diaphanous homolog 1 OS=Homo sapiens OX=9606 GN=DIAPH1 PE=1 SV=2	12	14	53	14	0.825	0.918	1.292	0.816	1.145	1.342	0.748541	0.805737	0.873084	0.933256	0.601627	0.991957	13	14	13	13	13	13	14	13	2.05715e+07	1.57191e+07	1.44911e+07	1.01258e+07	2.08299e+07	1.27548e+07	1.47032e+07	1.0081e+07	2.05715e+07	1.57191e+07	1.44911e+07	1.01258e+07	2.08299e+07	1.27548e+07	1.47032e+07	1.0081e+07	14.09	20.3	18.93	31.17	25.69	10.27	High
Q9UKL0	RCOR1	REST corepressor 1 OS=Homo sapiens OX=9606 GN=RCOR1 PE=1 SV=2	12	4	10	2	0.386	1.067	2.948	0.355	1.472	1.826	0.197994	0.729607	0.0200432	0.100251	0.295697	0.326989	4	3	3	1	4	4	4	3	3.51842e+06	931872	1.20701e+06	234588	5.07935e+06	1.09297e+06	1.81672e+06	918266	3.51842e+06	931872	1.20701e+06	234588	5.07935e+06	1.09297e+06	1.81672e+06	918266	0.43	48.54	0	35.39	13.61	67.41	High
Q8N684	CPSF7	Cleavage and polyadenylation specificity factor subunit 7 OS=Homo sapiens OX=9606 GN=CPSF7 PE=1 SV=1	21	9	28	9	0.433	1.046	2.068	0.374	1.158	2.008	0.354675	0.614049	0.15534	0.168953	0.535051	0.135652	9	9	8	6	9	9	9	6	4.02385e+07	2.89323e+07	2.87046e+07	1.51725e+07	4.49687e+07	2.43014e+07	2.35774e+07	1.42515e+07	4.02385e+07	2.89323e+07	2.87046e+07	1.51725e+07	4.49687e+07	2.43014e+07	2.35774e+07	1.42515e+07	10.54	32.51	32.89	51.41	15.69	47.56	High
P04899	GNAI2	Guanine nucleotide-binding protein G(i) subunit alpha-2 OS=Homo sapiens OX=9606 GN=GNAI2 PE=1 SV=3	23	7	56	3	0.719	0.448	1.383	0.814	0.497	1.355	0.890197	0.248428	0.731009	0.985136	0.117064	0.963832	3	3	3	2	3	3	3	3	5.47839e+06	7.57706e+06	4.12933e+06	3.03879e+06	5.19475e+06	7.71784e+06	4.54649e+06	3.3118e+06	5.47839e+06	7.57706e+06	4.12933e+06	3.03879e+06	5.19475e+06	7.71784e+06	4.54649e+06	3.3118e+06	14.81	57.02	28.33	9.55	49.96	16.97	High
P41743	PRKCI	Protein kinase C iota type OS=Homo sapiens OX=9606 GN=PRKCI PE=1 SV=2	14	6	16	6	0.833	0.912	1.421	0.931	0.909	1.935	0.86431	0.916564	0.677611	0.786627	0.897095	0.174871	6	6	4	4	5	6	6	4	4.91997e+06	4.24356e+06	3.53027e+06	2.59921e+06	5.18217e+06	4.9366e+06	5.32607e+06	2.66231e+06	4.91997e+06	4.24356e+06	3.53027e+06	2.59921e+06	5.18217e+06	4.9366e+06	5.32607e+06	2.66231e+06	11.1	16.78	9.39	18.71	11.12	16.61	High
O75530	EED	Polycomb protein EED OS=Homo sapiens OX=9606 GN=EED PE=1 SV=2	6	3	8	3	0.3	0.422	1.224	0.395	0.798	1.318	0.0710402	0.194357	0.936986	0.144469	0.626907	0.884719	3	3	3	3	3	3	3	2	3.56732e+06	2.33409e+06	976079	1.07268e+06	4.30645e+06	2.2731e+06	1.87688e+06	1.08197e+06	3.56732e+06	2.33409e+06	976079	1.07268e+06	4.30645e+06	2.2731e+06	1.87688e+06	1.08197e+06	6.99	25.5	0.32	0.58	10.4	40.66	High
Q8TC07	TBC1D15	TBC1 domain family member 15 OS=Homo sapiens OX=9606 GN=TBC1D15 PE=1 SV=2	3	2	2	2	1.311	0.956	1.964	1.433	1.066	1.858	0.30812	0.85799	0.202243	0.291248	0.830345	0.301365	1	1	1	1	1	1	1	1	1.29038e+06	1.76886e+06	1.69151e+06	861097	1.22699e+06	1.64974e+06	1.75788e+06	946052	1.29038e+06	1.76886e+06	1.69151e+06	861097	1.22699e+06	1.64974e+06	1.75788e+06	946052	0	0	0	0	0	0	Peak Found
Q9BY77	POLDIP3	Polymerase delta-interacting protein 3 OS=Homo sapiens OX=9606 GN=POLDIP3 PE=1 SV=2	40	14	28	14	0.246	1.165	2.124	0.216	1.328	2.567	0.0596784	0.586076	0.135422	0.0172635	0.44828	0.0165911	13	7	8	3	13	8	10	2	2.80896e+07	3.98016e+06	5.27218e+06	1.5626e+06	3.74335e+07	4.58844e+06	6.87526e+06	1.22972e+06	2.80896e+07	3.98016e+06	5.27218e+06	1.5626e+06	3.74335e+07	4.58844e+06	6.87526e+06	1.22972e+06	25.37	1.96	1.12	9.85	18.6	8.75	High
P62491	RAB11A	Ras-related protein Rab-11A OS=Homo sapiens OX=9606 GN=RAB11A PE=1 SV=3	24	5	14	5	0.769	0.828	1.176	0.9	0.849	1.519	0.993631	0.98088	0.926352	0.835371	0.767926	0.641903	5	5	5	5	5	5	4	5	6.52566e+06	5.99662e+06	5.14399e+06	4.4602e+06	6.24994e+06	7.27759e+06	4.34216e+06	3.67808e+06	6.52566e+06	5.99662e+06	5.14399e+06	4.4602e+06	6.24994e+06	7.27759e+06	4.34216e+06	3.67808e+06	14.96	18.85	27.92	25.46	7.1	3.59	High
Q9P0L0	VAPA	Vesicle-associated membrane protein-associated protein A OS=Homo sapiens OX=9606 GN=VAPA PE=1 SV=3	43	8	28	8	0.567	0.741	1.309	0.585	0.876	1.872	0.745701	0.966037	0.844495	0.584039	0.982064	0.21681	9	9	8	8	8	8	9	7	3.46915e+07	3.16787e+07	2.10943e+07	1.52298e+07	4.28109e+07	2.70873e+07	2.70612e+07	1.29868e+07	3.46915e+07	3.16787e+07	2.10943e+07	1.52298e+07	4.28109e+07	2.70873e+07	2.70612e+07	1.29868e+07	14.52	29.39	18.14	29.44	38.37	22.54	High
Q9NP72	RAB18	Ras-related protein Rab-18 OS=Homo sapiens OX=9606 GN=RAB18 PE=1 SV=1	33	6	25	6	0.744	0.673	1.155	1.026	0.731	1.357	0.9361	0.745179	0.888315	0.728368	0.560029	0.958394	6	6	6	6	6	6	6	6	1.34887e+07	1.48328e+07	9.99562e+06	9.36011e+06	1.24323e+07	1.77086e+07	1.22728e+07	9.32163e+06	1.34887e+07	1.48328e+07	9.99562e+06	9.36011e+06	1.24323e+07	1.77086e+07	1.22728e+07	9.32163e+06	10.88	27.43	18.05	11.77	20.93	11.39	High
O43301	HSPA12A	Heat shock 70 kDa protein 12A OS=Homo sapiens OX=9606 GN=HSPA12A PE=1 SV=2	16	9	35	9	0.816	0.766	1.227	0.821	1.156	1.185	0.873448	0.875747	0.981972	0.973467	0.683496	0.655313	8	9	8	8	9	9	8	7	8.55357e+06	9.58869e+06	8.62663e+06	6.02813e+06	1.0943e+07	7.57029e+06	6.91804e+06	5.28447e+06	8.55357e+06	9.58869e+06	8.62663e+06	6.02813e+06	1.0943e+07	7.57029e+06	6.91804e+06	5.28447e+06	17.03	20.99	27.8	13.84	20.97	12.51	High
Q9P0M6	MACROH2A2	Core histone macro-H2A.2 OS=Homo sapiens OX=9606 GN=MACROH2A2 PE=1 SV=3	45	19	107	17	0.57	0.032	0.257	1.335	0.18	0.957	0.732453	0.00479798	3.0794e-05	0.379578	0.0119463	0.218015	16	18	10	16	18	18	17	17	1.85518e+07	3.40878e+08	9.22731e+06	4.02622e+07	3.70821e+07	2.82072e+08	5.44781e+07	5.70657e+07	1.85518e+07	3.40878e+08	9.22731e+06	4.02622e+07	3.70821e+07	2.82072e+08	5.44781e+07	5.70657e+07	18.35	22.26	13.7	22.41	20.17	23.07	High
Q5VT52	RPRD2	Regulation of nuclear pre-mRNA domain-containing protein 2 OS=Homo sapiens OX=9606 GN=RPRD2 PE=1 SV=1	17	18	45	18	0.656	3.602	2.829	0.33	2.54	1.434	0.889471	0.0271356	0.023787	0.102565	0.0139077	0.799408	18	12	15	4	17	10	17	2	4.1351e+07	9.03801e+06	2.98756e+07	1.31351e+07	4.92473e+07	6.30279e+06	2.03767e+07	1.53572e+07	4.1351e+07	9.03801e+06	2.98756e+07	1.31351e+07	4.92473e+07	6.30279e+06	2.03767e+07	1.53572e+07	29.76	56.05	43.81	25.26	35.68	213.62	High
Q7Z434	MAVS	Mitochondrial antiviral-signaling protein OS=Homo sapiens OX=9606 GN=MAVS PE=1 SV=2	5	2	5	2	1.134	2.179	1.587	1.116	1.994	100	0.455679	0.103708	0.516219	0.582518	0.101073	1e-17	2	2	2	1	2	1	2		1.46543e+06	716014	1.56145e+06	712856	1.2455e+06	431028	1.28396e+06		1.46543e+06	716014	1.56145e+06	712856	1.2455e+06	431028	1.28396e+06		18.54	0.26	0	28.21	0		High
Q96GD4	AURKB	Aurora kinase B OS=Homo sapiens OX=9606 GN=AURKB PE=1 SV=3	49	16	50	14	0.026	1.829	2.805	0.019	1.229	3.149	1.73072e-09	0.175664	0.0291534	3.85556e-11	0.548794	0.00165185	19	7	3	1	19	7	8	2	1.84371e+08	2.92945e+06	1.51386e+06	342177	2.86745e+08	4.77787e+06	4.8735e+06	626598	1.84371e+08	2.92945e+06	1.51386e+06	342177	2.86745e+08	4.77787e+06	4.8735e+06	626598	42.19	12.91	0	25.77	12.67	0	High
Q9BRR8	GPATCH1	G patch domain-containing protein 1 OS=Homo sapiens OX=9606 GN=GPATCH1 PE=1 SV=1	35	29	95	29	0.149	2.405	5.448	0.108	1.414	5.723	0.00438572	0.108196	5.90335e-05	0.000370929	0.269352	9.09455e-08	30	19	22	7	30	21	22	4	2.54523e+08	1.71233e+07	3.31432e+07	3.44843e+06	2.70216e+08	2.15189e+07	2.70392e+07	3.98101e+06	2.54523e+08	1.71233e+07	3.31432e+07	3.44843e+06	2.70216e+08	2.15189e+07	2.70392e+07	3.98101e+06	20.99	35.08	79.4	22.91	59.91	47.27	High
O43175	PHGDH	D-3-phosphoglycerate dehydrogenase OS=Homo sapiens OX=9606 GN=PHGDH PE=1 SV=4	28	13	80	13	0.932	0.897	1.119	0.921	1.104	1.399	0.60096	0.773509	0.822807	0.83661	0.606608	0.869678	12	12	12	12	12	12	12	12	5.36825e+07	5.77086e+07	5.06134e+07	4.00747e+07	5.3068e+07	4.13915e+07	4.88848e+07	3.54816e+07	5.36825e+07	5.77086e+07	5.06134e+07	4.00747e+07	5.3068e+07	4.13915e+07	4.88848e+07	3.54816e+07	16.01	13.64	14.96	15.21	7.81	12.48	High
Q9Y4P3	TBL2	Transducin beta-like protein 2 OS=Homo sapiens OX=9606 GN=TBL2 PE=1 SV=1	5	2	5	2	1.046	0.773	1.284	1.086	0.794	1.281	0.592086	0.820283	0.910804	0.609207	0.612925	0.782779	1	2	2	2	1	2	2	1	723393	2.19037e+06	1.66445e+06	1.3018e+06	624468	2.10542e+06	1.6441e+06	754026	723393	2.19037e+06	1.66445e+06	1.3018e+06	624468	2.10542e+06	1.6441e+06	754026	0	16.73	5.56	0	11.93	0	Peak Found
Q8TCJ2	STT3B	Dolichyl-diphosphooligosaccharide--protein glycosyltransferase subunit STT3B OS=Homo sapiens OX=9606 GN=STT3B PE=1 SV=1	8	7	22	6	0.975	0.398	0.892	1.25	0.734	1.134	0.611436	0.169622	0.404972	0.381707	0.512338	0.542178	4	6	5	5	6	6	6	6	3.30055e+06	8.15001e+06	3.33981e+06	3.94346e+06	4.82747e+06	7.16685e+06	5.58168e+06	5.05128e+06	3.30055e+06	8.15001e+06	3.33981e+06	3.94346e+06	4.82747e+06	7.16685e+06	5.58168e+06	5.05128e+06	10.56	11.66	13.61	19	21.73	32.27	High
Q13098	GPS1	COP9 signalosome complex subunit 1 OS=Homo sapiens OX=9606 GN=GPS1 PE=1 SV=4	7	3	16	3	0.73	0.885	1.891	0.882	1.334	2.099	0.928179	0.991004	0.238876	0.924297	0.482063	0.0959336	3	3	3	2	3	3	3	3	2.91397e+06	2.41978e+06	2.10999e+06	731311	2.98496e+06	1.95485e+06	2.62667e+06	1.43164e+06	2.91397e+06	2.41978e+06	2.10999e+06	731311	2.98496e+06	1.95485e+06	2.62667e+06	1.43164e+06	9.66	5.59	50.26	32.13	4.27	24.66	High
P55036	PSMD4	26S proteasome non-ATPase regulatory subunit 4 OS=Homo sapiens OX=9606 GN=PSMD4 PE=1 SV=1	4	2	2	2	1.755	2.246	1.386	0.858	1.457	1.075	0.108846	0.0887359	0.72796	0.96599	0.324493	0.419769	2	2	2	2	1	1	1	2	4.98049e+06	4.0076e+06	9.49623e+06	6.38507e+06	2.83703e+06	1.67041e+06	2.43366e+06	6.7828e+06	4.98049e+06	4.0076e+06	9.49623e+06	6.38507e+06	2.83703e+06	1.67041e+06	2.43366e+06	6.7828e+06	94.25	118.49	33.17	0	0	0	High
Q9Y4L1	HYOU1	Hypoxia up-regulated protein 1 OS=Homo sapiens OX=9606 GN=HYOU1 PE=1 SV=1	16	14	59	14	0.945	0.916	1.251	0.983	1.041	1.178	0.572746	0.768694	0.940218	0.730443	0.71564	0.638854	13	14	14	13	13	15	14	13	4.8825e+07	2.32906e+07	2.20635e+07	1.78974e+07	6.74488e+07	2.09079e+07	1.98921e+07	1.72472e+07	4.8825e+07	2.32906e+07	2.20635e+07	1.78974e+07	6.74488e+07	2.09079e+07	1.98921e+07	1.72472e+07	17.66	12.44	22.5	15.07	20.05	20.18	High
Q8IWX8	CHERP	Calcium homeostasis endoplasmic reticulum protein OS=Homo sapiens OX=9606 GN=CHERP PE=1 SV=3	25	23	169	23	0.192	0.165	0.682	0.395	0.287	1.24	0.0168948	0.189673	0.120893	0.188968	0.0814756	0.778262	24	25	19	23	24	25	23	22	2.18439e+08	2.7964e+08	4.00209e+07	6.16975e+07	2.77876e+08	3.44898e+08	1.02933e+08	8.32877e+07	2.18439e+08	2.7964e+08	4.00209e+07	6.16975e+07	2.77876e+08	3.44898e+08	1.02933e+08	8.32877e+07	23.89	28.49	18.04	25.13	17.63	28.91	High
Q7L0Y3	TRMT10C	tRNA methyltransferase 10 homolog C OS=Homo sapiens OX=9606 GN=TRMT10C PE=1 SV=2	30	12	33	12	0.937	0.775	1.015	0.881	0.882	1.027	0.585442	0.954901	0.627246	0.815869	0.999371	0.329832	11	12	11	12	11	12	12	12	1.52506e+07	2.27598e+07	2.27359e+07	1.96451e+07	1.75637e+07	2.26987e+07	2.05877e+07	1.85849e+07	1.52506e+07	2.27598e+07	2.27359e+07	1.96451e+07	1.75637e+07	2.26987e+07	2.05877e+07	1.85849e+07	22.31	31.16	25.55	15.28	16.38	18.26	High
P54277	PMS1	PMS1 protein homolog 1 OS=Homo sapiens OX=9606 GN=PMS1 PE=1 SV=1	27	23	46	23	0.146	2.457	2.009	0.082	1.798	2.893	0.00290716	0.102856	0.179128	3.84286e-05	0.107432	0.00457969	23	6	14	4	24	6	13	4	7.16398e+07	1.94007e+07	2.93983e+07	6.2289e+06	1.09771e+08	1.88837e+07	2.80198e+07	6.84094e+06	7.16398e+07	1.94007e+07	2.93983e+07	6.2289e+06	1.09771e+08	1.88837e+07	2.80198e+07	6.84094e+06	22.65	120.66	59.57	46.74	90.2	55.36	High
O94916	NFAT5	Nuclear factor of activated T-cells 5 OS=Homo sapiens OX=9606 GN=NFAT5 PE=1 SV=1	3	4	4	4	0.502	1.79	3.993	0.274	1.882	2.706	0.407542	0.21503	0.00180604	0.0225962	0.0941231	0.0284277	2	1	1	1	3	2	2	1	3.2628e+06	626544	1.12128e+06	280787	6.06204e+06	791602	1.4571e+06	405020	3.2628e+06	626544	1.12128e+06	280787	6.06204e+06	791602	1.4571e+06	405020	0	0	0	44.3	0	0	High
Q14739	LBR	Delta(14)-sterol reductase LBR OS=Homo sapiens OX=9606 GN=LBR PE=1 SV=2	22	14	118	14	0.242	0.485	1.094	0.241	0.704	1.274	0.0482934	0.753306	0.775717	0.0301487	0.791513	0.856364	13	13	13	11	13	13	12	12	2.86267e+08	1.41224e+08	7.01248e+07	6.29078e+07	3.52645e+08	1.37267e+08	8.86662e+07	7.01614e+07	2.86267e+08	1.41224e+08	7.01248e+07	6.29078e+07	3.52645e+08	1.37267e+08	8.86662e+07	7.01614e+07	19.43	24.49	13.45	24.71	34.48	16.21	High
Q6P3X3	TTC27	Tetratricopeptide repeat protein 27 OS=Homo sapiens OX=9606 GN=TTC27 PE=1 SV=1	7	6	17	6	0.841	0.773	0.873	0.91	0.741	1.204	0.722246	0.892738	0.3742	0.768991	0.7802	0.696555	5	5	5	5	4	4	5	5	2.99131e+07	5.4677e+07	2.5052e+07	2.87106e+07	1.57419e+07	3.93585e+07	2.79804e+07	2.92381e+07	2.99131e+07	5.4677e+07	2.5052e+07	2.87106e+07	1.57419e+07	3.93585e+07	2.79804e+07	2.92381e+07	23.27	81.86	5.66	30.35	3.38	40.93	High
O43390	HNRNPR	Heterogeneous nuclear ribonucleoprotein R OS=Homo sapiens OX=9606 GN=HNRNPR PE=1 SV=1	38	22	123	15	0.453	0.309	0.902	0.728	0.67	1.093	0.400201	0.465539	0.421666	0.800676	0.729014	0.456939	22	21	19	19	22	22	21	21	1.10099e+08	1.7884e+08	5.76769e+07	5.4586e+07	1.18678e+08	1.40682e+08	9.61291e+07	8.66539e+07	1.10099e+08	1.7884e+08	5.76769e+07	5.4586e+07	1.18678e+08	1.40682e+08	9.61291e+07	8.66539e+07	15.56	58.71	31.14	27.11	25.75	28.25	High
P50995	ANXA11	Annexin A11 OS=Homo sapiens OX=9606 GN=ANXA11 PE=1 SV=1	14	6	19	6	0.878	1.272	1.743	1.08	1.478	1.8	0.784021	0.452506	0.335944	0.606117	0.3133	0.27614	6	6	5	5	6	6	6	4	8.44779e+06	5.6049e+06	5.15081e+06	4.0588e+06	7.28366e+06	5.30974e+06	8.36993e+06	3.77264e+06	8.44779e+06	5.6049e+06	5.15081e+06	4.0588e+06	7.28366e+06	5.30974e+06	8.36993e+06	3.77264e+06	28.44	19	11.37	13.94	6.21	21.52	High
Q8IZX4	TAF1L	Transcription initiation factor TFIID subunit 1-like OS=Homo sapiens OX=9606 GN=TAF1L PE=1 SV=1	3	5	9	5	0.101	0.153	1.261	0.298	0.536	2.64	2.66088e-05	0.000594516	0.939396	0.0250646	0.132677	0.0653867	3	3	1	1	4	4	1	1	1.75924e+06	957199	67111.1	53222.7	2.55598e+06	1.38684e+06	216077	81862.9	1.75924e+06	957199	67111.1	53222.7	2.55598e+06	1.38684e+06	216077	81862.9	0	0	0	0	0	0	High
F5HHY1	ORF38	Cytoplasmic envelopment protein 3 OS=Human herpesvirus 8 type P (isolate GK18) OX=868565 GN=ORF38 PE=3 SV=1	62	2	11	2	0.615	0.693	1.055	0.441	1.137	2.403	0.644395	0.654546	0.65928	0.229173	0.736926	0.0313967	3	2	2	1	3	2	3	1	5.82458e+06	2.67071e+06	1.60131e+06	1.24806e+06	8.66045e+06	2.01687e+06	4.02592e+06	921108	5.82458e+06	2.67071e+06	1.60131e+06	1.24806e+06	8.66045e+06	2.01687e+06	4.02592e+06	921108	14.32	30.76	0	57.42	27.52	0	High
P57088	TMEM33	Transmembrane protein 33 OS=Homo sapiens OX=9606 GN=TMEM33 PE=1 SV=2	38	8	47	8	0.846	0.805	1.346	0.836	0.796	1.253	0.736755	0.867383	0.787056	0.985794	0.969832	0.807649	8	8	7	8	8	7	7	7	5.37501e+07	6.16217e+07	4.81365e+07	3.63195e+07	6.22901e+07	6.07633e+07	5.34443e+07	3.94247e+07	5.37501e+07	6.16217e+07	4.81365e+07	3.63195e+07	6.22901e+07	6.07633e+07	5.34443e+07	3.94247e+07	10.72	18.86	13.98	19.55	10.39	23.98	High
Q8TF68	ZNF384	Zinc finger protein 384 OS=Homo sapiens OX=9606 GN=ZNF384 PE=1 SV=2	19	6	10	6	0.028	0.125	0.316	0.079	0.453	100	1.8225e-11	0.000447032	0.000205722	3.75495e-06	0.0834685	1e-17	6	1	2	1	6	2	1		8.76029e+06	55754.1	296491	21992.6	1.07111e+07	411106	76050.9		8.76029e+06	55754.1	296491	21992.6	1.07111e+07	411106	76050.9		191.38	0	0	0	0		High
Q5SW79	CEP170	Centrosomal protein of 170 kDa OS=Homo sapiens OX=9606 GN=CEP170 PE=1 SV=1	9	12	25	12	1.158	2.154	2.189	0.8	2.115	2.354	0.418645	0.111901	0.115567	0.966187	0.0606963	0.0377939	8	7	9	5	8	5	9	4	8.63479e+06	4.0614e+06	1.08229e+07	3.88096e+06	9.69548e+06	2.97352e+06	9.83732e+06	2.3813e+06	8.63479e+06	4.0614e+06	1.08229e+07	3.88096e+06	9.69548e+06	2.97352e+06	9.83732e+06	2.3813e+06	21.82	17.34	108.49	7.51	28.77	8.88	High
P35221	CTNNA1	Catenin alpha-1 OS=Homo sapiens OX=9606 GN=CTNNA1 PE=1 SV=1	6	4	10	4	1.213	1.505	1.482	1.797	1.415	1.978	0.348952	0.339147	0.596893	0.139703	0.368256	0.150642	4	4	4	4	4	3	4	3	2.48833e+06	1.97193e+06	3.48426e+06	2.47165e+06	1.76445e+06	1.18535e+06	3.03617e+06	1.72007e+06	2.48833e+06	1.97193e+06	3.48426e+06	2.47165e+06	1.76445e+06	1.18535e+06	3.03617e+06	1.72007e+06	19.83	24.9	19.96	8.4	6.73	27.05	High
P62314	SNRPD1	Small nuclear ribonucleoprotein Sm D1 OS=Homo sapiens OX=9606 GN=SNRPD1 PE=1 SV=1	38	3	33	3	0.455	0.117	0.47	1.102	0.531	0.781	0.466981	0.023119	0.0108275	0.522297	0.277483	0.0475906	4	4	3	4	4	4	4	4	1.52461e+07	5.9498e+07	7.51642e+06	1.52042e+07	1.64316e+07	3.9702e+07	1.80046e+07	2.21919e+07	1.52461e+07	5.9498e+07	7.51642e+06	1.52042e+07	1.64316e+07	3.9702e+07	1.80046e+07	2.21919e+07	84.79	114.01	88.84	7.37	27.1	14.62	High
P46937	YAP1	Transcriptional coactivator YAP1 OS=Homo sapiens OX=9606 GN=YAP1 PE=1 SV=2	54	18	62	17	0.365	9.755	14.381	0.223	5.036	8.974	0.218039	0.000911892	3.65663e-11	0.0213351	5.04518e-05	2.59681e-12	20	6	15	5	21	6	15	6	1.66787e+08	6.57349e+06	5.85879e+07	4.21832e+06	2.20988e+08	6.03494e+06	4.63402e+07	3.6412e+06	1.66787e+08	6.57349e+06	5.85879e+07	4.21832e+06	2.20988e+08	6.03494e+06	4.63402e+07	3.6412e+06	24.59	54.83	79.01	12.5	89.38	75.26	High
Q96RT1	ERBIN	Erbin OS=Homo sapiens OX=9606 GN=ERBIN PE=1 SV=2	3	4	6	4	1.114	1.949	2.956	0.886	2.032	2.528	0.452838	0.165261	0.0174126	0.866364	0.0745848	0.0193354	4	3	4	4	3	4	4	3	7.73406e+06	6.40906e+06	8.14755e+06	3.15226e+06	6.84215e+06	6.0067e+06	7.08925e+06	2.78563e+06	7.73406e+06	6.40906e+06	8.14755e+06	3.15226e+06	6.84215e+06	6.0067e+06	7.08925e+06	2.78563e+06	16.64	72.54	15.2	16.06	35.73	27.75	Peak Found
P48147	PREP	Prolyl endopeptidase OS=Homo sapiens OX=9606 GN=PREP PE=1 SV=2	4	2	3	2	1.388	0.931	1.704	0.906	0.774	1.719	0.289989	0.939558	0.471363	0.960565	0.512576	0.576711	2	2	2	1	2	2	2	1	289151	423828	399513	137887	274488	321777	251091	82920.9	289151	423828	399513	137887	274488	321777	251091	82920.9	3.64	14.63	0	19.7	14.89	0	High
Q9HCH0	NCKAP5L	Nck-associated protein 5-like OS=Homo sapiens OX=9606 GN=NCKAP5L PE=1 SV=3	21	17	35	17	10.535	7.154	9.017	7.253	3.395	9.627	5.66608e-06	0.00154009	8.02539e-08	2.9009e-05	0.00228987	3.97238e-13	7	12	17	3	7	14	17	2	2.59933e+06	5.43058e+06	4.64361e+07	621157	2.77454e+06	7.64721e+06	3.43523e+07	580500	2.59933e+06	5.43058e+06	4.64361e+07	621157	2.77454e+06	7.64721e+06	3.43523e+07	580500	28.5	31.61	33.27	39.97	20.22	29.31	Peak Found
Q12834	CDC20	Cell division cycle protein 20 homolog OS=Homo sapiens OX=9606 GN=CDC20 PE=1 SV=2	7	3	4	3	1.336	1.17	2.794	0.62	1.056	2.143	0.290933	0.582423	0.0294249	0.588043	0.876506	0.0859847	3	3	2	2	2	3	3	2	1.56267e+06	1.85151e+06	1.38241e+06	607822	2.63835e+06	2.59394e+06	2.84375e+06	1.09427e+06	1.56267e+06	1.85151e+06	1.38241e+06	607822	2.63835e+06	2.59394e+06	2.84375e+06	1.09427e+06	18.96	51.34	0	49.08	24.09	12.53	Peak Found
O75874	IDH1	Isocitrate dehydrogenase [NADP] cytoplasmic OS=Homo sapiens OX=9606 GN=IDH1 PE=1 SV=2	7	3	4	2	0.71	0.646	0.961	1.172	1.012	2.245	0.802946	0.545616	0.44721	0.514225	0.969391	0.139277	2	2	2	2	2	2	2	2	848204	961749	638403	637394	893156	978331	985726	443698	848204	961749	638403	637394	893156	978331	985726	443698	45.42	13.45	23.42	43.89	7.26	33.71	Peak Found
Q9P2I0	CPSF2	Cleavage and polyadenylation specificity factor subunit 2 OS=Homo sapiens OX=9606 GN=CPSF2 PE=1 SV=2	9	5	10	5	0.414	0.692	1.465	0.436	0.943	1.694	0.241254	0.750584	0.619152	0.221054	0.958411	0.386498	5	5	3	2	5	5	4	4	1.00959e+07	8.26055e+06	5.55195e+06	3.51981e+06	1.18756e+07	6.88336e+06	6.14384e+06	4.95118e+06	1.00959e+07	8.26055e+06	5.55195e+06	3.51981e+06	1.18756e+07	6.88336e+06	6.14384e+06	4.95118e+06	36.98	2.75	8.98	27.25	29.18	38.36	High
Q6P4A7	SFXN4	Sideroflexin-4 OS=Homo sapiens OX=9606 GN=SFXN4 PE=1 SV=1	12	3	7	3	0.881	0.835	1.571	0.92	0.956	1.335	0.758698	0.921861	0.494208	0.8591	0.966261	0.991127	3	3	2	3	3	2	2	3	3.54331e+06	4.11087e+06	1.8362e+06	2.59849e+06	3.04734e+06	1.90787e+06	1.67261e+06	2.48236e+06	3.54331e+06	4.11087e+06	1.8362e+06	2.59849e+06	3.04734e+06	1.90787e+06	1.67261e+06	2.48236e+06	51.99	57.26	17.77	22.07	31.64	4.11	High
P49915	GMPS	GMP synthase [glutamine-hydrolyzing] OS=Homo sapiens OX=9606 GN=GMPS PE=1 SV=1	20	12	34	12	0.673	0.76	1.155	0.799	1.008	1.282	0.948063	0.99936	0.887894	0.976484	0.75818	0.873612	12	11	10	10	12	12	11	9	2.19377e+07	1.85498e+07	1.47121e+07	1.1834e+07	2.43476e+07	1.88478e+07	1.66829e+07	1.15675e+07	2.19377e+07	1.85498e+07	1.47121e+07	1.1834e+07	2.43476e+07	1.88478e+07	1.66829e+07	1.15675e+07	15.85	24.8	23.05	19.98	45.72	25.81	High
Q96JC9	EAF1	ELL-associated factor 1 OS=Homo sapiens OX=9606 GN=EAF1 PE=1 SV=1	16	3	5	3	0.455	2.466	100	0.01		0.01	0.279823	0.048495	1e-17	1e-17		1e-17	2	1	2		2			1	4.98868e+06	841086	2.43507e+06		6.87731e+06			519690	4.98868e+06	841086	2.43507e+06		6.87731e+06			519690	15.28	0					High
Q96JH7	VCPIP1	Deubiquitinating protein VCPIP1 OS=Homo sapiens OX=9606 GN=VCPIP1 PE=1 SV=2	6	7	9	7	2.179	2.777	6.125	1.495	1.808	4.721	0.0334056	0.0359753	1.48937e-05	0.226862	0.136059	3.54896e-06	6	7	7	3	5	7	7	4	2.8681e+06	2.96096e+06	7.05912e+06	759774	2.846e+06	5.12577e+06	5.60232e+06	860342	2.8681e+06	2.96096e+06	7.05912e+06	759774	2.846e+06	5.12577e+06	5.60232e+06	860342	5.01	30.45	23.48	31.28	65.16	21.98	Peak Found
P62316	SNRPD2	Small nuclear ribonucleoprotein Sm D2 OS=Homo sapiens OX=9606 GN=SNRPD2 PE=1 SV=1	44	7	48	7	0.226	0.087	0.694	0.91	0.335	1.075	0.0363005	0.0573096	0.132764	0.892937	0.136245	0.419867	8	8	8	9	8	9	8	7	1.23151e+08	1.99538e+08	2.50683e+07	3.39139e+07	1.54501e+08	1.89797e+08	5.84542e+07	5.23246e+07	1.23151e+08	1.99538e+08	2.50683e+07	3.39139e+07	1.54501e+08	1.89797e+08	5.84542e+07	5.23246e+07	70.55	63.2	57.26	74.6	26.26	13.1	High
P62277	RPS13	40S ribosomal protein S13 OS=Homo sapiens OX=9606 GN=RPS13 PE=1 SV=2	40	7	60	7	0.908	0.702	1.297	1.081	0.979	1.312	0.65734	0.964356	0.864724	0.625444	0.742311	0.941563	7	7	7	6	7	7	7	6	4.8833e+07	6.33809e+07	4.51973e+07	3.09701e+07	5.02785e+07	52086270	5.27902e+07	3.71873e+07	4.8833e+07	6.33809e+07	4.51973e+07	3.09701e+07	5.02785e+07	52086270	5.27902e+07	3.71873e+07	10.49	17.25	7.13	14.28	4.91	19.66	High
O60551	NMT2	Glycylpeptide N-tetradecanoyltransferase 2 OS=Homo sapiens OX=9606 GN=NMT2 PE=1 SV=1	8	3	8	3	0.471	0.438	1.068	0.871	0.983	1.434	0.355726	0.21799	0.635268	0.94934	0.986461	0.879311	2	3	1	1	2	2	2	1	2.00844e+06	2.6418e+06	782450	732403	2.51688e+06	1.92779e+06	1.95819e+06	1.03313e+06	2.00844e+06	2.6418e+06	782450	732403	2.51688e+06	1.92779e+06	1.95819e+06	1.03313e+06	0	0	0	28.91	9.92	0	High
O95260	ATE1	Arginyl-tRNA--protein transferase 1 OS=Homo sapiens OX=9606 GN=ATE1 PE=1 SV=2	6	2	2	2	0.521	0.288	1.116	0.672	0.408	100	0.292724	0.0405638	0.689214	0.486961	0.0353065	1e-17	1	2	1	1	1	2	1		292794	1.1408e+06	152575	136730	250495	673831	168385		292794	1.1408e+06	152575	136730	250495	673831	168385		0	0	0	0	0		Peak Found
F5HB98	K8.1	Protein K8.1 OS=Human herpesvirus 8 type P (isolate GK18) OX=868565 GN=K8.1 PE=3 SV=1	9	2	7	2	0.904	1.936	1.468	0.619	1.411	0.866	0.739812	0.155951	0.615344	0.603197	0.386783	0.109086	2	1	2	2	2	2	2	2	7.60033e+06	1.82447e+06	5.96454e+06	4.05847e+06	7.95247e+06	3.26428e+06	4.35143e+06	4.23501e+06	7.60033e+06	1.82447e+06	5.96454e+06	4.05847e+06	7.95247e+06	3.26428e+06	4.35143e+06	4.23501e+06	59.62	0	0.98	29.64	14.35	71.49	High
O43583	DENR	Density-regulated protein OS=Homo sapiens OX=9606 GN=DENR PE=1 SV=2	37	7	19	7	0.627	0.232	0.904	1.147	0.579	1.238	0.741207	0.0924536	0.426225	0.578883	0.316488	0.77538	6	6	6	6	6	6	6	5	1.20703e+07	3.52757e+07	8.13222e+06	8.90819e+06	1.13029e+07	2.51207e+07	1.33041e+07	1.0091e+07	1.20703e+07	3.52757e+07	8.13222e+06	8.90819e+06	1.13029e+07	2.51207e+07	1.33041e+07	1.0091e+07	3.33	19.92	30.4	14.04	19.46	35.44	High
P43246	MSH2	DNA mismatch repair protein Msh2 OS=Homo sapiens OX=9606 GN=MSH2 PE=1 SV=1	14	13	37	13	0.562	0.776	1.319	0.74	1.067	1.446	0.651873	0.904931	0.828838	0.822604	0.673434	0.775512	12	10	11	11	10	11	11	11	1.0518e+08	1.08172e+08	6.69569e+07	5.77263e+07	1.00336e+08	1.3875e+08	1.00047e+08	5.98482e+07	1.0518e+08	1.08172e+08	6.69569e+07	5.77263e+07	1.00336e+08	1.3875e+08	1.00047e+08	5.98482e+07	22.32	11.94	46.27	35.29	23.19	20.24	High
O43818	RRP9	U3 small nucleolar RNA-interacting protein 2 OS=Homo sapiens OX=9606 GN=RRP9 PE=1 SV=1	5	2	2	2	0.01	0.01		0.234		100	1e-17	1e-17		0.00178647		1e-17	2	2			1	1	1		1.69215e+06	913390			697010	790214	162974		1.69215e+06	913390			697010	790214	162974					0			High
Q03518	TAP1	Antigen peptide transporter 1 OS=Homo sapiens OX=9606 GN=TAP1 PE=1 SV=2	2	2	2	2	0.412	1.253	1.507	0.359		1.905	0.242034	0.513582	0.630969	0.0970654		0.312573	2	1	2	1	2	1	1	2	3.2985e+06	579684	1.32622e+06	481965	3.31124e+06	1.0002e+06	719870	1.01978e+06	3.2985e+06	579684	1.32622e+06	481965	3.31124e+06	1.0002e+06	719870	1.01978e+06	21.44	0	0	0		0	High
P67870	CSNK2B	Casein kinase II subunit beta OS=Homo sapiens OX=9606 GN=CSNK2B PE=1 SV=1	41	7	29	7	0.323	0.502	1.146	0.481	0.571	1.746	0.17099	0.40469	0.871579	0.339876	0.210349	0.327768	8	8	5	5	8	8	6	4	2.3349e+07	1.63625e+07	6.81259e+06	6.02184e+06	2.31856e+07	1.61462e+07	1.14686e+07	3.99992e+06	2.3349e+07	1.63625e+07	6.81259e+06	6.02184e+06	2.31856e+07	1.61462e+07	1.14686e+07	3.99992e+06	4.78	20.36	29.17	6.08	19.8	22.73	High
Q9BSJ8	ESYT1	Extended synaptotagmin-1 OS=Homo sapiens OX=9606 GN=ESYT1 PE=1 SV=1	14	12	38	12	0.734	0.637	1.194	0.898	0.995	1.526	0.93741	0.781627	0.958527	0.887059	0.859972	0.628951	10	12	10	12	12	12	11	10	1.23915e+07	1.60009e+07	1.81899e+07	1.52631e+07	1.28509e+07	1.33851e+07	1.49195e+07	1.62707e+07	1.23915e+07	1.60009e+07	1.81899e+07	1.52631e+07	1.28509e+07	1.33851e+07	1.49195e+07	1.62707e+07	30.13	38.12	17.43	21.17	32.07	38.71	High
P06493	CDK1	Cyclin-dependent kinase 1 OS=Homo sapiens OX=9606 GN=CDK1 PE=1 SV=3	60	18	88	15	0.87	0.76	1.495	0.91	0.891	1.227	0.691671	0.920286	0.580985	0.873302	0.90221	0.74835	14	16	16	15	15	16	16	14	5.55586e+07	6.94822e+07	5.05203e+07	3.61499e+07	7.22074e+07	7.5452e+07	6.52532e+07	5.11403e+07	5.55586e+07	6.94822e+07	5.05203e+07	3.61499e+07	7.22074e+07	7.5452e+07	6.52532e+07	5.11403e+07	15.16	31.49	17.33	24.85	13.99	26.68	High
Q9H9B1	EHMT1	Histone-lysine N-methyltransferase EHMT1 OS=Homo sapiens OX=9606 GN=EHMT1 PE=1 SV=4	11	10	17	10	0.112	0.561	1.321	0.089	0.793	1.512	0.00357164	0.451496	0.825497	1.36585e-05	0.642113	0.653328	9	4	4	3	9	5	4	2	1.94304e+07	7.5112e+06	4.59837e+06	3.71352e+06	2.49067e+07	5.5851e+06	4.74281e+06	3.39208e+06	1.94304e+07	7.5112e+06	4.59837e+06	3.71352e+06	2.49067e+07	5.5851e+06	4.74281e+06	3.39208e+06	36.42	19.98	15.85	36.36	0.91	36.23	High
Q96FF9	CDCA5	Sororin OS=Homo sapiens OX=9606 GN=CDCA5 PE=1 SV=1	50	9	18	9	0.135	1.177	1.691	0.059	0.732	2.98	0.00767025	0.56237	0.377802	4.63934e-06	0.521691	0.00323729	9	6	5	3	9	6	4	2	2.21558e+07	2.67595e+06	3.59079e+06	1.93302e+06	4.37448e+07	4.04896e+06	4.65037e+06	1.36417e+06	2.21558e+07	2.67595e+06	3.59079e+06	1.93302e+06	4.37448e+07	4.04896e+06	4.65037e+06	1.36417e+06	108.95	25.43	32.39	99.41	13.75	0	High
P38159	RBMX	RNA-binding motif protein, X chromosome OS=Homo sapiens OX=9606 GN=RBMX PE=1 SV=3	33	14	70	5	1.532	1.446	1.378	1.085	0.95	0.328	0.174796	0.488061	0.739455	0.61995	0.819122	2.36735e-07	13	13	14	14	13	14	14	14	7.0932e+07	7.6705e+07	1.03187e+08	7.15098e+07	6.39746e+07	7.77174e+07	6.73239e+07	2.20673e+08	7.0932e+07	7.6705e+07	1.03187e+08	7.15098e+07	6.39746e+07	7.77174e+07	6.73239e+07	2.20673e+08	9.04	21.91	14.35	21.07	29.82	20.03	High
P35580	MYH10	Myosin-10 OS=Homo sapiens OX=9606 GN=MYH10 PE=1 SV=3	54	121	760	92	0.653	2.944	0.329	3.511	11.562	1.351	0.854747	0.17707	0.000459446	0.0132446	1.36762e-05	0.971507	101	76	93	104	90	68	104	102	6.1494e+08	1.27805e+08	4.05708e+08	1.3035e+09	2.86338e+08	8.25651e+07	1.03217e+09	7.66771e+08	6.1494e+08	1.27805e+08	4.05708e+08	1.3035e+09	2.86338e+08	8.25651e+07	1.03217e+09	7.66771e+08	24.44	25.07	21.32	19.8	36.51	21.45	High
P07948	LYN	Tyrosine-protein kinase Lyn OS=Homo sapiens OX=9606 GN=LYN PE=1 SV=3	17	9	30	7	0.992	0.648	1.558	1.291	0.749	1.566	0.601661	0.673865	0.507957	0.397654	0.574408	0.563121	7	8	7	8	8	8	7	7	6.91727e+06	1.11134e+07	8.98187e+06	6.43847e+06	7.93323e+06	1.28389e+07	8.78978e+06	7.37507e+06	6.91727e+06	1.11134e+07	8.98187e+06	6.43847e+06	7.93323e+06	1.28389e+07	8.78978e+06	7.37507e+06	5.56	11.76	42.81	18.5	9.23	32.07	High
P18085	ARF4	ADP-ribosylation factor 4 OS=Homo sapiens OX=9606 GN=ARF4 PE=1 SV=3	61	11	90	5	0.761	0.667	1.161	0.754	0.724	1.175	0.925468	0.982939	0.899816	0.849219	0.826528	0.632577	13	13	13	11	13	12	13	10	1.4938e+08	2.01414e+08	1.18599e+08	1.18427e+08	1.5506e+08	2.08655e+08	1.44652e+08	1.2266e+08	1.4938e+08	2.01414e+08	1.18599e+08	1.18427e+08	1.5506e+08	2.08655e+08	1.44652e+08	1.2266e+08	13.05	25.26	23.92	23.37	35.18	11.2	High
P34897	SHMT2	Serine hydroxymethyltransferase, mitochondrial OS=Homo sapiens OX=9606 GN=SHMT2 PE=1 SV=3	53	26	148	26	0.802	0.976	1.204	1.045	0.926	1.263	0.849099	0.741125	0.977401	0.70783	0.850853	0.832439	27	25	27	27	26	25	26	25	1.72617e+08	1.56772e+08	1.44653e+08	1.15906e+08	1.47095e+08	1.50381e+08	1.41936e+08	9.77655e+07	1.72617e+08	1.56772e+08	1.44653e+08	1.15906e+08	1.47095e+08	1.50381e+08	1.41936e+08	9.77655e+07	24.6	33.24	27.49	21.29	18.66	16.68	High
O75376	NCOR1	Nuclear receptor corepressor 1 OS=Homo sapiens OX=9606 GN=NCOR1 PE=1 SV=2	7	13	23	10	0.78	0.516	1.099	0.606	2.025	2.532	0.834078	0.64418	0.784176	0.664277	0.0519597	0.0190201	9	1	8	1	9	2	9	2	2.83731e+07	3.36651e+07	2.16153e+07	1.58212e+07	2.60073e+07	2.55105e+07	2.34117e+07	1.93171e+07	2.83731e+07	3.36651e+07	2.16153e+07	1.58212e+07	2.60073e+07	2.55105e+07	2.34117e+07	1.93171e+07	17.37	0	0	39.7	173.16	160.29	High
Q9NZU5	LMCD1	LIM and cysteine-rich domains protein 1 OS=Homo sapiens OX=9606 GN=LMCD1 PE=1 SV=1	43	15	77	15	0.688	1.144	1.44	0.667	1.078	1.733	0.967011	0.565543	0.652071	0.694514	0.602252	0.341818	17	17	16	17	17	17	17	15	6.69107e+07	4.20777e+07	4.0491e+07	3.17757e+07	7.67115e+07	4.6807e+07	5.12681e+07	3.02136e+07	6.69107e+07	4.20777e+07	4.0491e+07	3.17757e+07	7.67115e+07	4.6807e+07	5.12681e+07	3.02136e+07	21.32	22.04	22.73	24.92	22.39	15.81	High
Q9Y490	TLN1	Talin-1 OS=Homo sapiens OX=9606 GN=TLN1 PE=1 SV=3	24	54	237	48	0.99	1.155	1.707	0.863	1.455	1.82	0.569093	0.626817	0.36469	0.966401	0.351449	0.258424	51	49	50	45	51	48	51	46	1.52388e+08	1.24203e+08	1.70381e+08	8.80256e+07	1.56307e+08	9.94456e+07	1.58098e+08	7.98571e+07	1.52388e+08	1.24203e+08	1.70381e+08	8.80256e+07	1.56307e+08	9.94456e+07	1.58098e+08	7.98571e+07	18.27	26.52	17.67	20.64	38.48	18.03	High
Q9Y3U8	RPL36	60S ribosomal protein L36 OS=Homo sapiens OX=9606 GN=RPL36 PE=1 SV=3	37	5	29	5	0.657	0.374	0.919	0.917	0.528	1.139	0.864277	0.579715	0.45102	0.882511	0.460191	0.552575	6	6	6	6	6	6	6	6	1.02419e+08	1.96165e+08	7.06835e+07	7.68715e+07	1.03053e+08	1.85076e+08	9.72702e+07	8.75561e+07	1.02419e+08	1.96165e+08	7.06835e+07	7.68715e+07	1.03053e+08	1.85076e+08	9.72702e+07	8.75561e+07	8.28	59.98	8.74	16.99	28.8	27.78	High
Q2HRD4	ORF4	Complement control protein OS=Human herpesvirus 8 type P (isolate GK18) OX=868565 GN=ORF4 PE=3 SV=1	8	3	8	3	2.654	6.216	8.409	1.611	2.983	7.84	0.00886379	0.00025616	2.2258e-07	0.21278	0.00674548	4.02043e-10	3	1	3	2	3	2	3	1	1.55478e+06	313753	4.02599e+06	362662	1.93103e+06	788820	3.04346e+06	193894	1.55478e+06	313753	4.02599e+06	362662	1.93103e+06	788820	3.04346e+06	193894	13.97	0	12.13	14.93	6.49	0	High
P52292	KPNA2	Importin subunit alpha-1 OS=Homo sapiens OX=9606 GN=KPNA2 PE=1 SV=1	23	9	49	9	0.557	0.756	1.696	0.528	0.794	1.447	0.723309	0.995798	0.373595	0.488098	0.87544	0.774549	9	9	7	7	9	9	8	7	3.80391e+07	2.63083e+07	1.80354e+07	1.16338e+07	5.26297e+07	3.61554e+07	2.66096e+07	1.88996e+07	3.80391e+07	2.63083e+07	1.80354e+07	1.16338e+07	5.26297e+07	3.61554e+07	2.66096e+07	1.88996e+07	17.64	17.69	15.2	13.61	22.61	15.62	High
Q13765	NACA	Nascent polypeptide-associated complex subunit alpha OS=Homo sapiens OX=9606 GN=NACA PE=1 SV=1	9	2	11	2	0.988	1.471	1.382	1.527	1.962	1.606	0.597002	0.337679	0.732528	0.208524	0.0912149	0.502985	2	2	2	2	2	2	2	2	4.27834e+06	2.82219e+06	4.09312e+06	3.04885e+06	4.69263e+06	3.54571e+06	6.8715e+06	4.27023e+06	4.27834e+06	2.82219e+06	4.09312e+06	3.04885e+06	4.69263e+06	3.54571e+06	6.8715e+06	4.27023e+06	24.29	13.15	22.58	31.27	12.95	3.79	High
P61106	RAB14	Ras-related protein Rab-14 OS=Homo sapiens OX=9606 GN=RAB14 PE=1 SV=4	61	11	49	11	0.792	0.614	0.926	0.901	0.753	1.282	0.802282	0.83298	0.464805	0.795247	0.764696	0.874582	10	10	10	10	11	11	10	9	3.26034e+07	3.129e+07	2.36821e+07	2.28748e+07	3.26199e+07	2.98106e+07	2.81174e+07	1.72455e+07	3.26034e+07	3.129e+07	2.36821e+07	2.28748e+07	3.26199e+07	2.98106e+07	2.81174e+07	1.72455e+07	17.19	17.8	14.96	12.03	27.06	16.38	High
P21333	FLNA	Filamin-A OS=Homo sapiens OX=9606 GN=FLNA PE=1 SV=4	52	109	811	96	1.429	1.686	2.465	1.179	1.795	2.364	0.218187	0.403742	0.0585621	0.559026	0.201143	0.0364774	112	109	111	104	109	106	112	100	1.08036e+09	9.4994e+08	1.49349e+09	6.22987e+08	1.09404e+09	7.42787e+08	1.24089e+09	5.07933e+08	1.08036e+09	9.4994e+08	1.49349e+09	6.22987e+08	1.09404e+09	7.42787e+08	1.24089e+09	5.07933e+08	16.92	22.51	19.08	15.41	28.43	24.89	High
P20337	RAB3B	Ras-related protein Rab-3B OS=Homo sapiens OX=9606 GN=RAB3B PE=1 SV=2	31	6	27	3	0.735	0.652	0.964	0.93	0.7	1.294	0.907406	0.901871	0.532273	0.751601	0.642441	0.901126	6	6	6	5	6	7	6	5	2.93552e+07	3.24482e+07	2.21017e+07	2.26274e+07	2.73838e+07	3.26978e+07	2.50509e+07	2.17662e+07	2.93552e+07	3.24482e+07	2.21017e+07	2.26274e+07	2.73838e+07	3.26978e+07	2.50509e+07	2.17662e+07	14.56	20.96	8.53	7.85	23.14	15.8	High
P62917	RPL8	60S ribosomal protein L8 OS=Homo sapiens OX=9606 GN=RPL8 PE=1 SV=2	56	14	153	14	0.578	0.396	0.921	0.714	0.495	1.173	0.687207	0.61508	0.454862	0.774971	0.398567	0.626817	14	15	13	14	15	15	15	14	1.06517e+09	1.57234e+09	6.76481e+08	7.15127e+08	1.15829e+09	1.69496e+09	8.65611e+08	7.76658e+08	1.06517e+09	1.57234e+09	6.76481e+08	7.15127e+08	1.15829e+09	1.69496e+09	8.65611e+08	7.76658e+08	18.68	17.63	10.84	24.08	25.52	17.6	High
P00403	MT-CO2	Cytochrome c oxidase subunit 2 OS=Homo sapiens OX=9606 GN=MT-CO2 PE=1 SV=1	11	3	10	3	0.919	1.054	1.217	1.408	0.938	1.587	0.697011	0.681525	0.999873	0.319623	0.962735	0.530904	3	3	3	3	3	3	3	3	8.90227e+06	8.14178e+06	8.86077e+06	7.26063e+06	6.77109e+06	10237935	9.54233e+06	6.29981e+06	8.90227e+06	8.14178e+06	8.86077e+06	7.26063e+06	6.77109e+06	10237935	9.54233e+06	6.29981e+06	1.6	22.08	2.88	22.21	17.82	2.62	Peak Found
P50402	EMD	Emerin OS=Homo sapiens OX=9606 GN=EMD PE=1 SV=1	36	8	47	8	0.479	0.943	1.417	0.514	1.106	2.157	0.467238	0.698976	0.683249	0.398072	0.573656	0.0791741	8	8	8	7	8	8	7	7	5.26914e+07	2.79844e+07	2.60635e+07	1.67154e+07	6.55397e+07	2.8421e+07	3.00477e+07	1.45209e+07	5.26914e+07	2.79844e+07	2.60635e+07	1.67154e+07	6.55397e+07	2.8421e+07	3.00477e+07	1.45209e+07	20.9	15.83	8.21	2.88	17.44	10.63	High
P52948	NUP98	Nuclear pore complex protein Nup98-Nup96 OS=Homo sapiens OX=9606 GN=NUP98 PE=1 SV=4	11	15	39	15	0.637	1.836	2.495	0.503	1.741	2.052	0.897407	0.196584	0.0543875	0.418735	0.143004	0.115921	16	11	12	6	15	11	12	6	3.39894e+07	1.01378e+07	2.12334e+07	5.77466e+06	3.98707e+07	7.11994e+06	1.85007e+07	5.81177e+06	3.39894e+07	1.01378e+07	2.12334e+07	5.77466e+06	3.98707e+07	7.11994e+06	1.85007e+07	5.81177e+06	28.89	35.92	33.55	14.11	14.94	34.38	High
P62241	RPS8	40S ribosomal protein S8 OS=Homo sapiens OX=9606 GN=RPS8 PE=1 SV=2	60	13	192	13	0.81	0.517	1.125	0.843	0.58	1.068	0.836348	0.798436	0.833239	0.998586	0.560016	0.407081	13	13	13	13	13	13	13	13	6.80332e+08	1.00295e+09	5.50551e+08	4.45208e+08	6.50465e+08	951947487	6.282e+08	5.96847e+08	6.80332e+08	1.00295e+09	5.50551e+08	4.45208e+08	6.50465e+08	951947487	6.282e+08	5.96847e+08	10.95	29.99	10.36	20.12	18.25	18.13	High
P51148	RAB5C	Ras-related protein Rab-5C OS=Homo sapiens OX=9606 GN=RAB5C PE=1 SV=2	40	7	45	5	0.818	0.848	0.764	0.94	0.821	1.403	0.777269	0.818176	0.212809	0.72525	0.976574	0.861422	5	6	6	6	6	7	6	6	3.33375e+07	3.37957e+07	2.73651e+07	3.13681e+07	3.31274e+07	4.68532e+07	3.29078e+07	2.12197e+07	3.33375e+07	3.37957e+07	2.73651e+07	3.13681e+07	3.31274e+07	4.68532e+07	3.29078e+07	2.12197e+07	4.89	32.24	26.92	1.71	13.18	22.33	High
Q8TAT6	NPLOC4	Nuclear protein localization protein 4 homolog OS=Homo sapiens OX=9606 GN=NPLOC4 PE=1 SV=3	10	4	20	4	0.782	0.944	1.78	0.752	1.231	1.629	0.960932	0.858542	0.308002	0.876605	0.588808	0.469347	4	4	4	4	4	4	4	4	9.18427e+06	4.06586e+06	3.79815e+06	2.17847e+06	1.01551e+07	3.43504e+06	3.95407e+06	2.71558e+06	9.18427e+06	4.06586e+06	3.79815e+06	2.17847e+06	1.01551e+07	3.43504e+06	3.95407e+06	2.71558e+06	43.04	34.38	10.49	16.9	2.88	29.49	High
Q9BRT6	LLPH	Protein LLP homolog OS=Homo sapiens OX=9606 GN=LLPH PE=1 SV=1	35	4	19	4	0.349	0.077	0.38	0.806	0.214	1.072	0.122513	0.000112347	0.00107342	0.983297	0.000381847	0.414864	3	5	1	3	5	5	5	4	4.5171e+06	1.93601e+07	604200	2.24091e+06	7.64579e+06	1.86333e+07	5.64943e+06	4.92971e+06	4.5171e+06	1.93601e+07	604200	2.24091e+06	7.64579e+06	1.86333e+07	5.64943e+06	4.92971e+06	0	0	0	33.56	17.61	23.72	High
O60763	USO1	General vesicular transport factor p115 OS=Homo sapiens OX=9606 GN=USO1 PE=1 SV=2	15	12	24	12	0.717	0.79	1.601	0.697	1.07	1.655	0.933058	0.916845	0.462464	0.726199	0.809904	0.435029	10	10	10	8	10	9	10	6	1.05065e+07	9.13058e+06	7.78686e+06	3.70547e+06	1.07361e+07	5.27729e+06	6.97672e+06	2.64795e+06	1.05065e+07	9.13058e+06	7.78686e+06	3.70547e+06	1.07361e+07	5.27729e+06	6.97672e+06	2.64795e+06	23.11	22.83	30.45	23.28	26.53	57.54	High
Q86U86	PBRM1	Protein polybromo-1 OS=Homo sapiens OX=9606 GN=PBRM1 PE=1 SV=1	2	3	7	3	0.01	0.01		0.371	0.804	100	1e-17	1e-17		0.065151	0.574765	1e-17	2	2			3	3	1		914889	995746			1.2931e+06	1.11462e+06	133099		914889	995746			1.2931e+06	1.11462e+06	133099					0	0		High
Q9Y5S9	RBM8A	RNA-binding protein 8A OS=Homo sapiens OX=9606 GN=RBM8A PE=1 SV=1	11	2	4	2	0.292	0.515	1.594	0.388	0.909	2.473	0.0618842	0.357098	0.580699	0.157155	0.872574	0.0875069	2	2	1	1	2	2	1	1	2.76338e+06	2.05e+06	396396	248755	5.21485e+06	1.84367e+06	617701	249815	2.76338e+06	2.05e+06	396396	248755	5.21485e+06	1.84367e+06	617701	249815	0	0	0	0	0	0	High
O00422	SAP18	Histone deacetylase complex subunit SAP18 OS=Homo sapiens OX=9606 GN=SAP18 PE=1 SV=1	56	10	52	10	0.434	0.071	0.295	1.498	0.336	1.097	0.471942	0.0362725	0.000146131	0.287065	0.137835	0.46531	9	11	6	8	11	11	10	9	3.37049e+07	2.05237e+08	1.08475e+07	5.20109e+07	5.26446e+07	2.47825e+08	7.82648e+07	6.74002e+07	3.37049e+07	2.05237e+08	1.08475e+07	5.20109e+07	5.26446e+07	2.47825e+08	7.82648e+07	6.74002e+07	25.14	33.95	11.83	26.67	21.64	37.8	High
Q15020	SART3	Squamous cell carcinoma antigen recognized by T-cells 3 OS=Homo sapiens OX=9606 GN=SART3 PE=1 SV=1	34	29	93	29	0.165	0.495	1.312	0.161	0.84	1.475	0.00772796	0.607667	0.839803	0.00408189	0.903785	0.720009	29	25	15	17	29	20	18	14	1.45245e+08	4.08749e+07	1.41221e+07	1.25932e+07	1.6367e+08	2.35612e+07	1.70561e+07	1.1015e+07	1.45245e+08	4.08749e+07	1.41221e+07	1.25932e+07	1.6367e+08	2.35612e+07	1.70561e+07	1.1015e+07	34.86	39.85	25.34	24.08	29.62	18.78	High
Q92922	SMARCC1	SWI/SNF complex subunit SMARCC1 OS=Homo sapiens OX=9606 GN=SMARCC1 PE=1 SV=3	12	11	26	8	0.356	0.634	2.522	0.308	0.783	2.512	0.109239	0.543579	0.0491856	0.0611663	0.640235	0.0205383	7	6	4	1	8	7	6	3	8.58131e+06	3.83101e+06	2.38383e+06	410925	1.39732e+07	4.9497e+06	4.16142e+06	1.17725e+06	8.58131e+06	3.83101e+06	2.38383e+06	410925	1.39732e+07	4.9497e+06	4.16142e+06	1.17725e+06	22.99	39.86	0	19.55	62.89	64.12	High
Q7KZI7	MARK2	Serine/threonine-protein kinase MARK2 OS=Homo sapiens OX=9606 GN=MARK2 PE=1 SV=2	15	9	26	6	0.94	0.747	1.208	0.868	0.923	1.357	0.618765	0.887228	0.984858	0.967583	0.939298	0.959876	8	7	7	7	9	8	6	7	1.30104e+07	1.06009e+07	1.47459e+07	1.09337e+07	1.49572e+07	1.0996e+07	1.09851e+07	1.17818e+07	1.30104e+07	1.06009e+07	1.47459e+07	1.09337e+07	1.49572e+07	1.0996e+07	1.09851e+07	1.17818e+07	14.54	26.31	19.74	27.42	29.9	42.11	High
Q8TF72	SHROOM3	Protein Shroom3 OS=Homo sapiens OX=9606 GN=SHROOM3 PE=1 SV=2	1	2	3	2	1.14	1.524	1.101	1.143	1.743	0.944	0.409763	0.458068	0.788467	0.595582	0.218807	0.199855	2	2	2	2	2	2	2	2	1.21192e+09	7.45792e+08	1.84496e+09	1.78483e+09	9.94262e+08	6.19239e+08	1.25e+09	2.29007e+09	1.21192e+09	7.45792e+08	1.84496e+09	1.78483e+09	9.94262e+08	6.19239e+08	1.25e+09	2.29007e+09	43.61	75	9.38	14.19	21.99	85.71	High
Q96CW1	AP2M1	AP-2 complex subunit mu OS=Homo sapiens OX=9606 GN=AP2M1 PE=1 SV=2	40	17	121	17	0.702	0.354	0.972	1.022	0.532	1.381	0.960133	0.544936	0.547526	0.737012	0.468453	0.907301	18	18	18	18	18	18	18	18	1.58343e+08	2.51815e+08	1.25461e+08	1.14731e+08	1.58413e+08	2.65249e+08	1.58846e+08	1.1192e+08	1.58343e+08	2.51815e+08	1.25461e+08	1.14731e+08	1.58413e+08	2.65249e+08	1.58846e+08	1.1192e+08	20.76	26.35	22.03	12.84	33.09	31.21	High
Q08257	CRYZ	Quinone oxidoreductase OS=Homo sapiens OX=9606 GN=CRYZ PE=1 SV=1	15	3	6	3	0.428	1.904	1.24	0.551	1.119	1.044	0.226356	0.143724	0.959918	0.397506	0.741829	0.361745	2	2	3	3	2	2	3	2	3.61178e+06	545927	2.80558e+06	2.28912e+06	5.34889e+06	1.02629e+06	2.67415e+06	1.61983e+06	3.61178e+06	545927	2.80558e+06	2.28912e+06	5.34889e+06	1.02629e+06	2.67415e+06	1.61983e+06	28.85	54.84	9.46	94.35	1.46	20.36	High
Q76FK4	NOL8	Nucleolar protein 8 OS=Homo sapiens OX=9606 GN=NOL8 PE=1 SV=1	21	19	29	19	0.335	2.121	1.69	0.183	2.129	2.602	0.243372	0.116008	0.379294	0.00654807	0.0620784	0.0144667	18	10	3	3	19	9	5	2	3.86106e+07	9.92329e+06	1.47696e+07	2.02114e+07	4.6391e+07	5.82125e+06	1.01996e+07	1.1715e+07	3.86106e+07	9.92329e+06	1.47696e+07	2.02114e+07	4.6391e+07	5.82125e+06	1.01996e+07	1.1715e+07	105.95	29.12	195.37	57.17	24.21	376.56	High
O00472	ELL2	RNA polymerase II elongation factor ELL2 OS=Homo sapiens OX=9606 GN=ELL2 PE=1 SV=2	23	11	17	11	0.594	1.677	2.345	0.263	1.591	3.052	0.668319	0.22516	0.078865	0.0342316	0.268927	0.00242782	9	3	5	2	11	4	6	2	1.30039e+07	1.4257e+06	5.39683e+06	1.11028e+06	2.1135e+07	2.03278e+06	4.2273e+06	839931	1.30039e+07	1.4257e+06	5.39683e+06	1.11028e+06	2.1135e+07	2.03278e+06	4.2273e+06	839931	6.25	132.33	90.27	41.28	11.78	0	High
Q8IZL8	PELP1	Proline-, glutamic acid- and leucine-rich protein 1 OS=Homo sapiens OX=9606 GN=PELP1 PE=1 SV=2	2	2	2	2	0.487	1.638	100	0.433	1.443	100	0.3453	0.260396	1e-17	0.115195	0.471664	1e-17	2	1	1		2	1	1		1.64808e+06	367032	601310		1.35633e+06	326658	471295		1.64808e+06	367032	601310		1.35633e+06	326658	471295		0	0		0	0		High
Q13595	TRA2A	Transformer-2 protein homolog alpha OS=Homo sapiens OX=9606 GN=TRA2A PE=1 SV=1	46	16	122	12	0.537	0.086	0.306	1.314	0.37	0.965	0.59224	0.0556107	0.000217285	0.439932	0.185293	0.22946	13	14	10	14	13	14	14	14	8.28894e+07	6.53133e+08	4.5403e+07	1.8781e+08	1.86998e+08	6.78509e+08	3.4227e+08	3.17546e+08	8.28894e+07	6.53133e+08	4.5403e+07	1.8781e+08	1.86998e+08	6.78509e+08	3.4227e+08	3.17546e+08	34.37	15.48	38.1	39.44	41.45	23.61	High
Q14318	FKBP8	Peptidyl-prolyl cis-trans isomerase FKBP8 OS=Homo sapiens OX=9606 GN=FKBP8 PE=1 SV=2	10	3	8	3	0.731	0.76	1.066	1.188	1.362	2.615	0.8347	0.763659	0.706096	0.539754	0.468411	0.0137434	2	2	2	3	1	2	3	1	907512	891173	710738	2.8589e+06	611416	760647	4.93957e+06	1.4804e+06	907512	891173	710738	2.8589e+06	611416	760647	4.93957e+06	1.4804e+06	52.88	25.23	12.28	0	14.05	0	Peak Found
Q9NS69	TOMM22	Mitochondrial import receptor subunit TOM22 homolog OS=Homo sapiens OX=9606 GN=TOMM22 PE=1 SV=3	51	5	21	5	0.883	0.682	1.217	0.867	0.796	1.249	0.77299	0.698802	0.999493	0.902668	0.661991	0.799959	6	6	5	5	6	6	5	4	4.59399e+06	6.76083e+06	4.55785e+06	3.70424e+06	5.0025e+06	6.66027e+06	3.87086e+06	2.92965e+06	4.59399e+06	6.76083e+06	4.55785e+06	3.70424e+06	5.0025e+06	6.66027e+06	3.87086e+06	2.92965e+06	50.93	11.11	17.38	13.62	5.17	19.28	High
Q15386	UBE3C	Ubiquitin-protein ligase E3C OS=Homo sapiens OX=9606 GN=UBE3C PE=1 SV=3	20	19	84	19	0.734	0.643	1.34	0.743	0.751	1.228	0.976235	0.955931	0.796813	0.856635	0.767368	0.752608	18	19	18	16	19	17	18	13	7.09233e+07	7.40814e+07	1.00983e+08	2.11781e+07	7.68076e+07	3.48941e+07	2.65682e+07	1.762e+07	7.09233e+07	7.40814e+07	1.00983e+08	2.11781e+07	7.68076e+07	3.48941e+07	2.65682e+07	1.762e+07	25.2	20.71	22.6	17.28	18.16	13.58	High
Q9UMZ2	SYNRG	Synergin gamma OS=Homo sapiens OX=9606 GN=SYNRG PE=1 SV=2	4	5	11	5	2.27	5.22	100	1.317	3.68	100	0.0409948	0.00207945	1e-17	0.387693	0.00135529	1e-17	4	3	4		4	4	4		6.23588e+06	2.14505e+06	1.35294e+07		8.24244e+06	3.16505e+06	1.03566e+07		6.23588e+06	2.14505e+06	1.35294e+07		8.24244e+06	3.16505e+06	1.03566e+07		54.55	60.22		12.38	21.65		High
P25205	MCM3	DNA replication licensing factor MCM3 OS=Homo sapiens OX=9606 GN=MCM3 PE=1 SV=3	18	15	56	15	0.72	0.515	1.099	0.852	0.925	1.243	0.955007	0.612199	0.785017	0.876189	0.867231	0.786164	14	15	11	13	14	15	14	14	2.14022e+07	3.08053e+07	1.51281e+07	1.62437e+07	2.76518e+07	2.94342e+07	2.93387e+07	2.14887e+07	2.14022e+07	3.08053e+07	1.51281e+07	1.62437e+07	2.76518e+07	2.94342e+07	2.93387e+07	2.14887e+07	17.18	35.89	19.9	37.36	19.41	36.23	High
Q9Y619	SLC25A15	Mitochondrial ornithine transporter 1 OS=Homo sapiens OX=9606 GN=SLC25A15 PE=1 SV=1	6	2	7	2	1.05	0.661	1.337	1.115	0.789	1.137	0.539489	0.575639	0.803931	0.580932	0.613891	0.523348	2	2	2	2	2	2	2	2	2.09169e+06	3.4571e+06	2.01141e+06	1.62658e+06	1.79767e+06	2.65798e+06	1.81496e+06	1.76607e+06	2.09169e+06	3.4571e+06	2.01141e+06	1.62658e+06	1.79767e+06	2.65798e+06	1.81496e+06	1.76607e+06	25.65	35.64	23.09	25.37	35.89	25.8	Peak Found
Q9HAW4	CLSPN	Claspin OS=Homo sapiens OX=9606 GN=CLSPN PE=1 SV=3	3	3	4	3	0.793	0.996	1.231	0.624	1.295	1.949	0.942741	0.826287	0.93288	0.542849	0.549669	0.330265	3	2	2	1	3	2	1	1	1.75636e+06	1.02416e+06	1.02812e+06	323927	2.91619e+06	1.00359e+06	618532	317384	1.75636e+06	1.02416e+06	1.02812e+06	323927	2.91619e+06	1.00359e+06	618532	317384	13.75	5.61	0	0	0	0	High
Q92878	RAD50	DNA repair protein RAD50 OS=Homo sapiens OX=9606 GN=RAD50 PE=1 SV=1	18	21	61	21	0.638	1.017	1.205	0.606	1.071	1.236	0.847009	0.64373	0.978403	0.587775	0.626172	0.770584	21	19	17	18	20	18	17	15	7.64788e+07	5.25503e+07	3.64255e+07	2.93732e+07	6.75489e+07	4.97338e+07	3.60273e+07	2.80423e+07	7.64788e+07	5.25503e+07	3.64255e+07	2.93732e+07	6.75489e+07	4.97338e+07	3.60273e+07	2.80423e+07	17.82	23.79	24.07	21.51	25.46	18.38	High
Q15813	TBCE	Tubulin-specific chaperone E OS=Homo sapiens OX=9606 GN=TBCE PE=1 SV=1	7	4	5	4	0.699	0.811	1.342	1.014	0.946	1.277	0.848762	0.895311	0.793006	0.698153	0.949399	0.862802	4	4	4	4	4	4	4	3	4.41873e+06	3.82749e+06	3.07643e+06	2.06564e+06	3.63067e+06	3.6257e+06	3.1684e+06	1.90572e+06	4.41873e+06	3.82749e+06	3.07643e+06	2.06564e+06	3.63067e+06	3.6257e+06	3.1684e+06	1.90572e+06	39.89	29.89	24.3	17.69	45.47	7.13	High
Q96BT3	CENPT	Centromere protein T OS=Homo sapiens OX=9606 GN=CENPT PE=1 SV=2	4	2	3	2	0.078	100	100	0.246	100	100	9.0476e-06	1e-17	1e-17	0.0151508	1e-17	1e-17	2		1		2		2		2.14137e+06		85152.3		2.73257e+06		892269		2.14137e+06		85152.3		2.73257e+06		892269		0			112.62			High
P55209	NAP1L1	Nucleosome assembly protein 1-like 1 OS=Homo sapiens OX=9606 GN=NAP1L1 PE=1 SV=1	25	8	32	7	0.154	1.23	1.242	0.118	1.316	1.788	0.00897668	0.506426	0.956757	0.000538252	0.472931	0.286997	7	5	3	4	9	6	5	3	5.21301e+07	5.63048e+06	1.02982e+07	1.19563e+07	7.85273e+07	6.49371e+06	8.03654e+06	4.61804e+06	5.21301e+07	5.63048e+06	1.02982e+07	1.19563e+07	7.85273e+07	6.49371e+06	8.03654e+06	4.61804e+06	103.79	49.82	3.98	3.29	25.72	69.82	High
Q9NSI6	BRWD1	Bromodomain and WD repeat-containing protein 1 OS=Homo sapiens OX=9606 GN=BRWD1 PE=1 SV=4	2	3	12	2	0.01	0.01		0.01	0.01		1e-17	1e-17		1e-17	1e-17		2	2			2	2			1.48491e+06	493792			2.67363e+06	622844			1.48491e+06	493792			2.67363e+06	622844									High
Q86UY6	NAA40	N-alpha-acetyltransferase 40 OS=Homo sapiens OX=9606 GN=NAA40 PE=1 SV=1	16	3	10	3	0.743	0.194	0.748	1.323	0.358	1.483	0.865232	0.00594022	0.145924	0.381192	0.0241708	0.741728	3	3	2	3	3	3	3	3	1.09256e+06	4.16045e+06	578710	1.1325e+06	1.62172e+06	5.07105e+06	2.06625e+06	1.48204e+06	1.09256e+06	4.16045e+06	578710	1.1325e+06	1.62172e+06	5.07105e+06	2.06625e+06	1.48204e+06	33.13	3.21	24.22	7.04	15.68	6.89	High
P32322	PYCR1	Pyrroline-5-carboxylate reductase 1, mitochondrial OS=Homo sapiens OX=9606 GN=PYCR1 PE=1 SV=2	22	6	14	6	1.518	1.589	1.047	1.972	2.528	1.032	0.192702	0.305147	0.687356	0.107396	0.021339	0.339602	5	5	6	6	5	6	6	5	5.95842e+06	6.59081e+06	1.32389e+07	1.22391e+07	6.91922e+06	5.82018e+06	1.47726e+07	1.37972e+07	5.95842e+06	6.59081e+06	1.32389e+07	1.22391e+07	6.91922e+06	5.82018e+06	1.47726e+07	1.37972e+07	21.63	33.16	15.39	13.16	21.72	4.84	Peak Found
Q99755	PIP5K1A	Phosphatidylinositol 4-phosphate 5-kinase type-1 alpha OS=Homo sapiens OX=9606 GN=PIP5K1A PE=1 SV=1	9	4	10	4	0.842	0.856	1.348	0.805	0.79	1.305	0.851072	0.981503	0.784664	0.986749	0.631839	0.925033	4	4	4	4	4	4	4	4	5.14841e+06	4.02691e+06	4.49654e+06	4.76897e+06	5.07603e+06	4.79667e+06	7.22377e+06	4.4503e+06	5.14841e+06	4.02691e+06	4.49654e+06	4.76897e+06	5.07603e+06	4.79667e+06	7.22377e+06	4.4503e+06	18.73	18.22	17	11.65	10.74	15.24	High
Q6ZVX7	NCCRP1	F-box only protein 50 OS=Homo sapiens OX=9606 GN=NCCRP1 PE=1 SV=1	21	4	13	4	1.164	1.549	1.202	0.933	0.917	0.834	0.388926	0.266958	0.973628	0.776401	0.899898	0.0816294	4	4	4	4	3	2	4	4	5.54838e+06	4.19205e+06	6.31575e+06	5.5368e+06	4.34421e+06	2.34058e+06	5.38454e+06	6.44682e+06	5.54838e+06	4.19205e+06	6.31575e+06	5.5368e+06	4.34421e+06	2.34058e+06	5.38454e+06	6.44682e+06	11.09	27.24	14.81	28.77	28.22	38.14	High
O95757	HSPA4L	Heat shock 70 kDa protein 4L OS=Homo sapiens OX=9606 GN=HSPA4L PE=1 SV=3	7	5	12	2	0.01			0.649	100	100	1e-17			0.456195	1e-17	1e-17	1				1		1		397348				380205		246811		397348				380205		246811					0			Peak Found
Q15696	ZRSR2	U2 small nuclear ribonucleoprotein auxiliary factor 35 kDa subunit-related protein 2 OS=Homo sapiens OX=9606 GN=ZRSR2 PE=1 SV=2	27	13	33	13	0.607	0.055	0.198	1.713	0.283	1.433	0.677884	0.000277786	1.1498e-06	0.207877	0.0211522	0.80224	6	13	2	10	9	13	11	10	1.95249e+06	3.93625e+07	695271	8.96511e+06	9.28466e+06	5.72147e+07	1.57298e+07	1.15986e+07	1.95249e+06	3.93625e+07	695271	8.96511e+06	9.28466e+06	5.72147e+07	1.57298e+07	1.15986e+07	0	22.95	41.82	20.46	10.62	25.43	Peak Found
P16949	STMN1	Stathmin OS=Homo sapiens OX=9606 GN=STMN1 PE=1 SV=3	18	3	7	3	0.691	2.363	1.161	0.386	1.871	1.412	0.936165	0.251476	0.900395	0.17561	0.178159	0.843471	3	3	3	3	3	3	3	3	7.04914e+07	6.2473e+07	1.38018e+08	1.3312e+08	8.24043e+07	4.84096e+07	7.93725e+07	1.33496e+08	7.04914e+07	6.2473e+07	1.38018e+08	1.3312e+08	8.24043e+07	4.84096e+07	7.93725e+07	1.33496e+08	98.27	6.56	17.21	2.55	46.18	87.23	High
Q13625	TP53BP2	Apoptosis-stimulating of p53 protein 2 OS=Homo sapiens OX=9606 GN=TP53BP2 PE=1 SV=2	5	4	5	4	2.017	2.168	4.522	1.561	2.642	2.542	0.0664829	0.0870436	0.00034429	0.230022	0.0114276	0.0309763	3	3	3	2	3	3	3	2	1.11884e+06	1.0194e+06	2.24456e+06	304159	1.69502e+06	1.11368e+06	2.38251e+06	654050	1.11884e+06	1.0194e+06	2.24456e+06	304159	1.69502e+06	1.11368e+06	2.38251e+06	654050	16.56	14.96	5.68	18.74	31.75	33.47	Peak Found
P35558	PCK1	Phosphoenolpyruvate carboxykinase, cytosolic [GTP] OS=Homo sapiens OX=9606 GN=PCK1 PE=1 SV=3	12	5	7	5	2.047	0.968	1.225	2.144	1.193	1.065	0.0533787	0.816006	0.985506	0.0519404	0.606632	0.400776	3	3	3	3	3	3	4	2	4.87323e+06	4.1706e+06	1.00129e+07	8.69915e+06	2.426e+06	2.93257e+06	1.10381e+07	7.95983e+06	4.87323e+06	4.1706e+06	1.00129e+07	8.69915e+06	2.426e+06	2.93257e+06	1.10381e+07	7.95983e+06	27.88	70.19	12.14	20.09	63.24	146.82	Peak Found
P62304	SNRPE	Small nuclear ribonucleoprotein E OS=Homo sapiens OX=9606 GN=SNRPE PE=1 SV=1	39	2	13	2	0.327	0.051	0.346	1.626	0.44	1.427	0.11175	9.99335e-07	0.000519572	0.130775	0.0721484	0.813675	3	2	2	3	3	3	2	3	2.7293e+06	1.58764e+07	1.14283e+06	2.38992e+06	3.75737e+06	1.32816e+07	5.05578e+06	4.05241e+06	2.7293e+06	1.58764e+07	1.14283e+06	2.38992e+06	3.75737e+06	1.32816e+07	5.05578e+06	4.05241e+06	73.01	79.02	104.44	11.78	12.01	25.53	High
P33992	MCM5	DNA replication licensing factor MCM5 OS=Homo sapiens OX=9606 GN=MCM5 PE=1 SV=5	20	12	37	12	0.765	0.719	1.063	0.972	1.172	1.312	0.900628	0.830934	0.717165	0.708859	0.561067	0.940759	12	11	12	11	12	10	12	11	1.4424e+07	1.42265e+07	1.08708e+07	9.00263e+06	1.70201e+07	1.20594e+07	1.56208e+07	1.08711e+07	1.4424e+07	1.42265e+07	1.08708e+07	9.00263e+06	1.70201e+07	1.20594e+07	1.56208e+07	1.08711e+07	19.79	20.2	37.15	33.88	21.67	31.59	High
P04049	RAF1	RAF proto-oncogene serine/threonine-protein kinase OS=Homo sapiens OX=9606 GN=RAF1 PE=1 SV=1	33	21	90	17	1.038	0.906	1.294	1.009	1.041	1.412	0.512982	0.793621	0.868825	0.753965	0.703345	0.844229	22	22	22	20	23	22	21	19	7.37043e+07	1.20604e+08	7.61009e+07	5.61614e+07	9.95868e+07	1.16032e+08	9.60617e+07	6.76149e+07	7.37043e+07	1.20604e+08	7.61009e+07	5.61614e+07	9.95868e+07	1.16032e+08	9.60617e+07	6.76149e+07	14.15	20.09	27.8	28.38	15.08	21.51	High
Q9UMR2	DDX19B	ATP-dependent RNA helicase DDX19B OS=Homo sapiens OX=9606 GN=DDX19B PE=1 SV=1	11	5	13	5	0.663	0.814	1.2	0.744	0.99	1.1	0.782746	0.952183	0.970883	0.857283	0.949587	0.470526	5	5	5	5	5	5	5	5	9.39937e+06	8.41647e+06	6.7042e+06	5.46461e+06	9.08839e+06	7.94922e+06	6.19639e+06	5.57843e+06	9.39937e+06	8.41647e+06	6.7042e+06	5.46461e+06	9.08839e+06	7.94922e+06	6.19639e+06	5.57843e+06	33.48	4.78	24.32	15.98	20.94	12.84	High
Q6IAN0	DHRS7B	Dehydrogenase/reductase SDR family member 7B OS=Homo sapiens OX=9606 GN=DHRS7B PE=1 SV=2	12	3	4	3	0.666	0.613	0.9	0.804	0.717	0.843	0.709257	0.51549	0.348229	0.848335	0.426667	0.099498	3	3	3	2	3	3	3	1	1.19035e+06	1.29841e+06	832031	572467	1.13513e+06	1.21755e+06	866663	279860	1.19035e+06	1.29841e+06	832031	572467	1.13513e+06	1.21755e+06	866663	279860	22.27	9.16	15.78	4.77	9.53	0	Peak Found
Q13057	COASY	Bifunctional coenzyme A synthase OS=Homo sapiens OX=9606 GN=COASY PE=1 SV=4	5	3	7	3	0.92	0.972	1.361	1.17	1.172	1.617	0.707296	0.784724	0.764879	0.466063	0.634177	0.486722	3	3	3	2	3	3	3	2	6.39975e+06	5.05584e+06	6.0266e+06	6.54192e+06	5.88641e+06	4.60852e+06	5.26011e+06	4.81361e+06	6.39975e+06	5.05584e+06	6.0266e+06	6.54192e+06	5.88641e+06	4.60852e+06	5.26011e+06	4.81361e+06	8.79	33.15	71.19	5.07	18.41	71.38	High
Q07352	ZFP36L1	mRNA decay activator protein ZFP36L1 OS=Homo sapiens OX=9606 GN=ZFP36L1 PE=1 SV=1	15	4	12	4	1.704	2.164	3.688	1.783	2.454	3.174	0.097469	0.108142	0.00297094	0.122373	0.0307223	0.0014935	3	3	3	2	3	3	3	2	2.76157e+06	3.01168e+06	6.61598e+06	1.42445e+06	4.69853e+06	3.39951e+06	8.4333e+06	2.42456e+06	2.76157e+06	3.01168e+06	6.61598e+06	1.42445e+06	4.69853e+06	3.39951e+06	8.4333e+06	2.42456e+06	0.88	5.34	41.98	6.91	5.69	0.78	High
O60716	CTNND1	Catenin delta-1 OS=Homo sapiens OX=9606 GN=CTNND1 PE=1 SV=1	11	9	45	9	0.979	1.413	2.273	0.892	1.769	1.981	0.551243	0.36792	0.0941544	0.830321	0.144335	0.149472	9	9	8	7	9	9	9	6	1.5718e+07	1.04256e+07	1.49479e+07	6.09075e+06	1.79339e+07	8.98246e+06	1.64135e+07	7.18353e+06	1.5718e+07	1.04256e+07	1.49479e+07	6.09075e+06	1.79339e+07	8.98246e+06	1.64135e+07	7.18353e+06	16.43	22.05	19.74	6.18	26.77	34.37	High
Q5SVS4	SLC25A30	Kidney mitochondrial carrier protein 1 OS=Homo sapiens OX=9606 GN=SLC25A30 PE=1 SV=1	9	2	2	2	1.058	0.77	1.175	0.865	0.873	1.177	0.574687	0.832616	0.859909	0.987325	0.768545	0.569127	1	1	1	1	1	2	2	1	1.17589e+06	1.61514e+06	1.244e+06	1.05835e+06	1.30866e+06	1.73898e+06	1.27055e+06	961682	1.17589e+06	1.61514e+06	1.244e+06	1.05835e+06	1.30866e+06	1.73898e+06	1.27055e+06	961682	0	0	0	0	32.45	0	Peak Found
Q9UBL3	ASH2L	Set1/Ash2 histone methyltransferase complex subunit ASH2 OS=Homo sapiens OX=9606 GN=ASH2L PE=1 SV=1	12	5	8	5	0.231	0.814	100	0.168	0.663	100	0.0173894	0.844607	1e-17	0.00319643	0.326915	1e-17	5	2	2		5	3	2		3.81306e+06	671344	502399		5.36995e+06	819537	406389		3.81306e+06	671344	502399		5.36995e+06	819537	406389		15.25	0		37.43	2.1		High
Q9BV20	MRI1	Methylthioribose-1-phosphate isomerase OS=Homo sapiens OX=9606 GN=MRI1 PE=1 SV=1	32	10	41	10	1.066	0.73	1.05	0.951	1.114	1.156	0.45585	0.970935	0.692574	0.716793	0.561242	0.589154	8	9	8	8	8	10	8	8	2.7271e+07	3.57522e+07	3.02827e+07	2.80179e+07	2.81947e+07	2.85314e+07	2.93125e+07	2.40177e+07	2.7271e+07	3.57522e+07	3.02827e+07	2.80179e+07	2.81947e+07	2.85314e+07	2.93125e+07	2.40177e+07	12.16	19.68	13.66	19.34	21.49	7.75	High
O95816	BAG2	BAG family molecular chaperone regulator 2 OS=Homo sapiens OX=9606 GN=BAG2 PE=1 SV=1	27	6	18	6	2.896	4.187	2.76	2.368	2.726	2.183	0.0105468	0.0126015	0.0282342	0.0380842	0.00830746	0.071875	5	6	6	6	6	5	6	6	7.7886e+06	7.04322e+06	2.97527e+07	1.08109e+07	9.31382e+06	5.36944e+06	2.17302e+07	8.49303e+06	7.7886e+06	7.04322e+06	2.97527e+07	1.08109e+07	9.31382e+06	5.36944e+06	2.17302e+07	8.49303e+06	15.84	21.89	12.07	16.86	9.02	13.29	High
Q8TDX7	NEK7	Serine/threonine-protein kinase Nek7 OS=Homo sapiens OX=9606 GN=NEK7 PE=1 SV=1	6	2	3	2	0.42	0.371	0.744	0.703	0.612	100	0.129505	0.108984	0.143131	0.605883	0.253544	1e-17	2	2	1	1	2	1	2		767786	866625	128402	172627	1.19998e+06	329922	941505		767786	866625	128402	172627	1.19998e+06	329922	941505		0	0	0	33.66	0		High
P42568	MLLT3	Protein AF-9 OS=Homo sapiens OX=9606 GN=MLLT3 PE=1 SV=2	10	5	8	5	0.381	1.02	1.22	0.259	0.641	0.884	0.176202	0.725807	0.994351	0.0336129	0.349031	0.127483	4	4	4	1	4	2	4	1	9.17764e+06	6.10325e+06	5.15164e+06	2.45206e+06	1.08653e+07	4579416	4.05516e+06	2.06645e+06	9.17764e+06	6.10325e+06	5.15164e+06	2.45206e+06	1.08653e+07	4579416	4.05516e+06	2.06645e+06	42.47	34.45	0	9.48	24.7	0	High
Q14690	PDCD11	Protein RRP5 homolog OS=Homo sapiens OX=9606 GN=PDCD11 PE=1 SV=3	31	47	175	47	0.208	0.32	0.831	0.326	0.51	1.194	0.0246024	0.484856	0.306903	0.100211	0.426025	0.675032	44	45	32	33	45	47	42	34	1.52929e+08	9.87294e+07	2.77152e+07	2.9936e+07	1.43722e+08	9.19371e+07	4.29237e+07	3.60162e+07	1.52929e+08	9.87294e+07	2.77152e+07	2.9936e+07	1.43722e+08	9.19371e+07	4.29237e+07	3.60162e+07	28.41	24.42	17.83	21.97	23.08	35.43	High
Q9Y6J9	TAF6L	TAF6-like RNA polymerase II p300/CBP-associated factor-associated factor 65 kDa subunit 6L OS=Homo sapiens OX=9606 GN=TAF6L PE=1 SV=1	5	2	6	2	0.444	1.653	0.341	1.625	5.329	1.489	0.23577	0.236252	0.000648837	0.133358	0.000138318	0.694135	2	2	2	1	2	1	1	1	5.29107e+06	1.59902e+06	2.59435e+06	6.05395e+06	4.00929e+06	919562	4.90021e+06	3.29016e+06	5.29107e+06	1.59902e+06	2.59435e+06	6.05395e+06	4.00929e+06	919562	4.90021e+06	3.29016e+06	28.1	4.6	0	0	0	0	High
Q9Y6E0	STK24	Serine/threonine-protein kinase 24 OS=Homo sapiens OX=9606 GN=STK24 PE=1 SV=1	7	3	14	2	0.615	0.528	1.203	0.846	0.922	1.473	0.734777	0.358188	0.893258	0.997127	0.892321	0.808336	2	2	2	1	2	2	2	2	2.22037e+06	2.58713e+06	1.38043e+06	488318	2.04359e+06	1.86461e+06	1.72729e+06	1.18159e+06	2.22037e+06	2.58713e+06	1.38043e+06	488318	2.04359e+06	1.86461e+06	1.72729e+06	1.18159e+06	16.6	19.1	0	1.27	16.59	9.16	High
P18077	RPL35A	60S ribosomal protein L35a OS=Homo sapiens OX=9606 GN=RPL35A PE=1 SV=2	62	11	74	11	0.967	0.797	1.104	0.904	0.715	1.149	0.597612	0.88604	0.794601	0.90162	0.811448	0.575902	11	11	11	11	11	11	11	11	4.74592e+08	5.97999e+08	4.46668e+08	3.98277e+08	5.01365e+08	6.80593e+08	4.15722e+08	4.04949e+08	4.74592e+08	5.97999e+08	4.46668e+08	3.98277e+08	5.01365e+08	6.80593e+08	4.15722e+08	4.04949e+08	17.14	31.67	18.89	12.27	18.01	24.99	High
Q9NXE8	CWC25	Pre-mRNA-splicing factor CWC25 homolog OS=Homo sapiens OX=9606 GN=CWC25 PE=1 SV=1	33	13	43	13	0.207	0.072	0.339	0.551	0.288	1.18	0.0533163	0.00385728	0.000622518	0.506912	0.0609738	0.643349	12	15	7	11	12	15	10	11	2.13567e+07	6.47426e+07	3.19448e+06	1.20249e+07	3.84813e+07	8.31351e+07	2.25284e+07	1.97454e+07	2.13567e+07	6.47426e+07	3.19448e+06	1.20249e+07	3.84813e+07	8.31351e+07	2.25284e+07	1.97454e+07	32.06	43.37	33.96	25.99	12.26	19.14	High
Q5T5X7	BEND3	BEN domain-containing protein 3 OS=Homo sapiens OX=9606 GN=BEND3 PE=1 SV=1	2	2	3	2	0.435	1.291	3.367	0.01	0.01	0.01	0.222417	0.463257	0.0124093	1e-17	1e-17	1e-17	2	2	2	1	2	2		1	1.36651e+06	655667	706153	163415	1.42181e+06	366549		278647	1.36651e+06	655667	706153	163415	1.42181e+06	366549		278647	69.93	42.23	0				High
Q8TDB6	DTX3L	E3 ubiquitin-protein ligase DTX3L OS=Homo sapiens OX=9606 GN=DTX3L PE=1 SV=1	5	3	7	3	1.127		1.441	0.856	1.34	1.42	0.488077		0.754258	0.968012	0.428286	0.833432	2	2	1	2	3	2	3	3	1.3213e+06	1.20431e+06	553651	557681	2.85724e+06	1.20437e+06	2.31587e+06	1.73506e+06	1.3213e+06	1.20431e+06	553651	557681	2.85724e+06	1.20437e+06	2.31587e+06	1.73506e+06	0		0	24.36	24.25	2.19	Peak Found
O43314	PPIP5K2	Inositol hexakisphosphate and diphosphoinositol-pentakisphosphate kinase 2 OS=Homo sapiens OX=9606 GN=PPIP5K2 PE=1 SV=3	2	2	2	2	0.443	0.315	100	0.994	0.743	100	0.165325	0.0403285	1e-17	0.830471	0.486992	1e-17	1	2	1		2	2	1		582108	1.13448e+06	258032		661297	785031	436545		582108	1.13448e+06	258032		661297	785031	436545		0	0		0	0		Peak Found
P51665	PSMD7	26S proteasome non-ATPase regulatory subunit 7 OS=Homo sapiens OX=9606 GN=PSMD7 PE=1 SV=2	11	2	6	2	0.58	0.409	1.263	1.763	1.702	2.922	0.52167	0.131058	0.964541	0.130706	0.271893	0.0278572	2	1	2	1	1	1	1	1	1.46588e+06	685536	829183	221892	296832	307388	523198	179065	1.46588e+06	685536	829183	221892	296832	307388	523198	179065	10.18	0	0	0	0	0	High
P62847	RPS24	40S ribosomal protein S24 OS=Homo sapiens OX=9606 GN=RPS24 PE=1 SV=1	41	6	124	6	0.775	0.254	0.831	0.904	0.373	0.992	0.898183	0.362537	0.306897	0.901371	0.189034	0.270644	12	13	13	13	12	13	12	13	1.04275e+08	3.3354e+08	8.81313e+07	1.01328e+08	1.33444e+08	3.88438e+08	1.26886e+08	1.03245e+08	1.04275e+08	3.3354e+08	8.81313e+07	1.01328e+08	1.33444e+08	3.88438e+08	1.26886e+08	1.03245e+08	16.7	17.43	11.15	32.88	29.17	22.72	High
O15371	EIF3D	Eukaryotic translation initiation factor 3 subunit D OS=Homo sapiens OX=9606 GN=EIF3D PE=1 SV=1	26	15	79	15	0.629	0.619	1.23	0.888	0.776	1.316	0.823292	0.928632	0.977656	0.900287	0.917066	0.950714	16	16	15	15	16	16	16	14	6.78841e+07	7.27171e+07	4.69917e+07	3.81585e+07	6.3028e+07	6.68598e+07	5.46298e+07	3.89064e+07	6.78841e+07	7.27171e+07	4.69917e+07	3.81585e+07	6.3028e+07	6.68598e+07	5.46298e+07	3.89064e+07	16.78	24.22	22.63	41.63	25.42	12.82	High
Q9NRL2	BAZ1A	Bromodomain adjacent to zinc finger domain protein 1A OS=Homo sapiens OX=9606 GN=BAZ1A PE=1 SV=2	14	19	43	19	0.299	0.64	1.386	0.335	0.797	1.43	0.111933	0.953283	0.727783	0.109837	0.952258	0.807513	19	18	10	8	19	18	16	11	1.36414e+08	5.44735e+07	1.14719e+08	1.71203e+08	9.55868e+07	5.26015e+07	1.46827e+08	1.02578e+08	1.36414e+08	5.44735e+07	1.14719e+08	1.71203e+08	9.55868e+07	5.26015e+07	1.46827e+08	1.02578e+08	52.17	69.81	5.49	15.54	47.75	25.54	High
Q92974	ARHGEF2	Rho guanine nucleotide exchange factor 2 OS=Homo sapiens OX=9606 GN=ARHGEF2 PE=1 SV=4	24	20	71	20	0.789	0.827	1.205	0.782	0.887	1.112	0.832522	0.832111	0.978998	0.999377	0.941543	0.496617	20	20	18	17	19	20	19	14	4.31877e+07	3.84742e+07	3.34922e+07	2.71601e+07	4.25027e+07	3.43672e+07	2.83255e+07	2.18796e+07	4.31877e+07	3.84742e+07	3.34922e+07	2.71601e+07	4.25027e+07	3.43672e+07	2.83255e+07	2.18796e+07	21.75	21.64	18.93	25.21	18.77	20.37	High
P62979	RPS27A	Ubiquitin-40S ribosomal protein S27a OS=Homo sapiens OX=9606 GN=RPS27A PE=1 SV=2	44	7	60	2	1.873	3.271	2.649	1.098	1.905	1.179	0.0854187	0.14793	0.0371607	0.644704	0.168641	0.640557	7	7	6	7	7	7	7	7	5.29998e+07	1.6446e+08	9.05735e+07	6.23423e+07	8.18819e+07	1.89653e+08	7.74158e+07	9.84824e+07	5.29998e+07	1.6446e+08	9.05735e+07	6.23423e+07	8.18819e+07	1.89653e+08	7.74158e+07	9.84824e+07	22.92	40.41	14.93	26.04	114.09	32.96	High
Q13416	ORC2	Origin recognition complex subunit 2 OS=Homo sapiens OX=9606 GN=ORC2 PE=1 SV=2	18	9	13	9	0.234	1.071	1.67	0.102	0.82	0.938	0.0216822	0.716464	0.426019	0.000149017	0.652326	0.180388	7	5	2	5	9	5	5	4	1.54818e+07	1.71191e+06	1.11432e+06	1.33935e+06	1.86409e+07	1.84101e+06	1.32228e+06	1.55026e+06	1.54818e+07	1.71191e+06	1.11432e+06	1.33935e+06	1.86409e+07	1.84101e+06	1.32228e+06	1.55026e+06	141.29	63.74	20.66	15.58	3.79	45.91	High
Q93074	MED12	Mediator of RNA polymerase II transcription subunit 12 OS=Homo sapiens OX=9606 GN=MED12 PE=1 SV=4	4	7	9	7	0.471	1.15	1.278	0.383	1.22	1.114	0.454885	0.521691	0.895341	0.178379	0.454607	0.50036	6	4	5	1	6	2	4	1	3.41635e+07	3.25012e+07	3.00196e+07	2.26947e+07	3.61426e+07	2.43649e+07	2.36455e+07	2.0352e+07	3.41635e+07	3.25012e+07	3.00196e+07	2.26947e+07	3.61426e+07	2.43649e+07	2.36455e+07	2.0352e+07	78.04	43.13	0	52.01	40.26	0	High
P04264	KRT1	Keratin, type II cytoskeletal 1 OS=Homo sapiens OX=9606 GN=KRT1 PE=1 SV=6	66	50	890	43	1.575	2.879	0.73	2.039	2.956	0.436	0.159427	0.183822	0.171296	0.124925	0.0356686	3.65014e-05	53	51	53	53	51	51	51	53	4.71453e+09	2.68486e+09	7.98186e+09	1.01795e+10	2.15462e+09	1.40192e+09	4.05181e+09	9.80742e+09	4.71453e+09	2.68486e+09	7.98186e+09	1.01795e+10	2.15462e+09	1.40192e+09	4.05181e+09	9.80742e+09	20.49	35.2	17.46	18.19	29.53	23.45	High
P36578	RPL4	60S ribosomal protein L4 OS=Homo sapiens OX=9606 GN=RPL4 PE=1 SV=5	49	27	367	27	0.527	0.25	0.818	0.778	0.447	1.121	0.570657	0.353175	0.287697	0.890321	0.310792	0.515236	31	31	30	31	31	30	30	30	1.33867e+09	2.98776e+09	7.4909e+08	8.91817e+08	1.39883e+09	2.70392e+09	1.18433e+09	1.07906e+09	1.33867e+09	2.98776e+09	7.4909e+08	8.91817e+08	1.39883e+09	2.70392e+09	1.18433e+09	1.07906e+09	21.96	28.86	20.09	32.45	21.73	17.16	High
P17987	TCP1	T-complex protein 1 subunit alpha OS=Homo sapiens OX=9606 GN=TCP1 PE=1 SV=1	58	28	222	28	1.012	0.912	1.116	1.003	1.03	1.355	0.54255	0.788483	0.815789	0.761721	0.716427	0.964716	29	30	29	28	30	28	30	28	2.74204e+08	2.97481e+08	2.90526e+08	2.47921e+08	2.71661e+08	2.75167e+08	2.75634e+08	2.04101e+08	2.74204e+08	2.97481e+08	2.90526e+08	2.47921e+08	2.71661e+08	2.75167e+08	2.75634e+08	2.04101e+08	15	21.01	11.83	24.03	22.95	13.77	High
O00257	CBX4	E3 SUMO-protein ligase CBX4 OS=Homo sapiens OX=9606 GN=CBX4 PE=1 SV=3	18	8	18	8	0.339	0.906	1.354	0.314	0.973	1.687	0.112094	0.888093	0.775322	0.066103	0.975585	0.394189	7	7	4	4	8	8	7	3	1.10076e+07	4.87268e+06	3.68262e+06	2.39349e+06	1.59531e+07	5.93627e+06	5.3177e+06	2.34416e+06	1.10076e+07	4.87268e+06	3.68262e+06	2.39349e+06	1.59531e+07	5.93627e+06	5.3177e+06	2.34416e+06	44.06	13.94	15.61	27.58	47.66	18.25	High
Q9BVI4	NOC4L	Nucleolar complex protein 4 homolog OS=Homo sapiens OX=9606 GN=NOC4L PE=1 SV=1	10	3	9	3	0.352	0.448	1.46	0.55	0.738	1.46	0.105847	0.211256	0.671568	0.39827	0.510899	0.785907	3	3	2	2	3	3	3	2	5.05407e+06	3.81364e+06	1.37542e+06	1.01274e+06	4.40926e+06	3.27233e+06	2.20853e+06	1.35119e+06	5.05407e+06	3.81364e+06	1.37542e+06	1.01274e+06	4.40926e+06	3.27233e+06	2.20853e+06	1.35119e+06	3.24	14.75	33.62	6.26	10.84	12.5	High
Q8WXD5	GEMIN6	Gem-associated protein 6 OS=Homo sapiens OX=9606 GN=GEMIN6 PE=1 SV=1	14	2	9	2	1.134	0.682	1.45	1.433	0.596	1.757	0.428146	0.647782	0.654519	0.303282	0.265801	0.316658	2	2	2	2	2	2	2	2	1.51353e+06	2.51674e+06	1.73415e+06	1.21693e+06	1.87633e+06	4.56104e+06	2.6934e+06	1.6164e+06	1.51353e+06	2.51674e+06	1.73415e+06	1.21693e+06	1.87633e+06	4.56104e+06	2.6934e+06	1.6164e+06	15.41	33.54	13.18	3.68	11.62	65.27	Peak Found
P54886	ALDH18A1	Delta-1-pyrroline-5-carboxylate synthase OS=Homo sapiens OX=9606 GN=ALDH18A1 PE=1 SV=2	55	35	254	35	0.961	0.861	1.035	0.89	0.908	1.026	0.606026	0.829479	0.664867	0.922415	0.876204	0.327851	37	35	34	35	35	35	36	35	2.21127e+08	2.2286e+08	2.10099e+08	2.03955e+08	2.18053e+08	2.14904e+08	1.99893e+08	2.12421e+08	2.21127e+08	2.2286e+08	2.10099e+08	2.03955e+08	2.18053e+08	2.14904e+08	1.99893e+08	2.12421e+08	18.3	28.1	17.38	17.37	26.11	17.44	High
P35249	RFC4	Replication factor C subunit 4 OS=Homo sapiens OX=9606 GN=RFC4 PE=1 SV=2	17	5	15	5	0.264	0.474	1.356	0.338	0.713	1.506	0.0369519	0.320909	0.772052	0.0942259	0.485095	0.664268	5	5	4	4	5	5	5	5	1.12232e+07	6.5371e+06	2.48438e+06	1.95342e+06	1.24731e+07	6.10277e+06	4.53849e+06	3.69705e+06	1.12232e+07	6.5371e+06	2.48438e+06	1.95342e+06	1.24731e+07	6.10277e+06	4.53849e+06	3.69705e+06	3.59	8.89	22.55	6.6	31.09	3.6	High
Q86UU1	PHLDB1	Pleckstrin homology-like domain family B member 1 OS=Homo sapiens OX=9606 GN=PHLDB1 PE=1 SV=1	3	4	10	4	1.227	1.088	2.044	1.412	1.269	2.217	0.368676	0.728333	0.163163	0.31896	0.508237	0.101606	4	4	4	3	4	4	4	2	2.14853e+06	2.28283e+06	2.50958e+06	1.14429e+06	2.05027e+06	1.57152e+06	1.99962e+06	517587	2.14853e+06	2.28283e+06	2.50958e+06	1.14429e+06	2.05027e+06	1.57152e+06	1.99962e+06	517587	8.64	26.67	24.56	33.42	17.64	13.4	High
F5HDE4	ORF45	Protein ORF45 OS=Human herpesvirus 8 type P (isolate GK18) OX=868565 GN=ORF45 PE=1 SV=1	18	5	35	5	0.677	2.064	2.692	0.501	1.631	2.629	0.972843	0.147964	0.0333946	0.391118	0.168261	0.0130332	6	4	5	3	5	5	5	5	4.44144e+07	6.68983e+06	1.42451e+07	4.4625e+06	3.6113e+07	1.02652e+07	1.71105e+07	7.98136e+06	4.44144e+07	6.68983e+06	1.42451e+07	4.4625e+06	3.6113e+07	1.02652e+07	1.71105e+07	7.98136e+06	34.66	31.65	15.5	30.26	12.15	6.74	High
Q9BY32	ITPA	Inosine triphosphate pyrophosphatase OS=Homo sapiens OX=9606 GN=ITPA PE=1 SV=2	13	2	6	2	0.909	0.69	1.678	0.607	0.552	1.187	0.735013	0.63406	0.391205	0.520753	0.174383	0.594448	2	2	2	2	2	2	2	2	2.20023e+06	3.09251e+06	1.97475e+06	1.21794e+06	2.38156e+06	2.96537e+06	1.43922e+06	1.22591e+06	2.20023e+06	3.09251e+06	1.97475e+06	1.21794e+06	2.38156e+06	2.96537e+06	1.43922e+06	1.22591e+06	39.76	48.43	55.16	22.37	88.69	16.13	Peak Found
Q5BKZ1	ZNF326	DBIRD complex subunit ZNF326 OS=Homo sapiens OX=9606 GN=ZNF326 PE=1 SV=2	18	9	24	9	0.664	0.891	1.39	0.552	0.983	1.322	0.823461	0.911892	0.721236	0.420155	0.96688	0.964832	8	8	7	7	8	8	7	7	1.24905e+07	9.45405e+06	7.7563e+06	5.76441e+06	1.57226e+07	8904676	7.95456e+06	6.23683e+06	1.24905e+07	9.45405e+06	7.7563e+06	5.76441e+06	1.57226e+07	8904676	7.95456e+06	6.23683e+06	18.38	14.25	21.54	23.14	24.49	9.59	High
Q9Y2U8	LEMD3	Inner nuclear membrane protein Man1 OS=Homo sapiens OX=9606 GN=LEMD3 PE=1 SV=2	7	5	6	5	0.256	0.451	0.999	0.353	0.704	1.247	0.0218395	0.201681	0.520348	0.065406	0.442084	0.720103	4	3	2	2	4	3	2	2	5.88197e+06	3.18494e+06	1.09954e+06	1.12096e+06	7.36689e+06	2.74482e+06	1.52913e+06	1.18965e+06	5.88197e+06	3.18494e+06	1.09954e+06	1.12096e+06	7.36689e+06	2.74482e+06	1.52913e+06	1.18965e+06	34.17	88.96	18.01	72.33	48.27	18.1	High
Q86UE4	MTDH	Protein LYRIC OS=Homo sapiens OX=9606 GN=MTDH PE=1 SV=2	37	18	75	18	0.248	0.076	0.913	0.468	0.306	1.67	0.0487852	0.0432811	0.442079	0.312245	0.101706	0.414975	19	17	13	13	17	18	15	13	4.9612e+07	1.06129e+08	2.44284e+07	3.15112e+07	5.57797e+07	8.29704e+07	4.13344e+07	2.41137e+07	4.9612e+07	1.06129e+08	2.44284e+07	3.15112e+07	5.57797e+07	8.29704e+07	4.13344e+07	2.41137e+07	34.52	38.34	15.98	25.16	10.29	19.02	High
F5HF47	ORF68	Packaging protein UL32 homolog OS=Human herpesvirus 8 type P (isolate GK18) OX=868565 GN=ORF68 PE=3 SV=1	28	8	34	8	1.63	2.092	4.049	1.147	1.89	2.755	0.126044	0.143722	0.00127652	0.471486	0.0804469	0.00792987	7	6	6	5	7	8	7	6	1.49887e+07	1.04269e+07	2.24566e+07	5.54808e+06	2.00963e+07	1.35476e+07	2.34739e+07	7.43373e+06	1.49887e+07	1.04269e+07	2.24566e+07	5.54808e+06	2.00963e+07	1.35476e+07	2.34739e+07	7.43373e+06	28.21	13.69	8.55	15.05	16.27	17.32	High
P62269	RPS18	40S ribosomal protein S18 OS=Homo sapiens OX=9606 GN=RPS18 PE=1 SV=3	30	5	19	5	1.161	0.877	1.495	1.272	1.083	1.17	0.417078	0.876076	0.581396	0.433052	0.738427	0.620419	5	5	5	5	5	5	5	4	1.27247e+07	1.46621e+07	1.43915e+07	9.42341e+06	1.21742e+07	1.32529e+07	1.3927e+07	9.0067e+06	1.27247e+07	1.46621e+07	1.43915e+07	9.42341e+06	1.21742e+07	1.32529e+07	1.3927e+07	9.0067e+06	6.87	7.39	19.81	16.36	13.66	5.12	High
P49757	NUMB	Protein numb homolog OS=Homo sapiens OX=9606 GN=NUMB PE=1 SV=2	4	2	6	2	0.678	0.505	1.438	1.308	1.011	2.082	0.830453	0.309745	0.684384	0.375729	0.934814	0.158441	2	2	2	1	2	1	2	1	2.90588e+06	3.4296e+06	1.7912e+06	782151	1.45788e+06	1.17478e+06	1.91797e+06	570671	2.90588e+06	3.4296e+06	1.7912e+06	782151	1.45788e+06	1.17478e+06	1.91797e+06	570671	38.59	43.66	0	3.71	0	0	High
P16401	H1-5	Histone H1.5 OS=Homo sapiens OX=9606 GN=H1-5 PE=1 SV=3	39	14	107	9	0.568	0.107	0.416	2.608	0.474	1.411	0.676486	0.0866703	0.00401766	0.049799	0.358559	0.845411	5	7	5	6	6	7	7	6	4.88679e+07	4.18592e+08	2.79122e+07	6.16127e+07	5.51542e+07	4.8793e+08	2.63319e+08	1.76685e+08	4.88679e+07	4.18592e+08	2.79122e+07	6.16127e+07	5.51542e+07	4.8793e+08	2.63319e+08	1.76685e+08	6.91	10.81	6.97	11.59	28.89	4.87	High
P52564	MAP2K6	Dual specificity mitogen-activated protein kinase kinase 6 OS=Homo sapiens OX=9606 GN=MAP2K6 PE=1 SV=1	13	4	7	3	0.683	0.757	1.213	0.989	0.706	1.234	0.810931	0.87121	0.993908	0.705245	0.471281	0.766089	3	4	2	3	4	4	4	3	3.53279e+06	1.15576e+07	2.28416e+06	5.76791e+06	5.62376e+06	1.35702e+07	9.56151e+06	7.50449e+06	3.53279e+06	1.15576e+07	2.28416e+06	5.76791e+06	5.62376e+06	1.35702e+07	9.56151e+06	7.50449e+06	15.18	4.71	19.37	47.51	5.74	4.51	Peak Found
Q9Y2F5	ICE1	Little elongation complex subunit 1 OS=Homo sapiens OX=9606 GN=ICE1 PE=1 SV=5	2	4	5	4	1	0.911	100	0.271		1.84	0.61076	0.944435	1e-17	0.0220932		0.428394	4	2	2		4	2	2	2	1.91675e+06	1.21902e+06	1.00506e+06		3.11162e+06	727569	418379	404241	1.91675e+06	1.21902e+06	1.00506e+06		3.11162e+06	727569	418379	404241	43.58	71.83		13.63		0	High
Q5JWF2	GNAS	Guanine nucleotide-binding protein G(s) subunit alpha isoforms XLas OS=Homo sapiens OX=9606 GN=GNAS PE=1 SV=2	9	10	50	9	0.794	0.693	1.264	0.853	0.765	1.242	0.822962	0.989162	0.919226	0.868594	0.899519	0.78247	9	10	10	10	9	10	10	9	3.93838e+07	5.12298e+07	2.952e+07	2.57183e+07	4.0375e+07	5.22269e+07	3.5707e+07	2.52206e+07	3.93838e+07	5.12298e+07	2.952e+07	2.57183e+07	4.0375e+07	5.22269e+07	3.5707e+07	2.52206e+07	14.92	10.37	18.86	8.64	16.22	16.27	High
Q9Y4W6	AFG3L2	AFG3-like protein 2 OS=Homo sapiens OX=9606 GN=AFG3L2 PE=1 SV=2	25	20	88	20	0.847	0.616	1.11	0.934	0.874	1.129	0.745215	0.929478	0.806037	0.814034	0.9038	0.530893	20	20	18	19	20	20	20	17	4.98115e+07	6.35987e+07	4.13435e+07	4.22955e+07	4.94429e+07	5.37521e+07	4.406e+07	4.30199e+07	4.98115e+07	6.35987e+07	4.13435e+07	4.22955e+07	4.94429e+07	5.37521e+07	4.406e+07	4.30199e+07	13.64	24.44	22.91	25.71	40.16	17.95	High
P49419	ALDH7A1	Alpha-aminoadipic semialdehyde dehydrogenase OS=Homo sapiens OX=9606 GN=ALDH7A1 PE=1 SV=5	5	2	3	2	0.946	1.168	1.273	1.276	1.587	100	0.739218	0.614923	0.968354	0.414216	0.277707	1e-17	2	2	1	1	2	2	1		1.36266e+06	1.03888e+06	490371	385358	1.0651e+06	1.1339e+06	559131		1.36266e+06	1.03888e+06	490371	385358	1.0651e+06	1.1339e+06	559131		0	0	0	0	0		High
Q9ULD4	BRPF3	Bromodomain and PHD finger-containing protein 3 OS=Homo sapiens OX=9606 GN=BRPF3 PE=1 SV=2	1	2	2	2	0.01	0.01		0.295	0.343	1.027	1e-17	1e-17		0.0209942	0.0140494	0.321055	2	2			2	2	2	1	769288	951418			1.22951e+06	1.11785e+06	361204	187399	769288	951418			1.22951e+06	1.11785e+06	361204	187399				8.34	43.92	0	High
Q96L91	EP400	E1A-binding protein p400 OS=Homo sapiens OX=9606 GN=EP400 PE=1 SV=4	2	5	7	5	0.75	100	2.417	0.505	2.636	1.159	0.985711	1e-17	0.0991151	0.30839	0.0400566	0.534305	5		3	1	5	1	4	1	2.0117e+06		841328	71002.1	2.87984e+06	90318.2	1.10733e+06	422934	2.0117e+06		841328	71002.1	2.87984e+06	90318.2	1.10733e+06	422934	4.79		0	21.86	0	0	High
Q7L9L4	MOB1B	MOB kinase activator 1B OS=Homo sapiens OX=9606 GN=MOB1B PE=1 SV=3	21	4	10	4	0.742	0.542	1.345	0.718	0.681	1.618	0.919202	0.617494	0.788419	0.875935	0.556286	0.484963	3	3	2	2	3	2	2	2	1.77957e+07	2.27957e+07	1.17353e+07	8.66106e+06	2.55087e+07	23948791	1.78248e+07	1.09975e+07	1.77957e+07	2.27957e+07	1.17353e+07	8.66106e+06	2.55087e+07	23948791	1.78248e+07	1.09975e+07	18.65	7.55	1.21	3.47	14.76	0.27	High
Q2HR82	K8	E3 SUMO-protein ligase K-bZIP OS=Human herpesvirus 8 type P (isolate GK18) OX=868565 GN=K8 PE=1 SV=1	33	11	80	11	0.986	3.81	7.471	0.915	3.7	8.147	0.574355	0.112323	1.1586e-06	0.88458	0.0134847	3.08473e-11	10	8	10	8	10	7	10	6	1.56366e+08	3.62263e+07	1.62432e+08	2.08848e+07	1.60663e+08	3.7027e+07	1.60378e+08	2.00233e+07	1.56366e+08	3.62263e+07	1.62432e+08	2.08848e+07	1.60663e+08	3.7027e+07	1.60378e+08	2.00233e+07	22.12	22.8	10.61	28.02	32.79	35.21	High
P49411	TUFM	Elongation factor Tu, mitochondrial OS=Homo sapiens OX=9606 GN=TUFM PE=1 SV=2	55	23	189	23	1	0.94	0.979	1.142	0.933	1.093	0.556964	0.76702	0.560746	0.597122	0.841726	0.456958	25	25	24	23	25	25	25	24	2.15218e+08	2.63753e+08	2.16989e+08	2.1307e+08	2.14757e+08	2.7751e+08	2.24969e+08	1.95598e+08	2.15218e+08	2.63753e+08	2.16989e+08	2.1307e+08	2.14757e+08	2.7751e+08	2.24969e+08	1.95598e+08	31.16	26.92	21.39	25.31	40.63	19.96	High
Q9Y5L0	TNPO3	Transportin-3 OS=Homo sapiens OX=9606 GN=TNPO3 PE=1 SV=3	8	6	15	6	0.578	0.523	0.996	0.547	0.502	0.988	0.554527	0.444558	0.590965	0.447258	0.127055	0.264585	5	6	4	4	6	6	5	4	6.01051e+06	1.85209e+07	3.37496e+06	6.3828e+06	7.17337e+06	1.61103e+07	7.01657e+06	7.16831e+06	6.01051e+06	1.85209e+07	3.37496e+06	6.3828e+06	7.17337e+06	1.61103e+07	7.01657e+06	7.16831e+06	19.61	17.31	56.61	26.88	32.91	29.51	High
P00367	GLUD1	Glutamate dehydrogenase 1, mitochondrial OS=Homo sapiens OX=9606 GN=GLUD1 PE=1 SV=2	14	6	11	6	1.209	1.377	1.201	1.706	1.263	1.034	0.352277	0.516638	0.972038	0.194404	0.484296	0.342698	5	4	5	4	3	4	6	4	5.91313e+07	5.15525e+07	1.33789e+08	1.10791e+08	4.54465e+07	5.12285e+07	7.89521e+07	1.65446e+08	5.91313e+07	5.15525e+07	1.33789e+08	1.10791e+08	4.54465e+07	5.12285e+07	7.89521e+07	1.65446e+08	42.92	15.45	2.64	41.68	36.37	58.38	High
Q9Y2R5	MRPS17	28S ribosomal protein S17, mitochondrial OS=Homo sapiens OX=9606 GN=MRPS17 PE=1 SV=1	36	3	8	3	0.733	1.076	1.345	0.995	0.852	1.557	0.916503	0.700318	0.788666	0.721383	0.765306	0.577435	3	3	3	2	3	3	3	2	4.13263e+06	3.56435e+06	3.62075e+06	2.46724e+06	3.67087e+06	3.19608e+06	3.6351e+06	2.10857e+06	4.13263e+06	3.56435e+06	3.62075e+06	2.46724e+06	3.67087e+06	3.19608e+06	3.6351e+06	2.10857e+06	68.79	27.87	30.85	24.16	0.32	43.29	High
Q9ULC4	MCTS1	Malignant T-cell-amplified sequence 1 OS=Homo sapiens OX=9606 GN=MCTS1 PE=1 SV=1	23	3	7	3	0.981	0.326	0.943	1.159	0.56	1.52	0.626483	0.0624049	0.461313	0.540124	0.211474	0.639104	2	2	1	2	2	2	2	1	1.64057e+06	4.89731e+06	1.41248e+06	1.63215e+06	1.764e+06	3.61968e+06	2.61144e+06	1.57934e+06	1.64057e+06	4.89731e+06	1.41248e+06	1.63215e+06	1.764e+06	3.61968e+06	2.61144e+06	1.57934e+06	0	0	0	47.11	49.17	0	High
Q9NTJ3	SMC4	Structural maintenance of chromosomes protein 4 OS=Homo sapiens OX=9606 GN=SMC4 PE=1 SV=2	13	14	42	14	0.78	1.015	1.192	0.783	1.031	1.113	0.830748	0.691788	0.954976	0.983548	0.792983	0.498054	12	12	11	10	11	11	13	12	1.91006e+07	1.57572e+07	1.50276e+07	1.09517e+07	1.87336e+07	1.25447e+07	1.6025e+07	1.38012e+07	1.91006e+07	1.57572e+07	1.50276e+07	1.09517e+07	1.87336e+07	1.25447e+07	1.6025e+07	1.38012e+07	11.16	27.21	14.7	24.87	22.63	22.12	High
Q6ZSR9	2	Uncharacterized protein FLJ45252 OS=Homo sapiens OX=9606 PE=2 SV=2	25	5	11	5	1.367	1.789	3.392	0.875	1.057	2.896	0.231037	0.167666	0.00601844	0.940818	0.862163	0.0105625	5	5	5	1	5	5	4	1	2.84792e+06	2.14255e+06	4.00908e+06	215368	3.34329e+06	2.54574e+06	2.33352e+06	175599	2.84792e+06	2.14255e+06	4.00908e+06	215368	3.34329e+06	2.54574e+06	2.33352e+06	175599	13.7	16.51	0	5.18	18.91	0	High
Q13470	TNK1	Non-receptor tyrosine-protein kinase TNK1 OS=Homo sapiens OX=9606 GN=TNK1 PE=1 SV=3	18	9	20	9	1.478	10.965	100	0.841	5.973	2.147	0.172642	1.66878e-05	1e-17	0.888682	1.04748e-05	0.082229	9	4	9		9	5	9	1	1.5055e+07	1.19309e+06	2.25638e+07		2.28789e+07	2.02038e+06	1.88175e+07	1.62719e+06	1.5055e+07	1.19309e+06	2.25638e+07		2.28789e+07	2.02038e+06	1.88175e+07	1.62719e+06	15.09	12.11		14.16	10.32	0	High
Q8WXF1	PSPC1	Paraspeckle component 1 OS=Homo sapiens OX=9606 GN=PSPC1 PE=1 SV=1	19	10	45	9	0.616	1.301	2.007	0.478	1.254	1.807	0.838232	0.447284	0.180081	0.369828	0.436226	0.269137	9	8	8	8	8	9	9	8	3.62477e+07	1.6404e+07	2.28275e+07	1.4797e+07	4.39544e+07	1.82596e+07	2.269e+07	9.44838e+06	3.62477e+07	1.6404e+07	2.28275e+07	1.4797e+07	4.39544e+07	1.82596e+07	2.269e+07	9.44838e+06	19.9	21.51	18.52	14.96	14.99	21.91	High
Q6ZUT1	NKAPD1	Uncharacterized protein NKAPD1 OS=Homo sapiens OX=9606 GN=NKAPD1 PE=1 SV=2	17	6	14	6	0.01	0.01	0.01	1.686	0.332	1.155	1e-17	1e-17	1e-17	0.120297	0.0113124	0.587545	3	6		5	5	6	5	4	1.0563e+06	1.32817e+07		4.30444e+06	3.77045e+06	1.9009e+07	6.15954e+06	4.564e+06	1.0563e+06	1.32817e+07		4.30444e+06	3.77045e+06	1.9009e+07	6.15954e+06	4.564e+06				18.18	38.72	12.53	Peak Found
Q9NW82	WDR70	WD repeat-containing protein 70 OS=Homo sapiens OX=9606 GN=WDR70 PE=1 SV=1	23	14	29	14	0.115	0.763	1.704	0.124	0.817	1.328	0.000476424	0.87156	0.367272	0.00088258	0.70943	0.976343	13	7	6	5	13	8	7	4	6.02951e+07	1.26806e+07	6.11835e+06	4.93567e+06	8.1816e+07	1.2758e+07	6.60292e+06	5.88042e+06	6.02951e+07	1.26806e+07	6.11835e+06	4.93567e+06	8.1816e+07	1.2758e+07	6.60292e+06	5.88042e+06	32.26	36.79	54.81	8.98	27.9	49.52	High
Q9BZJ0	CRNKL1	Crooked neck-like protein 1 OS=Homo sapiens OX=9606 GN=CRNKL1 PE=1 SV=4	9	8	21	8	0.53	0.418	1.045	0.543	0.923	1.044	0.479722	0.253393	0.684095	0.433221	0.91641	0.361548	8	7	7	6	8	8	6	8	9.00099e+06	7.04108e+06	6.07098e+06	5.88959e+06	1.04037e+07	7.07928e+06	4.6115e+06	8.71708e+06	9.00099e+06	7.04108e+06	6.07098e+06	5.88959e+06	1.04037e+07	7.07928e+06	4.6115e+06	8.71708e+06	22.33	34.29	23.52	31.59	53.99	41.03	High
P11413	G6PD	Glucose-6-phosphate 1-dehydrogenase OS=Homo sapiens OX=9606 GN=G6PD PE=1 SV=4	23	11	51	11	0.859	1.075	1.078	0.996	0.838	1.719	0.700154	0.614512	0.74572	0.674762	0.899571	0.357219	10	11	9	9	10	10	10	8	1.73611e+07	1.86208e+07	1.74726e+07	1.52163e+07	1.75191e+07	1.94943e+07	1.56356e+07	1.04924e+07	1.73611e+07	1.86208e+07	1.74726e+07	1.52163e+07	1.75191e+07	1.94943e+07	1.56356e+07	1.04924e+07	14.58	22.26	32.21	24.15	23.31	28.79	High
P04259	KRT6B	Keratin, type II cytoskeletal 6B OS=Homo sapiens OX=9606 GN=KRT6B PE=1 SV=5	52	37	306	4	3.235	6.031	2.05	3.436	5.157	0.473	0.00531484	0.00171178	0.162197	0.0019806	0.000116195	0.00013046	5	4	5	5	4	3	5	5	9.47476e+06	3.80227e+06	2.52459e+07	1.54125e+07	1.63827e+06	983761	7.07273e+06	1.37295e+07	9.47476e+06	3.80227e+06	2.52459e+07	1.54125e+07	1.63827e+06	983761	7.07273e+06	1.37295e+07	19.27	16.28	7.83	30.39	4.85	39.27	High
O00505	KPNA3	Importin subunit alpha-4 OS=Homo sapiens OX=9606 GN=KPNA3 PE=1 SV=2	30	14	73	9	0.235	0.455	1.246	0.276	0.663	1.551	0.0431114	0.650073	0.950158	0.0533612	0.66321	0.587554	14	14	11	12	14	13	12	13	1.0935e+08	5.57079e+07	2.39759e+07	1.96667e+07	1.42878e+08	5.19938e+07	3.38593e+07	2.28192e+07	1.0935e+08	5.57079e+07	2.39759e+07	1.96667e+07	1.42878e+08	5.19938e+07	3.38593e+07	2.28192e+07	11.96	18.26	17.18	29.57	10.64	21.17	High
P49755	TMED10	Transmembrane emp24 domain-containing protein 10 OS=Homo sapiens OX=9606 GN=TMED10 PE=1 SV=2	12	3	5	3	0.827	0.903	0.964	1.175	1.202	1.324	0.869267	0.895227	0.53327	0.46797	0.591787	0.968532	2	2	2	2	3	2	3	2	7.23064e+06	6.57201e+06	5.93094e+06	6.26341e+06	6.1308e+06	5.66686e+06	7.50393e+06	5.10091e+06	7.23064e+06	6.57201e+06	5.93094e+06	6.26341e+06	6.1308e+06	5.66686e+06	7.50393e+06	5.10091e+06	24.06	10.4	33.15	6.48	11.77	3.59	Peak Found
Q5T749	KPRP	Keratinocyte proline-rich protein OS=Homo sapiens OX=9606 GN=KPRP PE=1 SV=1	31	14	69	14	1.855	2.974	0.692	1.628	2.829	0.363	0.0885614	0.115852	0.130809	0.177149	0.00878298	1.6284e-06	13	12	14	14	11	6	13	14	4.63879e+07	2.74399e+07	7.83392e+07	1.20963e+08	2.4307e+07	1.31062e+07	3.29323e+07	1.01769e+08	4.63879e+07	2.74399e+07	7.83392e+07	1.20963e+08	2.4307e+07	1.31062e+07	3.29323e+07	1.01769e+08	19.01	19.25	20.2	25.1	36.61	7.14	High
Q96D46	NMD3	60S ribosomal export protein NMD3 OS=Homo sapiens OX=9606 GN=NMD3 PE=1 SV=1	21	9	45	9	0.729	0.76	1.104	0.906	1.045	1.292	0.92184	0.865285	0.793991	0.850996	0.851329	0.897949	8	8	7	9	8	9	8	9	8.38458e+06	8.16138e+06	6.45797e+06	6.26012e+06	1.042e+07	9.16782e+06	8.71003e+06	7.416e+06	8.38458e+06	8.16138e+06	6.45797e+06	6.26012e+06	1.042e+07	9.16782e+06	8.71003e+06	7.416e+06	22.14	35.95	26.61	36.28	23.82	8.38	High
Q96AG4	LRRC59	Leucine-rich repeat-containing protein 59 OS=Homo sapiens OX=9606 GN=LRRC59 PE=1 SV=1	46	13	39	13	0.732	0.106	0.501	2.307	0.529	1.44	0.970805	0.041465	0.0174104	0.0373812	0.407983	0.787851	9	13	9	12	9	13	12	10	1.12091e+07	7.51879e+07	8.53444e+06	1.5505e+07	1.29818e+07	5.94223e+07	2.81034e+07	1.99987e+07	1.12091e+07	7.51879e+07	8.53444e+06	1.5505e+07	1.29818e+07	5.94223e+07	2.81034e+07	1.99987e+07	14.44	34.59	10.27	23.51	31.13	26.41	High
Q07002	CDK18	Cyclin-dependent kinase 18 OS=Homo sapiens OX=9606 GN=CDK18 PE=1 SV=4	8	3	6	2	2.078	2.939	1.084	1.598	1.216	0.651	0.0776851	0.0545965	0.755857	0.240953	0.573067	0.00805476	1	2	1	1	2	2	2	2	1.56793e+07	1.11804e+07	3.25884e+07	3.00745e+07	9.39114e+06	8.49216e+06	1.63642e+07	4.16931e+07	1.56793e+07	1.11804e+07	3.25884e+07	3.00745e+07	9.39114e+06	8.49216e+06	1.63642e+07	4.16931e+07	0	0	0	13.14	72.97	79.23	Peak Found
Q658Y4	FAM91A1	Protein FAM91A1 OS=Homo sapiens OX=9606 GN=FAM91A1 PE=1 SV=3	3	2	5	2	1.011	1.108	1.545	0.932	0.991	2.119	0.662656	0.714864	0.632502	0.899402	0.934538	0.207057	1	2	1	2	2	2	2	2	563165	659132	569460	433025	737740	756447	680001	485308	563165	659132	569460	433025	737740	756447	680001	485308	0	0	0	5.18	36.26	117.22	Peak Found
Q12904	AIMP1	Aminoacyl tRNA synthase complex-interacting multifunctional protein 1 OS=Homo sapiens OX=9606 GN=AIMP1 PE=1 SV=2	49	13	72	13	0.938	0.46	1.233	1.12	0.74	1.291	0.596592	0.716647	0.972522	0.541296	0.869138	0.8953	14	15	13	13	13	15	14	15	4.44218e+07	8.35399e+07	3.77159e+07	3.3785e+07	4.2249e+07	5.73811e+07	4.26432e+07	3.37731e+07	4.44218e+07	8.35399e+07	3.77159e+07	3.3785e+07	4.2249e+07	5.73811e+07	4.26432e+07	3.37731e+07	18.6	18.26	9.3	20.03	22.05	24.89	High
Q9Y266	NUDC	Nuclear migration protein nudC OS=Homo sapiens OX=9606 GN=NUDC PE=1 SV=1	44	13	45	13	3.018	2.528	6.92	1.638	1.589	6.108	0.00984202	0.226675	3.20506e-06	0.222433	0.226041	2.35771e-08	11	11	13	10	12	12	12	9	4.69528e+07	3.60975e+07	1.01817e+08	1.41631e+07	5.8309e+07	4.12444e+07	6.4464e+07	9.74544e+06	4.69528e+07	3.60975e+07	1.01817e+08	1.41631e+07	5.8309e+07	4.12444e+07	6.4464e+07	9.74544e+06	15.69	7.31	11.38	37.56	10.63	49.95	High
P42285	MTREX	Exosome RNA helicase MTR4 OS=Homo sapiens OX=9606 GN=MTREX PE=1 SV=3	12	11	28	11	0.442	0.613	1.268	0.504	0.757	1.416	0.448813	0.60094	0.912852	0.336207	0.583907	0.835362	12	11	11	10	12	10	11	9	1.83638e+07	1.11733e+07	7.76293e+06	6.07193e+06	2.09154e+07	9.65539e+06	8.22749e+06	5.81512e+06	1.83638e+07	1.11733e+07	7.76293e+06	6.07193e+06	2.09154e+07	9.65539e+06	8.22749e+06	5.81512e+06	19.51	19.38	12.82	24.56	45.1	19.82	High
Q92766	RREB1	Ras-responsive element-binding protein 1 OS=Homo sapiens OX=9606 GN=RREB1 PE=1 SV=3	2	2	2	2	0.01			0.01			1e-17			1e-17			2				1				3.10216e+06				1.68609e+06				3.10216e+06				1.68609e+06										High
O95425	SVIL	Supervillin OS=Homo sapiens OX=9606 GN=SVIL PE=1 SV=2	1	2	4	2	0.634		100	0.862	1.858	100	0.549162		1e-17	0.944402	0.190742	1e-17	2	1	1		2	2	1		673775	230432	304898		815976	456244	527444		673775	230432	304898		815976	456244	527444		0			0	0		High
Q9Y2X7	GIT1	ARF GTPase-activating protein GIT1 OS=Homo sapiens OX=9606 GN=GIT1 PE=1 SV=2	10	4	6	4	0.905	1.15	1.439	0.96	1.988	1.546	0.808744	0.634342	0.681517	0.834817	0.0776808	0.654707	2	3	3	1	2	3	3	1	447146	908731	1.7961e+06	953771	511239	662474	2.17824e+06	1.09276e+06	447146	908731	1.7961e+06	953771	511239	662474	2.17824e+06	1.09276e+06	24.43	39.58	0	4.95	56.88	0	Peak Found
P20339	RAB5A	Ras-related protein Rab-5A OS=Homo sapiens OX=9606 GN=RAB5A PE=1 SV=2	34	6	29	4	0.878	0.663	1.204	1.016	0.998	1.331	0.777612	0.668797	0.977302	0.650193	0.930417	0.983722	4	4	3	4	4	4	4	4	5.67006e+06	7.92271e+06	4.81709e+06	4.96041e+06	4.97955e+06	5.97157e+06	5.01993e+06	3.60476e+06	5.67006e+06	7.92271e+06	4.81709e+06	4.96041e+06	4.97955e+06	5.97157e+06	5.01993e+06	3.60476e+06	40.89	13.1	1.98	14.87	73.58	39.19	High
P36543	ATP6V1E1	V-type proton ATPase subunit E 1 OS=Homo sapiens OX=9606 GN=ATP6V1E1 PE=1 SV=1	9	2	2	2		2.07	100	100	0.808	100		0.138629	1e-17	1e-17	0.590277	1e-17	1	2	1			2	2		344560	642310	642295			649203	543067		344560	642310	642295			649203	543067			0			22.52		Peak Found
P09525	ANXA4	Annexin A4 OS=Homo sapiens OX=9606 GN=ANXA4 PE=1 SV=4	17	5	11	4	0.492	0.764	1.6	0.989	0.911	1.932	0.348731	0.781927	0.45816	0.749684	0.870184	0.238775	4	4	4	3	4	3	4	2	4.63207e+06	3.30067e+06	2.54045e+06	995344	2.81656e+06	1.62973e+06	2.30667e+06	489336	4.63207e+06	3.30067e+06	2.54045e+06	995344	2.81656e+06	1.62973e+06	2.30667e+06	489336	22.65	29.71	49.19	20.85	18.44	3.63	High
Q15369	ELOC	Elongin-C OS=Homo sapiens OX=9606 GN=ELOC PE=1 SV=1	30	2	5	2	1.046	1.483	1.365	0.843	1.372	1.32	0.538629	0.348294	0.858897	0.998739	0.388432	0.861961	4	4	2	1	4	4	4	2	1.8693e+06	1.34826e+06	968808	336595	2.10902e+06	1.32151e+06	1.78503e+06	548365	1.8693e+06	1.34826e+06	968808	336595	2.10902e+06	1.32151e+06	1.78503e+06	548365	33.43	37.9	0	45.82	33.62	17.31	High
Q9UM00	TMCO1	Calcium load-activated calcium channel OS=Homo sapiens OX=9606 GN=TMCO1 PE=1 SV=2	20	5	27	5	0.761	0.383	0.975	0.861	0.624	1.05	0.872595	0.398261	0.55245	0.852561	0.45438	0.371382	5	5	4	4	5	5	4	4	2.35431e+07	4.15743e+07	1.74362e+07	1.61252e+07	2.39697e+07	3.44285e+07	1.90749e+07	1.84618e+07	2.35431e+07	4.15743e+07	1.74362e+07	1.61252e+07	2.39697e+07	3.44285e+07	1.90749e+07	1.84618e+07	11.86	29.89	28.7	7.43	27.8	2.65	High
P09884	POLA1	DNA polymerase alpha catalytic subunit OS=Homo sapiens OX=9606 GN=POLA1 PE=1 SV=2	10	11	19	11	0.31	0.799	1.029	0.224	1.122	1.005	0.0589584	0.840941	0.653991	0.0130085	0.740821	0.277456	10	9	6	4	11	7	7	3	8.15192e+06	3.04133e+06	2.31463e+06	1.53677e+06	1.34986e+07	2.58724e+06	1.94606e+06	1.08203e+06	8.15192e+06	3.04133e+06	2.31463e+06	1.53677e+06	1.34986e+07	2.58724e+06	1.94606e+06	1.08203e+06	32.08	19.9	57.23	25.28	60.22	90.98	High
Q5JRA6	MIA3	Transport and Golgi organization protein 1 homolog OS=Homo sapiens OX=9606 GN=MIA3 PE=1 SV=1	3	5	5	5	3.336	5.977	3.574	1.274	3.15	2.098	0.00262569	0.000347994	0.00388744	0.437297	0.00274291	0.160192	2	2	5	3	3	1	3	1	1.2185e+06	392596	6.44246e+06	2.5309e+06	1.8126e+06	263291	2.10952e+06	262280	1.2185e+06	392596	6.44246e+06	2.5309e+06	1.8126e+06	263291	2.10952e+06	262280	65.56	27.2	58.73	0	0	0	Peak Found
Q04917	YWHAH	14-3-3 protein eta OS=Homo sapiens OX=9606 GN=YWHAH PE=1 SV=4	48	13	66	8	0.919	0.931	1.265	0.976	0.907	1.631	0.611025	0.765025	0.916774	0.675359	0.95733	0.467275	7	8	7	7	8	8	7	7	1.97581e+07	2.10271e+07	1.88499e+07	1.69943e+07	2.06243e+07	2.18984e+07	1.89933e+07	1.19031e+07	1.97581e+07	2.10271e+07	1.88499e+07	1.69943e+07	2.06243e+07	2.18984e+07	1.89933e+07	1.19031e+07	20.66	20.7	19.49	9.86	10.25	23.19	High
P61009	SPCS3	Signal peptidase complex subunit 3 OS=Homo sapiens OX=9606 GN=SPCS3 PE=1 SV=1	16	3	8	3	1.038	1.051	1.42	1.249	0.812	1.342	0.539444	0.692198	0.679102	0.437656	0.68624	0.992445	3	3	3	3	3	3	3	3	1.1213e+07	1.1466e+07	1.20845e+07	8.4639e+06	8.23529e+06	1.19492e+07	1.02634e+07	6.8951e+06	1.1213e+07	1.1466e+07	1.20845e+07	8.4639e+06	8.23529e+06	1.19492e+07	1.02634e+07	6.8951e+06	16.65	12.97	13.71	7.08	2.48	28.97	High
P51398	DAP3	28S ribosomal protein S29, mitochondrial OS=Homo sapiens OX=9606 GN=DAP3 PE=1 SV=1	10	4	6	4	1.099	0.623	1.2	0.883	0.729	1.223	0.536896	0.525869	0.93524	0.927615	0.488229	0.687927	2	3	2	2	3	3	3	2	622213	2.52531e+06	1.54191e+06	1.36615e+06	1.78731e+06	2.66752e+06	1.69612e+06	1.31944e+06	622213	2.52531e+06	1.54191e+06	1.36615e+06	1.78731e+06	2.66752e+06	1.69612e+06	1.31944e+06	0	44.33	20.19	28.46	16.2	26.84	Peak Found
O60318	MCM3AP	Germinal-center associated nuclear protein OS=Homo sapiens OX=9606 GN=MCM3AP PE=1 SV=2	7	10	12	10	0.309	0.981	100	0.248	0.69	100	0.0574433	0.835374	1e-17	0.0118172	0.382127	1e-17	9	2	5		9	3	5		7.59169e+06	888842	1.87163e+06		8.76311e+06	1.21718e+06	1.22963e+06		7.59169e+06	888842	1.87163e+06		8.76311e+06	1.21718e+06	1.22963e+06		28.9	48.01		31.46	13.61		High
Q96KQ7	EHMT2	Histone-lysine N-methyltransferase EHMT2 OS=Homo sapiens OX=9606 GN=EHMT2 PE=1 SV=3	12	10	18	10	0.271	1.507	4.884	0.131	0.968	0.647	0.0325566	0.334496	0.000449634	0.000340628	0.976532	0.0112573	9	5	2	1	10	7	4	1	9.01252e+06	867927	800718	133030	1.28308e+07	1.41805e+06	1.1743e+06	639819	9.01252e+06	867927	800718	133030	1.28308e+07	1.41805e+06	1.1743e+06	639819	139.78	105.97	0	67.55	55.09	0	High
Q00587	CDC42EP1	Cdc42 effector protein 1 OS=Homo sapiens OX=9606 GN=CDC42EP1 PE=1 SV=1	4	2	2	2	1.777	4.047	1.25	6.809	2.597	1.294	0.114281	0.00765242	0.942144	1.21473e-05	0.0139909	0.902541	2	2	2	2	1	1	2	2	1.26344e+06	614604	2.18619e+06	2.28257e+06	212063	558164	2.89363e+06	2.78698e+06	1.26344e+06	614604	2.18619e+06	2.28257e+06	212063	558164	2.89363e+06	2.78698e+06	57.51	63.42	150.37	0	0	110.77	Peak Found
Q969M3	YIPF5	Protein YIPF5 OS=Homo sapiens OX=9606 GN=YIPF5 PE=1 SV=1	8	2	6	2	0.723	0.665	1.084	0.679	0.704	1.248	0.897187	0.65562	0.756687	0.677741	0.480727	0.798138	2	2	2	2	2	2	2	2	4.31469e+06	4.71898e+06	3.10934e+06	2.97409e+06	5.66335e+06	5.54715e+06	3.91869e+06	3.18794e+06	4.31469e+06	4.71898e+06	3.10934e+06	2.97409e+06	5.66335e+06	5.54715e+06	3.91869e+06	3.18794e+06	10.92	20.25	40.98	12.43	2.23	8.05	High
Q8N3E9	PLCD3	1-phosphatidylinositol 4,5-bisphosphate phosphodiesterase delta-3 OS=Homo sapiens OX=9606 GN=PLCD3 PE=1 SV=3	3	2	4	2	1.213	1.314	1.385	1.012	0.932	0.999	0.375268	0.47941	0.760896	0.745943	0.899398	0.260931	1	1	1	1	1	2	1	1	1.24349e+06	1.14832e+06	1.50849e+06	1.08902e+06	1.37184e+06	1.81208e+06	1.38815e+06	1.38895e+06	1.24349e+06	1.14832e+06	1.50849e+06	1.08902e+06	1.37184e+06	1.81208e+06	1.38815e+06	1.38895e+06	0	0	0	0	0	0	High
Q8N1G0	ZNF687	Zinc finger protein 687 OS=Homo sapiens OX=9606 GN=ZNF687 PE=1 SV=1	14	13	26	13	0.202	1.165	2.684	0.142	1.111	1.669	0.0293204	0.600875	0.0340328	0.000508097	0.791173	0.416536	10	6	5	5	10	4	5	5	2.55289e+07	3.24279e+06	4.02665e+06	1.82293e+06	2.8139e+07	2.21359e+06	3.03156e+06	2.31108e+06	2.55289e+07	3.24279e+06	4.02665e+06	1.82293e+06	2.8139e+07	2.21359e+06	3.03156e+06	2.31108e+06	33.26	24.95	41.42	16.69	24.41	24.56	High
O14828	SCAMP3	Secretory carrier-associated membrane protein 3 OS=Homo sapiens OX=9606 GN=SCAMP3 PE=1 SV=3	16	3	5	3	0.651	0.674	0.968	0.552	0.738	0.767	0.738625	0.628135	0.539386	0.446564	0.509434	0.0377169	3	3	3	3	3	3	3	2	3.75008e+06	3.79306e+06	2.54901e+06	2.67533e+06	3.41646e+06	3.19218e+06	2.00368e+06	1.46395e+06	3.75008e+06	3.79306e+06	2.54901e+06	2.67533e+06	3.41646e+06	3.19218e+06	2.00368e+06	1.46395e+06	10.5	22.55	12.55	24.37	10.1	95.33	High
P52732	KIF11	Kinesin-like protein KIF11 OS=Homo sapiens OX=9606 GN=KIF11 PE=1 SV=2	11	10	23	10	1.285	1.421	1.882	1.1	1.375	1.379	0.317255	0.370024	0.24291	0.52368	0.294704	0.912234	7	8	8	8	8	9	10	8	1.89354e+07	1.63216e+07	2.93754e+07	2.77123e+07	1.27083e+07	1.37234e+07	2.18151e+07	3.22597e+07	1.89354e+07	1.63216e+07	2.93754e+07	2.77123e+07	1.27083e+07	1.37234e+07	2.18151e+07	3.22597e+07	20.46	26.92	33.56	45.61	34.17	57.1	High
O95084	PRSS23	Serine protease 23 OS=Homo sapiens OX=9606 GN=PRSS23 PE=1 SV=1	7	2	2	2				2.439	1.43	1.386				0.0256503	0.337528	0.983561	1	1	1	1	2	2	2	1	87453.2	111547	321028	178128	468147	859218	1.217e+06	715338	87453.2	111547	321028	178128	468147	859218	1.217e+06	715338				15.88	2.31	0	Peak Found
O15484	CAPN5	Calpain-5 OS=Homo sapiens OX=9606 GN=CAPN5 PE=1 SV=2	10	4	12	4	0.278	0.59	0.861	0.417	0.443	1.72	0.0487786	0.408129	0.29045	0.164993	0.0445293	0.569074	4	3	3	2	4	3	3	1	3.78251e+06	882345	498590	386763	3.15883e+06	1.17481e+06	507034	90041.7	3.78251e+06	882345	498590	386763	3.15883e+06	1.17481e+06	507034	90041.7	42.14	11.76	34.9	25.96	8.62	0	High
Q9H6Y2	WDR55	WD repeat-containing protein 55 OS=Homo sapiens OX=9606 GN=WDR55 PE=1 SV=2	5	2	2	2	0.132	0.523	0.864	0.123	0.896	100	0.000174895	0.289986	0.293221	6.38674e-05	0.780241	1e-17	2	1	1	1	2	1	2		5.59511e+06	915058	478927	554285	6.95293e+06	635328	863112		5.59511e+06	915058	478927	554285	6.95293e+06	635328	863112		0	0	0	3.95	0		High
Q15910	EZH2	Histone-lysine N-methyltransferase EZH2 OS=Homo sapiens OX=9606 GN=EZH2 PE=1 SV=2	4	2	6	2	0.24	0.37	1.555	0.316	0.851	0.898	0.00692908	0.127537	0.637584	0.0311617	0.644299	0.159206	1	1	1	1	2	2	1	1	734329	476628	176471	113489	1.18747e+06	419825	290493	323545	734329	476628	176471	113489	1.18747e+06	419825	290493	323545	0	0	0	0	0	0	High
Q9H2U1	DHX36	ATP-dependent DNA/RNA helicase DHX36 OS=Homo sapiens OX=9606 GN=DHX36 PE=1 SV=2	9	7	8	7	0.987	0.805	1.329	0.733	0.683	1.879	0.599143	0.936444	0.813515	0.805412	0.426072	0.211952	6	6	5	5	7	6	6	4	4.90942e+06	5.30678e+06	3.75935e+06	2.35815e+06	6.11167e+06	5.11354e+06	3.5517e+06	3.27646e+06	4.90942e+06	5.30678e+06	3.75935e+06	2.35815e+06	6.11167e+06	5.11354e+06	3.5517e+06	3.27646e+06	24.22	21.4	27.44	9.02	10.45	33.53	High
Q69YH5	CDCA2	Cell division cycle-associated protein 2 OS=Homo sapiens OX=9606 GN=CDCA2 PE=1 SV=2	15	12	27	12	0.261	1.683	0.724	0.156	0.9	0.581	0.048161	0.239041	0.123261	0.00125111	0.830766	0.0034478	13	5	2	1	13	2	4	1	1.71947e+07	1.13237e+06	1.02455e+06	1.11556e+06	2.54305e+07	827087	1.30111e+06	708985	1.71947e+07	1.13237e+06	1.02455e+06	1.11556e+06	2.54305e+07	827087	1.30111e+06	708985	189.81	76.04	0	81.15	41.75	0	High
Q9NQ88	TIGAR	Fructose-2,6-bisphosphatase TIGAR OS=Homo sapiens OX=9606 GN=TIGAR PE=1 SV=1	16	3	8	3	0.813	0.894	1.322	0.842	0.8	0.932	0.895045	0.993997	0.823597	0.994633	0.642026	0.182773	3	3	3	3	3	3	3	3	2.91474e+06	2.79925e+06	2.36626e+06	1.60664e+06	2.5525e+06	2.72653e+06	2.30995e+06	2.45316e+06	2.91474e+06	2.79925e+06	2.36626e+06	1.60664e+06	2.5525e+06	2.72653e+06	2.30995e+06	2.45316e+06	1.23	6.75	29.64	9.33	16.18	65.27	Peak Found
O14745	SLC9A3R1	Na(+)/H(+) exchange regulatory cofactor NHE-RF1 OS=Homo sapiens OX=9606 GN=SLC9A3R1 PE=1 SV=4	11	4	9	4	0.71	0.8	1.773	0.63	1.033	1.653	0.887044	0.922024	0.312919	0.603224	0.85981	0.43761	4	4	3	3	4	4	4	3	7.99035e+06	6.95709e+06	5.1344e+06	2.66866e+06	8.13886e+06	5.03493e+06	5.46135e+06	2.94324e+06	7.99035e+06	6.95709e+06	5.1344e+06	2.66866e+06	8.13886e+06	5.03493e+06	5.46135e+06	2.94324e+06	34.2	11.64	8.06	31.79	26.66	7.51	High
P10620	MGST1	Microsomal glutathione S-transferase 1 OS=Homo sapiens OX=9606 GN=MGST1 PE=1 SV=1	19	3	15	3	0.834	0.914	1.315	0.78	0.958	1.445	0.854876	0.881431	0.834984	0.90819	0.978782	0.776914	3	3	3	3	3	3	3	3	5.03651e+06	5.05758e+06	5.04398e+06	3.11406e+06	5.10789e+06	4.28379e+06	4.06811e+06	2.81355e+06	5.03651e+06	5.05758e+06	5.04398e+06	3.11406e+06	5.10789e+06	4.28379e+06	4.06811e+06	2.81355e+06	73.19	69.8	49.59	26.11	6.24	52.8	High
Q9NVZ3	NECAP2	Adaptin ear-binding coat-associated protein 2 OS=Homo sapiens OX=9606 GN=NECAP2 PE=1 SV=1	13	2	7	2	0.965	1.082	1.506	0.704	0.903	1.206	0.646994	0.701353	0.57159	0.727046	0.827625	0.648583	2	2	2	2	2	2	2	2	2.13115e+06	1.90781e+06	2.05955e+06	1.36431e+06	2.28212e+06	1.77828e+06	1.6092e+06	1.35485e+06	2.13115e+06	1.90781e+06	2.05955e+06	1.36431e+06	2.28212e+06	1.77828e+06	1.6092e+06	1.35485e+06	20.75	3.89	7.46	17.13	5.33	17.93	High
Q5VZK9	CARMIL1	F-actin-uncapping protein LRRC16A OS=Homo sapiens OX=9606 GN=CARMIL1 PE=1 SV=1	14	17	38	17	0.901	0.928	1.609	0.986	1.057	1.609	0.690284	0.776258	0.454143	0.784572	0.685099	0.497509	16	16	16	15	15	15	16	14	7.30407e+07	2.74818e+08	1.71248e+08	4.71119e+07	9.13606e+07	2.14508e+08	1.78096e+08	6.06938e+07	7.30407e+07	2.74818e+08	1.71248e+08	4.71119e+07	9.13606e+07	2.14508e+08	1.78096e+08	6.06938e+07	25.44	28.19	35.29	25.71	24.9	34.54	High
Q9NUQ6	SPATS2L	SPATS2-like protein OS=Homo sapiens OX=9606 GN=SPATS2L PE=1 SV=2	14	7	21	7	0.577	0.398	1.385	0.707	0.498	1.61	0.741453	0.345714	0.728427	0.812079	0.157573	0.496228	6	7	6	6	7	7	6	7	1.30711e+07	2.263e+07	1.03956e+07	7.00406e+06	2.01739e+07	2.16647e+07	1.1475e+07	8.73678e+06	1.30711e+07	2.263e+07	1.03956e+07	7.00406e+06	2.01739e+07	2.16647e+07	1.1475e+07	8.73678e+06	55.01	29.27	42.38	12.84	41.21	37.99	High
P42765	ACAA2	3-ketoacyl-CoA thiolase, mitochondrial OS=Homo sapiens OX=9606 GN=ACAA2 PE=1 SV=2	7	2	2	2	100	100	2.108	100	100	1.452	1e-17	1e-17	0.160799	1e-17	1e-17	0.782272			2	1			2	2			1.23865e+06	429886			2.23458e+06	1.66143e+06			1.23865e+06	429886			2.23458e+06	1.66143e+06			0			22.56	Not Found
Q9Y5K5	UCHL5	Ubiquitin carboxyl-terminal hydrolase isozyme L5 OS=Homo sapiens OX=9606 GN=UCHL5 PE=1 SV=3	11	2	2	2	0.769	3.137	1.032	0.763	2.886	100	0.894228	0.0235535	0.557437	0.731934	0.0323009	1e-17	1	1	1	1	1	1	1		607405	148896	467106	452629	652526	172627	498155		607405	148896	467106	452629	652526	172627	498155		0	0	0	0	0		Peak Found
Q9UHA3	RSL24D1	Probable ribosome biogenesis protein RLP24 OS=Homo sapiens OX=9606 GN=RSL24D1 PE=1 SV=1	21	3	17	3	0.21	0.192	0.601	0.413	0.476	1.008	0.0109856	0.0140085	0.0585451	0.175285	0.0888425	0.297819	4	4	3	4	4	4	4	3	1.20651e+07	1.60196e+07	2.95127e+06	4.31449e+06	1.68134e+07	1.50323e+07	6.82563e+06	5.98157e+06	1.20651e+07	1.60196e+07	2.95127e+06	4.31449e+06	1.68134e+07	1.50323e+07	6.82563e+06	5.98157e+06	4.62	3.7	1.82	6.15	22.07	6.14	High
Q03111	MLLT1	Protein ENL OS=Homo sapiens OX=9606 GN=MLLT1 PE=1 SV=2	12	5	28	5	0.306	0.423	1.24	0.305	0.548	1.466	0.105401	0.235464	0.959213	0.0545572	0.194178	0.737148	5	5	4	4	4	4	4	3	1.53136e+07	1.22981e+07	4.35547e+06	2.67382e+06	1.9896e+07	1.04657e+07	6.72994e+06	3.36443e+06	1.53136e+07	1.22981e+07	4.35547e+06	2.67382e+06	1.9896e+07	1.04657e+07	6.72994e+06	3.36443e+06	42.31	28.7	48.1	32.97	10.03	1.05	High
O60563	CCNT1	Cyclin-T1 OS=Homo sapiens OX=9606 GN=CCNT1 PE=1 SV=1	17	10	24	10	1.685	3.527	7.532	1.056	2.707	6.39	0.116018	0.0310044	1.03779e-06	0.573227	0.0094172	8.97252e-09	8	9	10	5	8	9	10	5	1.80198e+07	8.94396e+06	3.64027e+07	2.44463e+06	2.41418e+07	1.00944e+07	2.93996e+07	2.87792e+06	1.80198e+07	8.94396e+06	3.64027e+07	2.44463e+06	2.41418e+07	1.00944e+07	2.93996e+07	2.87792e+06	26.93	25.55	18.42	14.68	26.32	27.44	High
P00533	EGFR	Epidermal growth factor receptor OS=Homo sapiens OX=9606 GN=EGFR PE=1 SV=2	3	3	6	3	1.414	1.23	1.124	0.787	1.112	1.136	0.230332	0.557647	0.831964	0.906603	0.755946	0.523973	2	3	2	2	3	3	3	2	1.97885e+06	2.3307e+06	2.30008e+06	2.12477e+06	2.63727e+06	1943425	2.30031e+06	1.41339e+06	1.97885e+06	2.3307e+06	2.30008e+06	2.12477e+06	2.63727e+06	1943425	2.30031e+06	1.41339e+06	64.34	38.76	16.47	14.99	12.08	54.8	High
Q96GQ7	DDX27	Probable ATP-dependent RNA helicase DDX27 OS=Homo sapiens OX=9606 GN=DDX27 PE=1 SV=2	32	28	133	28	0.385	0.156	0.686	0.747	0.33	1.03	0.256857	0.173608	0.125008	0.836171	0.130631	0.335241	27	30	18	21	27	30	23	21	1.12401e+08	2.93968e+08	4.09419e+07	6.30963e+07	1.18644e+08	2.73032e+08	8.97884e+07	7.87112e+07	1.12401e+08	2.93968e+08	4.09419e+07	6.30963e+07	1.18644e+08	2.73032e+08	8.97884e+07	7.87112e+07	17.96	11.14	25.77	32.84	23.79	24.92	High
Q70EL1	USP54	Inactive ubiquitin carboxyl-terminal hydrolase 54 OS=Homo sapiens OX=9606 GN=USP54 PE=1 SV=4	7	9	13	9	3.471	7.715	4.265	100	5.097	3.531	0.00107659	0.000121447	0.000777557	1e-17	5.05554e-05	0.000332202	1	1	7	2		1	4	1	230338	197043	8.19354e+06	670543		261063	3.84518e+06	284548	230338	197043	8.19354e+06	670543		261063	3.84518e+06	284548	0	0	3.82		0	0	Peak Found
P62753	RPS6	40S ribosomal protein S6 OS=Homo sapiens OX=9606 GN=RPS6 PE=1 SV=1	37	14	186	14	0.763	0.634	1.102	0.783	0.7	1.079	0.92129	0.946311	0.78998	0.899341	0.783773	0.429208	16	17	16	16	16	17	16	16	6.88646e+08	8.59892e+08	5.39827e+08	4.53e+08	7.36528e+08	7.52721e+08	5.66604e+08	4.93951e+08	6.88646e+08	8.59892e+08	5.39827e+08	4.53e+08	7.36528e+08	7.52721e+08	5.66604e+08	4.93951e+08	21.03	21.5	18.68	16.72	20.15	20.2	High
A5YKK6	CNOT1	CCR4-NOT transcription complex subunit 1 OS=Homo sapiens OX=9606 GN=CNOT1 PE=1 SV=2	6	12	37	12	2.14	2.338	3.096	1.754	2.236	3.694	0.072556	0.108152	0.0123387	0.12916	0.0312794	0.00018835	12	12	12	10	12	12	11	9	1.61598e+07	1.37782e+07	3.08546e+07	1.5952e+07	1.61035e+07	1.29444e+07	2.13681e+07	1.46301e+07	1.61598e+07	1.37782e+07	3.08546e+07	1.5952e+07	1.61035e+07	1.29444e+07	2.13681e+07	1.46301e+07	24.69	33.44	73.57	20.45	48.4	24.96	High
Q96SK2	TMEM209	Transmembrane protein 209 OS=Homo sapiens OX=9606 GN=TMEM209 PE=1 SV=2	5	2	3	2	0.01	0.01		0.782	0.842	100	1e-17	1e-17		0.770303	0.630451	1e-17	2	2			2	1	1		759403	565425			747940	459945	387258		759403	565425			747940	459945	387258					0	0		High
O75533	SF3B1	Splicing factor 3B subunit 1 OS=Homo sapiens OX=9606 GN=SF3B1 PE=1 SV=3	44	52	231	52	0.155	1.054	2.574	0.123	1.013	2.52	0.00539729	0.68777	0.0447359	0.000849665	0.737857	0.0199753	58	48	46	37	58	48	46	34	6.7737e+08	1.11474e+08	1.30333e+08	4.57171e+07	8.70491e+08	1.16697e+08	1.30933e+08	4.92765e+07	6.7737e+08	1.11474e+08	1.30333e+08	4.57171e+07	8.70491e+08	1.16697e+08	1.30933e+08	4.92765e+07	21.99	25.1	26.37	29.39	25.36	29.77	High
Q7RTP6	MICAL3	[F-actin]-monooxygenase MICAL3 OS=Homo sapiens OX=9606 GN=MICAL3 PE=1 SV=2	4	6	12	6	0.275	0.802	2.417	0.441	1.569	2.072	0.0314351	0.935965	0.0660038	0.217526	0.254909	0.107953	6	6	4	4	6	6	6	4	6.33392e+06	5.44578e+06	4.90223e+06	1.74884e+06	7.89714e+06	6.09673e+06	5.66384e+06	1.90913e+06	6.33392e+06	5.44578e+06	4.90223e+06	1.74884e+06	7.89714e+06	6.09673e+06	5.66384e+06	1.90913e+06	9.21	12.67	74.36	44.36	19.32	38.19	High
Q96BK5	PINX1	PIN2/TERF1-interacting telomerase inhibitor 1 OS=Homo sapiens OX=9606 GN=PINX1 PE=1 SV=2	34	10	26	10	0.033	0.197	0.619	0.065	0.419	1.112	7.13883e-08	0.0128192	0.0552585	5.21566e-06	0.0502079	0.480472	10	8	3	3	9	8	3	3	6.07487e+07	1.1603e+07	1.71417e+06	1.08143e+06	8.74848e+07	1.30484e+07	2.32405e+06	1.59839e+06	6.07487e+07	1.1603e+07	1.71417e+06	1.08143e+06	8.74848e+07	1.30484e+07	2.32405e+06	1.59839e+06	0.88	29.22	0	0.77	4.07	0	High
Q92917	GPKOW	G-patch domain and KOW motifs-containing protein OS=Homo sapiens OX=9606 GN=GPKOW PE=1 SV=2	15	6	12	6	0.358	1.003	1.537	0.265	0.959	1.525	0.134932	0.792974	0.531181	0.0374952	0.963097	0.631602	6	5	5	3	6	3	5	3	1.03786e+07	3.37678e+06	3.50874e+06	1.72634e+06	1.31145e+07	2.01238e+06	2.71785e+06	1.88892e+06	1.03786e+07	3.37678e+06	3.50874e+06	1.72634e+06	1.31145e+07	2.01238e+06	2.71785e+06	1.88892e+06	7.93	18.72	1.15	5.56	2.01	35.26	High
Q8NF37	LPCAT1	Lysophosphatidylcholine acyltransferase 1 OS=Homo sapiens OX=9606 GN=LPCAT1 PE=1 SV=2	6	2	5	2	0.345	0.408	0.746	0.323	0.459	0.706	0.130547	0.162811	0.148743	0.0395511	0.0566877	0.0256481	2	2	1	1	2	2	2	1	2.34893e+06	1.70629e+06	327588	439009	2.24064e+06	1.59894e+06	833654	890159	2.34893e+06	1.70629e+06	327588	439009	2.24064e+06	1.59894e+06	833654	890159	0	0	0	109.81	52.83	0	High
Q6PI48	DARS2	Aspartate--tRNA ligase, mitochondrial OS=Homo sapiens OX=9606 GN=DARS2 PE=1 SV=1	16	9	33	9	0.879	0.967	1.063	0.938	0.74	1.046	0.719347	0.772197	0.717126	0.834107	0.537527	0.363924	8	8	9	8	9	9	7	8	1.44537e+07	1.3894e+07	1.19561e+07	1.14645e+07	1.16504e+07	1.31752e+07	9.84557e+06	1.06564e+07	1.44537e+07	1.3894e+07	1.19561e+07	1.14645e+07	1.16504e+07	1.31752e+07	9.84557e+06	1.06564e+07	19.66	19.9	14.57	31.28	37.96	17.37	High
Q9P270	SLAIN2	SLAIN motif-containing protein 2 OS=Homo sapiens OX=9606 GN=SLAIN2 PE=1 SV=2	12	6	12	6	0.747	2.34	7.536	0.654	1.818	5.587	0.97623	0.0882389	1.03097e-06	0.683645	0.165606	1.47611e-07	6	4	5	1	6	1	4	1	9.88103e+06	2.65459e+06	6.57504e+06	238197	1.07854e+07	859078	4.92508e+06	257789	9.88103e+06	2.65459e+06	6.57504e+06	238197	1.07854e+07	859078	4.92508e+06	257789	10.29	28.99	0	22.4	0	0	High
P30041	PRDX6	Peroxiredoxin-6 OS=Homo sapiens OX=9606 GN=PRDX6 PE=1 SV=3	37	10	88	10	0.952	0.687	1.107	0.995	0.793	1.218	0.618039	0.994677	0.799976	0.772421	0.945249	0.729354	11	11	11	11	11	11	11	11	1.23938e+08	1.72274e+08	1.17665e+08	1.02002e+08	1.06777e+08	1.5575e+08	1.1636e+08	9.46959e+07	1.23938e+08	1.72274e+08	1.17665e+08	1.02002e+08	1.06777e+08	1.5575e+08	1.1636e+08	9.46959e+07	13.7	24.91	11.08	18.71	11.99	15.73	High
Q9UQR1	ZNF148	Zinc finger protein 148 OS=Homo sapiens OX=9606 GN=ZNF148 PE=1 SV=2	36	18	33	18	0.152	1.223	2.769	0.194	1.361	1.337	0.00442616	0.488309	0.0275777	0.0070969	0.432085	0.996862	19	7	7	4	18	6	6	4	3.18057e+07	4.35485e+06	3.86954e+06	1.81333e+06	3.78436e+07	5.04193e+06	3.61477e+06	2.27664e+06	3.18057e+07	4.35485e+06	3.86954e+06	1.81333e+06	3.78436e+07	5.04193e+06	3.61477e+06	2.27664e+06	70.98	96.82	22.76	130.48	24.49	39.28	High
Q15149	PLEC	Plectin OS=Homo sapiens OX=9606 GN=PLEC PE=1 SV=3	52	262	1559	254	1.042	2.802	0.804	2.383	3.946	2.064	0.507996	0.192231	0.266765	0.0710973	0.00997	0.11102	279	256	278	283	265	240	277	263	2.91678e+09	1.1995e+09	3.1106e+09	3.83364e+09	1.5626e+09	1.0479e+09	3.65018e+09	1.81945e+09	2.91678e+09	1.1995e+09	3.1106e+09	3.83364e+09	1.5626e+09	1.0479e+09	3.65018e+09	1.81945e+09	18.73	19.28	15.6	18.69	24.49	18.01	High
P53004	BLVRA	Biliverdin reductase A OS=Homo sapiens OX=9606 GN=BLVRA PE=1 SV=2	47	14	65	14	0.807	0.752	1.061	0.78	0.918	1.012	0.811887	0.917379	0.713427	0.934149	0.848136	0.303816	12	11	12	11	13	12	12	13	4.76932e+07	4.40488e+07	3.81545e+07	3.60521e+07	5.61691e+07	4.78713e+07	3.56316e+07	4.13967e+07	4.76932e+07	4.40488e+07	3.81545e+07	3.60521e+07	5.61691e+07	4.78713e+07	3.56316e+07	4.13967e+07	20.16	17.18	33.41	37.08	40.08	19.56	High
P51608	MECP2	Methyl-CpG-binding protein 2 OS=Homo sapiens OX=9606 GN=MECP2 PE=1 SV=1	35	13	34	13	0.023	0.058	0.343	0.053	0.373		1.44496e-07	2.09439e-06	0.000357973	4.75654e-07	0.0230317		12	11	1	3	12	12	1	3	4.19959e+07	1.45698e+07	328649	1.53246e+06	5.08034e+07	1.31578e+07	348529	2.31049e+06	4.19959e+07	1.45698e+07	328649	1.53246e+06	5.08034e+07	1.31578e+07	348529	2.31049e+06	0	0	0	0	0		High
Q9UKD2	MRTO4	mRNA turnover protein 4 homolog OS=Homo sapiens OX=9606 GN=MRTO4 PE=1 SV=2	34	9	42	9	0.525	0.232	0.741	1.138	0.455	1.098	0.644972	0.114864	0.183366	0.499042	0.137707	0.467722	9	9	8	9	9	9	9	9	1.78338e+07	3.85583e+07	9.0141e+06	1.30182e+07	1.63058e+07	3.78158e+07	1.72889e+07	1.63475e+07	1.78338e+07	3.85583e+07	9.0141e+06	1.30182e+07	1.63058e+07	3.78158e+07	1.72889e+07	1.63475e+07	20.83	13.23	13.99	16.28	7.32	13.21	High
P19447	ERCC3	General transcription and DNA repair factor IIH helicase subunit XPB OS=Homo sapiens OX=9606 GN=ERCC3 PE=1 SV=1	8	6	23	6	0.582	0.511	1.489	0.733	0.703	1.407	0.567167	0.417195	0.588848	0.804494	0.469246	0.853826	6	6	5	5	6	6	5	3	6.1495e+06	6.29769e+06	3.1278e+06	2.17113e+06	5.95986e+06	5.8455e+06	3.76996e+06	1.93969e+06	6.1495e+06	6.29769e+06	3.1278e+06	2.17113e+06	5.95986e+06	5.8455e+06	3.76996e+06	1.93969e+06	22.22	11.65	6.95	12.57	18.22	19.8	High
Q96EP5	DAZAP1	DAZ-associated protein 1 OS=Homo sapiens OX=9606 GN=DAZAP1 PE=1 SV=1	14	4	21	4	1.156	1.216	1.413	1.167	1.514	1.648	0.393312	0.514683	0.688724	0.471302	0.206919	0.444532	4	4	4	4	4	4	4	4	2.72778e+07	2.63791e+07	6.00359e+07	6.17369e+07	2.53578e+07	1.94682e+07	3.23388e+07	6.53966e+07	2.72778e+07	2.63791e+07	6.00359e+07	6.17369e+07	2.53578e+07	1.94682e+07	3.23388e+07	6.53966e+07	20.38	14.63	32.44	14.86	24.07	27.2	High
Q9UKY7	CDV3	Protein CDV3 homolog OS=Homo sapiens OX=9606 GN=CDV3 PE=1 SV=1	30	4	7	4	0.386	100	100	0.33	3.485	100	0.1444	1e-17	1e-17	0.0418445	0.00114565	1e-17	4		2		4	2	2		5.40758e+06		1.87528e+06		7.01497e+06	679001	1.83796e+06		5.40758e+06		1.87528e+06		7.01497e+06	679001	1.83796e+06		13.76			37.53	0		High
Q9Y450	HBS1L	HBS1-like protein OS=Homo sapiens OX=9606 GN=HBS1L PE=1 SV=1	9	4	13	4	0.58	0.554	1.151	0.855	0.789	1.388	0.583828	0.386577	0.856713	0.982876	0.612255	0.954549	3	4	4	3	3	4	4	3	2.13475e+06	2.94897e+06	1.88428e+06	1.37689e+06	1.92697e+06	2.3459e+06	2.10177e+06	1.0384e+06	2.13475e+06	2.94897e+06	1.88428e+06	1.37689e+06	1.92697e+06	2.3459e+06	2.10177e+06	1.0384e+06	22.19	58.04	56.24	50.16	33.28	37.44	High
Q9H501	ESF1	ESF1 homolog OS=Homo sapiens OX=9606 GN=ESF1 PE=1 SV=1	16	15	31	15	0.115	0.448	0.682	0.152	0.626	0.966	0.00523651	0.299268	0.120577	0.00229418	0.314266	0.230298	14	13	5	6	14	11	8	9	4.19615e+07	1.59701e+07	2.1643e+06	5.996e+06	4.34779e+07	1.56883e+07	7.66011e+06	4.72911e+06	4.19615e+07	1.59701e+07	2.1643e+06	5.996e+06	4.34779e+07	1.56883e+07	7.66011e+06	4.72911e+06	108.51	112.33	55.64	83.94	28.94	26.63	High
Q16637	SMN1	Survival motor neuron protein OS=Homo sapiens OX=9606 GN=SMN1 PE=1 SV=1	24	6	40	6	0.649	0.543	1.486	0.985	0.512	1.89	0.786497	0.479428	0.592439	0.747597	0.219568	0.204295	6	6	6	4	6	6	5	2	1.10856e+07	1.61378e+07	7.11745e+06	4.36098e+06	1.45969e+07	3.05432e+07	1.36908e+07	5.20947e+06	1.10856e+07	1.61378e+07	7.11745e+06	4.36098e+06	1.45969e+07	3.05432e+07	1.36908e+07	5.20947e+06	28.57	26.8	32.38	9.38	7.06	1.61	High
Q9Y2P8	RCL1	RNA 3'-terminal phosphate cyclase-like protein OS=Homo sapiens OX=9606 GN=RCL1 PE=1 SV=3	4	2	8	2	0.389	0.688	1.395	0.461	0.995	1.579	0.158715	0.630813	0.726639	0.218979	0.975164	0.557611	2	2	2	2	2	2	2	2	4.93846e+06	2.79432e+06	1.92654e+06	1.39195e+06	5.22187e+06	2.49184e+06	2.3819e+06	1.51958e+06	4.93846e+06	2.79432e+06	1.92654e+06	1.39195e+06	5.22187e+06	2.49184e+06	2.3819e+06	1.51958e+06	20.41	23.73	36.33	23.42	43.47	17.24	High
Q8IY37	DHX37	Probable ATP-dependent RNA helicase DHX37 OS=Homo sapiens OX=9606 GN=DHX37 PE=1 SV=1	12	11	31	11	0.3	0.237	0.856	0.41	0.442	1.273	0.0869597	0.100899	0.345165	0.197988	0.115574	0.854717	10	11	8	10	11	11	11	10	1.43481e+07	3.42841e+07	3.91394e+06	7.78082e+06	2.03112e+07	3.844e+07	1.35765e+07	1.04434e+07	1.43481e+07	3.42841e+07	3.91394e+06	7.78082e+06	2.03112e+07	3.844e+07	1.35765e+07	1.04434e+07	14.49	30.74	22.39	17.66	20.36	31.06	High
P27635	RPL10	60S ribosomal protein L10 OS=Homo sapiens OX=9606 GN=RPL10 PE=1 SV=4	50	13	153	13	0.779	0.658	1.213	0.901	0.832	1.299	0.891221	0.973641	0.993448	0.906189	0.992093	0.91379	17	16	17	17	17	17	17	16	3.69999e+08	4.20151e+08	2.95306e+08	2.45483e+08	3.57138e+08	4.0588e+08	3.34872e+08	2.41287e+08	3.69999e+08	4.20151e+08	2.95306e+08	2.45483e+08	3.57138e+08	4.0588e+08	3.34872e+08	2.41287e+08	16.6	21.29	11.09	14.39	22.38	22.85	High
Q8TDN6	BRIX1	Ribosome biogenesis protein BRX1 homolog OS=Homo sapiens OX=9606 GN=BRIX1 PE=1 SV=2	43	16	118	16	0.441	0.264	0.774	0.59	0.44	1.235	0.374163	0.380427	0.224726	0.536484	0.297952	0.767221	18	18	16	18	17	18	17	17	5.63256e+08	3.13122e+08	2.20725e+08	1.96874e+08	6.43332e+08	3.6363e+08	2.32603e+08	2.19732e+08	5.63256e+08	3.13122e+08	2.20725e+08	1.96874e+08	6.43332e+08	3.6363e+08	2.32603e+08	2.19732e+08	25.44	28.27	31.18	39.78	19.58	19.77	High
Q8N442	GUF1	Translation factor GUF1, mitochondrial OS=Homo sapiens OX=9606 GN=GUF1 PE=1 SV=1	7	3	5	3	0.824	0.744	0.761	1.04	1.135	0.892	0.959528	0.780049	0.160853	0.681964	0.693733	0.126946	3	3	2	2	3	3	3	3	1.23349e+06	1.41083e+06	916464	1.21789e+06	1.10982e+06	1.13646e+06	1.25252e+06	1.40288e+06	1.23349e+06	1.41083e+06	916464	1.21789e+06	1.10982e+06	1.13646e+06	1.25252e+06	1.40288e+06	17.37	6.86	8.94	47.01	3.69	47.89	Peak Found
Q8NC60	NOA1	Nitric oxide-associated protein 1 OS=Homo sapiens OX=9606 GN=NOA1 PE=1 SV=2	4	2	5	2	1.027	0.6	1.274	1.024	0.904	1.246	0.682921	0.494156	0.959205	0.819263	0.738913	0.680854	2	2	2	2	2	2	2	2	257506	427141	260522	209158	333913	378332	338395	282426	257506	427141	260522	209158	333913	378332	338395	282426	7.11	9.88	10.65	9.39	9.17	26.02	Peak Found
O43237	DYNC1LI2	Cytoplasmic dynein 1 light intermediate chain 2 OS=Homo sapiens OX=9606 GN=DYNC1LI2 PE=1 SV=1	9	4	8	4	0.652	0.719	1.485	0.678	1.173	1.423	0.734346	0.731832	0.646087	0.684613	0.655956	0.841931	3	3	3	2	2	3	3	3	3.74263e+06	2.10065e+06	1.64332e+06	499770	2.42846e+06	1.91073e+06	2.31453e+06	1.5616e+06	3.74263e+06	2.10065e+06	1.64332e+06	499770	2.42846e+06	1.91073e+06	2.31453e+06	1.5616e+06	33.56	9.27	25.96	59.1	0.97	17.86	High
P61163	ACTR1A	Alpha-centractin OS=Homo sapiens OX=9606 GN=ACTR1A PE=1 SV=1	12	3	6	2	0.788	0.853	1.024	0.921	0.679	0.996	0.94485	0.924343	0.613201	0.866457	0.386946	0.261575	3	3	3	3	3	3	3	3	2.06825e+06	3.71927e+06	1.69631e+06	1.60376e+06	2.02936e+06	2.53091e+06	1.83653e+06	1.66035e+06	2.06825e+06	3.71927e+06	1.69631e+06	1.60376e+06	2.02936e+06	2.53091e+06	1.83653e+06	1.66035e+06	4.73	12.75	1.34	22.71	14.82	9.31	Peak Found
Q14697	GANAB	Neutral alpha-glucosidase AB OS=Homo sapiens OX=9606 GN=GANAB PE=1 SV=3	24	19	72	19	1.281	1.217	1.593	1.164	1.184	1.639	0.294609	0.493981	0.470402	0.460629	0.492824	0.456138	17	17	16	16	17	15	17	14	2.31867e+07	2.70084e+07	3.03652e+07	1.9643e+07	2.54755e+07	2.10772e+07	2.78145e+07	1.46942e+07	2.31867e+07	2.70084e+07	3.03652e+07	1.9643e+07	2.54755e+07	2.10772e+07	2.78145e+07	1.46942e+07	19.15	17.1	15.3	12.68	18.49	20.5	High
Q9Y696	CLIC4	Chloride intracellular channel protein 4 OS=Homo sapiens OX=9606 GN=CLIC4 PE=1 SV=4	52	10	67	8	0.647	0.715	1.238	0.927	0.871	1.086	0.879127	0.997886	0.962663	0.752983	0.97688	0.442845	10	10	9	9	10	10	10	10	3.79118e+07	3.47234e+07	2.63301e+07	2.3845e+07	3.01332e+07	3.51186e+07	2.6934e+07	2.34534e+07	3.79118e+07	3.47234e+07	2.63301e+07	2.3845e+07	3.01332e+07	3.51186e+07	2.6934e+07	2.34534e+07	31.24	18.39	10.92	26.05	29.73	23.55	High
O15357	INPPL1	Phosphatidylinositol 3,4,5-trisphosphate 5-phosphatase 2 OS=Homo sapiens OX=9606 GN=INPPL1 PE=1 SV=2	4	4	6	4	1.155	0.944	1.765	1.807	1.093	1.834	0.456653	0.867772	0.362426	0.114665	0.784216	0.286599	3	3	2	2	2	3	3	3	1.57304e+06	2.32394e+06	1.04549e+06	582511	779992	2.00877e+06	2.22425e+06	1.08775e+06	1.57304e+06	2.32394e+06	1.04549e+06	582511	779992	2.00877e+06	2.22425e+06	1.08775e+06	17.31	19.48	49.82	71.11	11.83	21.11	Peak Found
O60831	PRAF2	PRA1 family protein 2 OS=Homo sapiens OX=9606 GN=PRAF2 PE=1 SV=1	12	2	7	2	0.349	0.96	1.328	0.278	1.075	1.398	0.212215	0.802952	0.815568	0.0529513	0.793576	0.871653	2	2	2	2	2	2	2	2	2.64994e+07	5.84996e+06	4.91277e+06	3.818e+06	3.71971e+07	5.46504e+06	4.88632e+06	3.48399e+06	2.64994e+07	5.84996e+06	4.91277e+06	3.818e+06	3.71971e+07	5.46504e+06	4.88632e+06	3.48399e+06	153.37	38.22	10.17	177.72	48.34	0.94	Peak Found
A8CG34	POM121C	Nuclear envelope pore membrane protein POM 121C OS=Homo sapiens OX=9606 GN=POM121C PE=1 SV=3	4	3	5	3	0.01	0.01		0.01			1e-17	1e-17		1e-17			2	1			3				1.37509e+06	210330			2.35762e+06				1.37509e+06	210330			2.35762e+06										High
Q8N9Q2	SREK1IP1	Protein SREK1IP1 OS=Homo sapiens OX=9606 GN=SREK1IP1 PE=1 SV=1	17	3	12	3	0.936	0.569	0.697	1.762	1.356	1.214	0.585795	0.776342	0.135358	0.134367	0.324013	0.719025	3	3	3	2	3	3	3	3	2.11796e+07	1.93641e+07	4.42482e+07	5.73199e+07	2.42419e+07	2.5895e+07	4.02386e+07	4.96607e+07	2.11796e+07	1.93641e+07	4.42482e+07	5.73199e+07	2.42419e+07	2.5895e+07	4.02386e+07	4.96607e+07	96.57	5.95	9.24	9.88	71.1	9.56	High
P28066	PSMA5	Proteasome subunit alpha type-5 OS=Homo sapiens OX=9606 GN=PSMA5 PE=1 SV=3	16	3	11	3	0.853	1.026	0.857	1.072	1.145	1.19	0.828317	0.735029	0.34793	0.55271	0.692018	0.666151	3	3	3	3	3	3	3	3	4.88709e+06	4.08124e+06	4.29014e+06	4.54973e+06	3.93107e+06	3.23167e+06	5.58788e+06	4.33084e+06	4.88709e+06	4.08124e+06	4.29014e+06	4.54973e+06	3.93107e+06	3.23167e+06	5.58788e+06	4.33084e+06	6.59	23.77	36.04	87.57	64.29	44.93	High
F5HF68	vIRF-1	VIRF-1 OS=Human herpesvirus 8 type P (isolate GK18) OX=868565 GN=vIRF-1 PE=1 SV=1	23	7	20	7	0.8	2.215	4.005	1.03	1.741	4.147	0.882538	0.0818283	0.00141369	0.69318	0.162068	3.18799e-05	7	5	7	4	7	6	7	4	1.15896e+07	2.84955e+06	9.59685e+06	1.41604e+06	9.32514e+06	5.3177e+06	9.33254e+06	1.48166e+06	1.15896e+07	2.84955e+06	9.59685e+06	1.41604e+06	9.32514e+06	5.3177e+06	9.33254e+06	1.48166e+06	24.42	44.23	6.46	10.49	24.84	7.39	High
Q6VY07	PACS1	Phosphofurin acidic cluster sorting protein 1 OS=Homo sapiens OX=9606 GN=PACS1 PE=1 SV=2	7	6	15	6	0.823	0.864	1.108	1.021	0.723	1.006	0.814274	0.827681	0.801472	0.738203	0.825023	0.293595	6	5	6	6	6	5	6	6	9.81671e+07	2.49929e+08	1.02692e+08	1.04683e+08	9.37911e+07	2.03092e+08	1.05061e+08	1.33684e+08	9.81671e+07	2.49929e+08	1.02692e+08	1.04683e+08	9.37911e+07	2.03092e+08	1.05061e+08	1.33684e+08	30.2	34.71	36.56	44.83	57.91	33.94	High
O15305	PMM2	Phosphomannomutase 2 OS=Homo sapiens OX=9606 GN=PMM2 PE=1 SV=1	8	2	5	2	0.966	0.912	1.072	1.175	1.168	1.741	0.716733	0.934802	0.647342	0.490354	0.631588	0.455443	2	2	1	2	2	2	2	2	1.21472e+06	1.19648e+06	788669	939929	1.10388e+06	1.12097e+06	1.25662e+06	724633	1.21472e+06	1.19648e+06	788669	939929	1.10388e+06	1.12097e+06	1.25662e+06	724633	0	0	0	11.68	14.84	1.65	Peak Found
Q96P47	AGAP3	Arf-GAP with GTPase, ANK repeat and PH domain-containing protein 3 OS=Homo sapiens OX=9606 GN=AGAP3 PE=1 SV=2	4	3	10	2	1.024	0.913	1.792	0.838	1.076	1.715	0.572976	0.976924	0.299661	0.989883	0.826674	0.362168	3	3	2	3	2	3	3	3	3.06377e+06	3.4824e+06	1.80647e+06	2.22045e+06	3.26009e+06	3.16929e+06	3.45226e+06	2.00098e+06	3.06377e+06	3.4824e+06	1.80647e+06	2.22045e+06	3.26009e+06	3.16929e+06	3.45226e+06	2.00098e+06	10.4	65.24	47.81	11.89	16.42	10.93	Peak Found
Q53GQ0	HSD17B12	Very-long-chain 3-oxoacyl-CoA reductase OS=Homo sapiens OX=9606 GN=HSD17B12 PE=1 SV=2	28	10	51	10	0.684	0.569	1.017	0.672	0.821	1.142	0.949787	0.828008	0.631047	0.790363	0.942772	0.558863	10	11	11	11	11	11	11	9	4.14359e+07	4.50401e+07	3.08246e+07	2.80452e+07	4.19804e+07	3.71832e+07	3.35605e+07	2.58264e+07	4.14359e+07	4.50401e+07	3.08246e+07	2.80452e+07	4.19804e+07	3.71832e+07	3.35605e+07	2.58264e+07	26.8	37.1	19.8	36.02	39.66	16.48	High
Q96I24	FUBP3	Far upstream element-binding protein 3 OS=Homo sapiens OX=9606 GN=FUBP3 PE=1 SV=2	34	16	41	14	1.758	2.745	4.162	1.536	2.244	3.209	0.123469	0.0736778	0.000984594	0.205849	0.038233	0.00129925	14	14	15	7	12	13	13	8	1.89739e+07	1.27836e+07	3.71284e+07	6.2125e+06	1.49063e+07	1.24018e+07	2.79922e+07	6.92919e+06	1.89739e+07	1.27836e+07	3.71284e+07	6.2125e+06	1.49063e+07	1.24018e+07	2.79922e+07	6.92919e+06	20.99	18.51	33.8	22.62	33.61	31.79	High
P51812	RPS6KA3	Ribosomal protein S6 kinase alpha-3 OS=Homo sapiens OX=9606 GN=RPS6KA3 PE=1 SV=1	27	16	48	9	0.608	1.155	2.046	0.504	1.087	1.771	0.830333	0.548355	0.163954	0.410879	0.634011	0.302729	15	14	14	12	15	14	13	12	3.5805e+07	1.78561e+07	2.185e+07	9.28649e+06	4.79489e+07	1.93014e+07	2.28942e+07	1.15809e+07	3.5805e+07	1.78561e+07	2.185e+07	9.28649e+06	4.79489e+07	1.93014e+07	2.28942e+07	1.15809e+07	23.12	25.82	24.54	26.71	19.41	27.3	High
P49821	NDUFV1	NADH dehydrogenase [ubiquinone] flavoprotein 1, mitochondrial OS=Homo sapiens OX=9606 GN=NDUFV1 PE=1 SV=4	8	2	4	2	0.764	0.982	0.661	2.209	1.642	1.722	0.828617	0.864035	0.0768478	0.0522804	0.249385	0.543799	1	2	2	1	2	2	2	1	165735	463791	524372	191545	494911	582995	1.03488e+06	184025	165735	463791	524372	191545	494911	582995	1.03488e+06	184025	0	61.39	0	18.61	48.57	0	Peak Found
P54198	HIRA	Protein HIRA OS=Homo sapiens OX=9606 GN=HIRA PE=1 SV=2	4	3	5	3	0.752	0.792	1.495	0.447	0.657	1.501	0.967911	0.909313	0.581653	0.227175	0.369074	0.673732	3	3	2	1	3	3	2	2	5.58215e+06	8.04505e+06	3.75763e+06	2.29759e+06	7.57439e+06	7.16035e+06	3.75759e+06	3.69043e+06	5.58215e+06	8.04505e+06	3.75763e+06	2.29759e+06	7.57439e+06	7.16035e+06	3.75759e+06	3.69043e+06	21.08	87.99	0	47.37	32.47	64.74	High
Q08AD1	CAMSAP2	Calmodulin-regulated spectrin-associated protein 2 OS=Homo sapiens OX=9606 GN=CAMSAP2 PE=1 SV=3	2	2	2	2	100	1.076	100	0.962	1.537	1.581	1e-17	0.714064	1e-17	0.936503	0.419338	0.753476		1	1		1	1	1	1		133670	143803		247348	154839	237947	150480		133670	143803		247348	154839	237947	150480		0		0	0	0	Not Found
Q9NRA8	EIF4ENIF1	Eukaryotic translation initiation factor 4E transporter OS=Homo sapiens OX=9606 GN=EIF4ENIF1 PE=1 SV=2	3	2	2	2	3.397	2.434	3.025	100	2.418	2.214	0.0017145	0.0659213	0.0146719	1e-17	0.0603313	0.171873	1	1	2	1		1	1	1	171088	238830	5.14901e+06	192107		242598	586701	264955	171088	238830	5.14901e+06	192107		242598	586701	264955	0	0	0		0	0	Peak Found
F5HEU7	ORF63	Inner tegument protein OS=Human herpesvirus 8 type P (isolate GK18) OX=868565 GN=ORF63 PE=3 SV=1	19	14	36	14	1.494	3.473	4.724	1.398	2.292	3.516	0.207683	0.0265686	0.000278537	0.279575	0.033061	0.000382463	14	14	14	10	14	13	14	11	1.60756e+07	1.04096e+07	2.46808e+07	4.76201e+06	1.95966e+07	1.48088e+07	2.56137e+07	6.42652e+06	1.60756e+07	1.04096e+07	2.46808e+07	4.76201e+06	1.95966e+07	1.48088e+07	2.56137e+07	6.42652e+06	37.55	42.93	4.8	21.94	50.56	16.4	High
Q8N6T3	ARFGAP1	ADP-ribosylation factor GTPase-activating protein 1 OS=Homo sapiens OX=9606 GN=ARFGAP1 PE=1 SV=2	13	3	3	3	0.6		1.399	0.01	0.01		0.540051		0.801146	1e-17	1e-17		1	1	2	1	2	1			524130	209427	903027	420832	1.6944e+06	316005			524130	209427	903027	420832	1.6944e+06	316005			0		0				Peak Found
P22102	GART	Trifunctional purine biosynthetic protein adenosine-3 OS=Homo sapiens OX=9606 GN=GART PE=1 SV=1	27	21	102	21	0.762	0.9	1.133	0.863	1.164	1.201	0.923436	0.798024	0.847781	0.966479	0.572258	0.689784	21	22	20	18	21	21	20	19	4.23655e+08	7.24573e+07	1.76109e+08	4.18548e+07	3.83176e+08	7.23421e+07	1.48637e+08	4.35902e+07	4.23655e+08	7.24573e+07	1.76109e+08	4.18548e+07	3.83176e+08	7.23421e+07	1.48637e+08	4.35902e+07	28.21	26.69	11.13	26.62	16.69	16.59	High
P54652	HSPA2	Heat shock-related 70 kDa protein 2 OS=Homo sapiens OX=9606 GN=HSPA2 PE=1 SV=1	21	13	110	2		0.812	100	1.971	0.925			0.86514	1e-17	0.0651449	0.909584		1	2	1		2	2	1	1	259689	1.09171e+06	565427		875992	1.66824e+06	866337	262322	259689	1.09171e+06	565427		875992	1.66824e+06	866337	262322		0		0	0		Peak Found
O60306	AQR	RNA helicase aquarius OS=Homo sapiens OX=9606 GN=AQR PE=1 SV=4	9	12	24	11	0.525	0.946	2.813	0.5	1.428	1.909	0.510154	0.829805	0.0247666	0.321528	0.369113	0.191251	11	9	9	5	11	11	10	7	1.20376e+07	5.35529e+06	6.57642e+06	1.63736e+06	1.58857e+07	6.6875e+06	7.805e+06	3.05603e+06	1.20376e+07	5.35529e+06	6.57642e+06	1.63736e+06	1.58857e+07	6.6875e+06	7.805e+06	3.05603e+06	32.21	35.3	31.99	16.72	34.99	8.37	High
Q99570	PIK3R4	Phosphoinositide 3-kinase regulatory subunit 4 OS=Homo sapiens OX=9606 GN=PIK3R4 PE=1 SV=3	3	4	9	4	0.853	0.712	0.931	0.96	0.974	2.143	0.825767	0.746205	0.452908	0.766517	0.971833	0.0833748	4	4	4	3	4	4	4	4	7.75732e+06	5.60105e+06	2.10703e+06	1.47859e+06	1.13468e+07	6049238	3.40009e+06	1.71451e+06	7.75732e+06	5.60105e+06	2.10703e+06	1.47859e+06	1.13468e+07	6049238	3.40009e+06	1.71451e+06	43.4	16.05	24.58	16.82	29.25	13.42	High
Q96N67	DOCK7	Dedicator of cytokinesis protein 7 OS=Homo sapiens OX=9606 GN=DOCK7 PE=1 SV=4	5	8	20	8	1.438	1.654	2.99	1.338	2.155	2.968	0.203133	0.241236	0.0159871	0.340192	0.0632283	0.0033944	8	5	8	7	8	6	8	5	4.947e+06	2.31289e+06	7.47719e+06	2.1902e+06	5.12495e+06	2.19779e+06	7.22363e+06	1.6038e+06	4.947e+06	2.31289e+06	7.47719e+06	2.1902e+06	5.12495e+06	2.19779e+06	7.22363e+06	1.6038e+06	26.5	13.05	30.12	19.4	20.82	13.33	High
Q93073	SECISBP2L	Selenocysteine insertion sequence-binding protein 2-like OS=Homo sapiens OX=9606 GN=SECISBP2L PE=1 SV=3	3	2	2	2	1.965	2.073	100	100	100	100	0.0769663	0.123217	1e-17	1e-17	1e-17	1e-17	1	1	1				2		278433	264047	547257				1.07873e+06		278433	264047	547257				1.07873e+06		0	0					Peak Found
Q76M96	CCDC80	Coiled-coil domain-containing protein 80 OS=Homo sapiens OX=9606 GN=CCDC80 PE=1 SV=1	2	2	4	2		0.01		100	0.31	1.412		1e-17		1e-17	0.00443735	0.979362		2				2	2	1		1.55314e+06				2.01159e+06	603693	209164		1.55314e+06				2.01159e+06	603693	209164					42.19	0	Not Found
P20700	LMNB1	Lamin-B1 OS=Homo sapiens OX=9606 GN=LMNB1 PE=1 SV=2	18	11	29	9	0.776	1.205	1.307	0.681	1.684	1.463	0.860079	0.559829	0.847632	0.703221	0.203455	0.742498	9	7	8	8	8	7	8	8	1.59693e+07	9.11461e+06	1.186e+07	9.5189e+06	1.79534e+07	7.08943e+06	1.13581e+07	7.81435e+06	1.59693e+07	9.11461e+06	1.186e+07	9.5189e+06	1.79534e+07	7.08943e+06	1.13581e+07	7.81435e+06	19.71	34.34	28.35	7.15	16.84	6.98	High
P62136	PPP1CA	Serine/threonine-protein phosphatase PP1-alpha catalytic subunit OS=Homo sapiens OX=9606 GN=PPP1CA PE=1 SV=1	43	11	54	4	0.532	0.862	1.666	0.67	1.095	2.153	0.688708	0.852158	0.400136	0.787384	0.606	0.0805097	12	11	10	8	12	12	12	9	3.26116e+07	2.0906e+07	1.98354e+07	1.01926e+07	3.95685e+07	2.49466e+07	2.69694e+07	1.04885e+07	3.26116e+07	2.0906e+07	1.98354e+07	1.01926e+07	3.95685e+07	2.49466e+07	2.69694e+07	1.04885e+07	39.83	36.96	26.58	40.93	39.58	8.28	High
Q15022	SUZ12	Polycomb protein SUZ12 OS=Homo sapiens OX=9606 GN=SUZ12 PE=1 SV=3	7	5	11	5	0.255	0.362	1.561	0.273	0.706	1.287	0.0238144	0.115777	0.581868	0.0284713	0.421826	0.79378	5	4	4	2	4	4	4	3	4.77014e+06	2.50324e+06	999522	328213	5.67153e+06	2.14943e+06	1.45256e+06	929738	4.77014e+06	2.50324e+06	999522	328213	5.67153e+06	2.14943e+06	1.45256e+06	929738	14.67	16.84	21.95	23.89	26.3	7.67	High
O00148	DDX39A	ATP-dependent RNA helicase DDX39A OS=Homo sapiens OX=9606 GN=DDX39A PE=1 SV=2	46	18	130	9	0.795	0.881	1.148	0.64	0.9	1.126	0.862777	0.813611	0.875878	0.634045	0.888765	0.526006	20	20	17	16	20	19	16	16	1.25252e+08	1.18641e+08	1.013e+08	8.45805e+07	1.30525e+08	1.01533e+08	9.23206e+07	7.82535e+07	1.25252e+08	1.18641e+08	1.013e+08	8.45805e+07	1.30525e+08	1.01533e+08	9.23206e+07	7.82535e+07	11.93	45.21	20.29	16.95	35.4	24.04	High
Q9HC21	SLC25A19	Mitochondrial thiamine pyrophosphate carrier OS=Homo sapiens OX=9606 GN=SLC25A19 PE=1 SV=1	11	4	18	4	1.013	0.687	1.32	1.012	0.812	1.256	0.549606	0.689749	0.828119	0.731588	0.658566	0.815727	4	4	4	4	4	3	4	3	2.64999e+06	4.25045e+06	2.90323e+06	2.05334e+06	2.59698e+06	2.78007e+06	2.85973e+06	1.98825e+06	2.64999e+06	4.25045e+06	2.90323e+06	2.05334e+06	2.59698e+06	2.78007e+06	2.85973e+06	1.98825e+06	17.42	13.03	4.49	30.93	16.12	10.74	High
P51571	SSR4	Translocon-associated protein subunit delta OS=Homo sapiens OX=9606 GN=SSR4 PE=1 SV=1	14	2	11	2	0.909	0.856	1.002	1.248	1.441	1.158	0.733021	0.96382	0.601672	0.43175	0.353394	0.593968	2	2	2	2	2	2	2	2	8.14532e+06	8.67208e+06	7.41218e+06	7.39696e+06	8.45883e+06	7.32607e+06	1.05645e+07	9.12044e+06	8.14532e+06	8.67208e+06	7.41218e+06	7.39696e+06	8.45883e+06	7.32607e+06	1.05645e+07	9.12044e+06	3.58	26.34	1.12	5.35	4.42	12.1	High
Q9UHB9	SRP68	Signal recognition particle subunit SRP68 OS=Homo sapiens OX=9606 GN=SRP68 PE=1 SV=2	33	20	73	20	0.578	0.13	0.762	1.055	0.391	1.3	0.705747	0.1252	0.209779	0.671741	0.217945	0.915208	18	20	15	19	19	20	19	19	3.79069e+07	1.53827e+08	3.34412e+07	4.60438e+07	4.68216e+07	1.45899e+08	7.22976e+07	5.96098e+07	3.79069e+07	1.53827e+08	3.34412e+07	4.60438e+07	4.68216e+07	1.45899e+08	7.22976e+07	5.96098e+07	25.03	46.09	18.33	18.15	22.27	33.45	High
P62841	RPS15	40S ribosomal protein S15 OS=Homo sapiens OX=9606 GN=RPS15 PE=1 SV=2	21	2	13	2	0.697	0.752	1.219	1.047	1.16	1.323	0.859708	0.846796	0.995957	0.619868	0.678321	0.965282	2	2	2	1	2	2	2	2	7.81285e+06	7.70437e+06	5.90216e+06	4.33091e+06	7.00789e+06	5.4132e+06	6.59494e+06	4.65004e+06	7.81285e+06	7.70437e+06	5.90216e+06	4.33091e+06	7.00789e+06	5.4132e+06	6.59494e+06	4.65004e+06	15.43	3.49	0	20.37	10.01	14.3	High
Q9H2Y7	ZNF106	Zinc finger protein 106 OS=Homo sapiens OX=9606 GN=ZNF106 PE=1 SV=1	3	4	5	4	0.949	100	100	0.471	2.085	100	0.811695	1e-17	1e-17	0.190779	0.12011	1e-17	2		1		2	1	2		623425		275393		1.90248e+06	150881	888333		623425		275393		1.90248e+06	150881	888333		0			3.84	0		High
P78545	ELF3	ETS-related transcription factor Elf-3 OS=Homo sapiens OX=9606 GN=ELF3 PE=1 SV=1	7	2	2	2	0.299	0.777	3.125	0.266	0.903	2.137	0.0827906	0.842615	0.014595	0.0192281	0.866773	0.147828	2	2	2	2	2	1	2	2	3.68238e+06	1.59476e+06	1.02658e+06	348914	5.31434e+06	935444	1.42426e+06	736034	3.68238e+06	1.59476e+06	1.02658e+06	348914	5.31434e+06	935444	1.42426e+06	736034	51.8	92.89	46.81	7.7	0	45.89	Peak Found
O15294	OGT	UDP-N-acetylglucosamine--peptide N-acetylglucosaminyltransferase 110 kDa subunit OS=Homo sapiens OX=9606 GN=OGT PE=1 SV=3	16	14	36	14	0.704	2.017	3.64	0.507	1.68	2.626	0.982654	0.144621	0.00332955	0.410659	0.170812	0.0131792	14	11	10	9	14	8	12	5	2.06809e+07	6.52726e+06	1.11636e+07	3.29521e+06	2.5881e+07	9.40967e+06	1.18576e+07	2.97306e+06	2.06809e+07	6.52726e+06	1.11636e+07	3.29521e+06	2.5881e+07	9.40967e+06	1.18576e+07	2.97306e+06	23.9	34.72	16.39	21.37	38.77	40.95	High
Q9H9Y2	RPF1	Ribosome production factor 1 OS=Homo sapiens OX=9606 GN=RPF1 PE=1 SV=2	11	2	2	2	0.01	0.01		0.01	0.01	0.01	1e-17	1e-17		1e-17	1e-17	1e-17	2	1			2	2		1	1.70601e+06	1.00082e+06			1.57462e+06	1.4492e+06		300833	1.70601e+06	1.00082e+06			1.57462e+06	1.4492e+06		300833							Peak Found
P17655	CAPN2	Calpain-2 catalytic subunit OS=Homo sapiens OX=9606 GN=CAPN2 PE=1 SV=6	30	15	47	15	0.815	0.947	1.263	1.005	1.151	1.483	0.785621	0.784513	0.920907	0.654099	0.551889	0.705384	14	13	12	12	14	14	14	10	1.73935e+07	1.55309e+07	1.34643e+07	1.08758e+07	1.6777e+07	1.4772e+07	1.75914e+07	9.66051e+06	1.73935e+07	1.55309e+07	1.34643e+07	1.08758e+07	1.6777e+07	1.4772e+07	1.75914e+07	9.66051e+06	20.28	30.79	16.99	22.96	27.32	9.6	High
F5H982	NEC1	Nuclear egress protein 1 OS=Human herpesvirus 8 type P (isolate GK18) OX=868565 GN=NEC1 PE=1 SV=1	35	9	86	9	0.5	1.132	1.447	0.52	1.017	1.246	0.508003	0.64	0.642965	0.403989	0.732347	0.791867	11	11	10	10	11	10	12	10	2.73788e+08	2.6401e+08	1.75725e+08	2.24388e+08	2.92637e+08	2.7547e+08	3.20677e+08	1.55679e+08	2.73788e+08	2.6401e+08	1.75725e+08	2.24388e+08	2.92637e+08	2.7547e+08	3.20677e+08	1.55679e+08	30.54	36.39	22.91	27.47	31.2	22	High
Q9BVJ6	UTP14A	U3 small nucleolar RNA-associated protein 14 homolog A OS=Homo sapiens OX=9606 GN=UTP14A PE=1 SV=1	47	33	99	33	0.08	0.439	1.195	0.069	0.709	1.441	7.03638e-05	0.513775	0.96134	1.4992e-05	0.649136	0.784842	33	30	18	15	33	29	21	15	1.9492e+08	3.94344e+07	2.12369e+07	1.43795e+07	2.40297e+08	3.12677e+07	2.34748e+07	1.66267e+07	1.9492e+08	3.94344e+07	2.12369e+07	1.43795e+07	2.40297e+08	3.12677e+07	2.34748e+07	1.66267e+07	42.9	55.25	25.6	43.82	39.33	31.97	High
Q01650	SLC7A5	Large neutral amino acids transporter small subunit 1 OS=Homo sapiens OX=9606 GN=SLC7A5 PE=1 SV=2	13	6	35	6	0.87	0.622	1.117	0.823	0.883	1.33	0.703623	0.934492	0.818745	0.995406	0.892564	0.9828	6	6	6	6	6	6	6	6	4.7242e+07	5.97989e+07	3.66837e+07	3.18967e+07	6.66079e+07	6.44931e+07	5.07692e+07	3.91627e+07	4.7242e+07	5.97989e+07	3.66837e+07	3.18967e+07	6.66079e+07	6.44931e+07	5.07692e+07	3.91627e+07	12.36	21.12	7.82	21.81	22.54	8.82	High
Q9Y678	COPG1	Coatomer subunit gamma-1 OS=Homo sapiens OX=9606 GN=COPG1 PE=1 SV=1	22	16	89	15	0.786	0.644	1.29	0.771	0.794	1.232	0.84557	0.968463	0.875071	0.907318	0.97447	0.761415	17	17	15	16	16	17	15	13	5.12925e+07	5.92705e+07	3.81388e+07	3.30545e+07	5.36763e+07	5.25068e+07	4.68634e+07	2.82347e+07	5.12925e+07	5.92705e+07	3.81388e+07	3.30545e+07	5.36763e+07	5.25068e+07	4.68634e+07	2.82347e+07	15.02	34.92	26.7	15.83	24.8	11.7	High
O14950	MYL12B	Myosin regulatory light chain 12B OS=Homo sapiens OX=9606 GN=MYL12B PE=1 SV=2	35	5	20	5	0.678	0.669	0.928	1.495	1.195	2.003	0.970393	0.847074	0.467673	0.214767	0.489213	0.13786	5	5	5	5	5	4	5	5	1.94045e+07	1.88833e+07	1.29769e+07	1.44861e+07	1.44099e+07	16994754	2.13604e+07	1.09778e+07	1.94045e+07	1.88833e+07	1.29769e+07	1.44861e+07	1.44099e+07	16994754	2.13604e+07	1.09778e+07	2.8	8.49	7.12	10.98	12.38	0.74	High
O75190	DNAJB6	DnaJ homolog subfamily B member 6 OS=Homo sapiens OX=9606 GN=DNAJB6 PE=1 SV=2	28	8	39	8	1.066	1.067	1.392	1.085	0.806	0.858	0.482623	0.679844	0.719094	0.656671	0.967059	0.102024	8	8	8	8	8	8	8	8	7.44021e+07	1.41862e+08	7.30979e+07	6.99487e+07	7.61648e+07	1.56557e+08	7.08431e+07	8.15337e+07	7.44021e+07	1.41862e+08	7.30979e+07	6.99487e+07	7.61648e+07	1.56557e+08	7.08431e+07	8.15337e+07	26.56	23.75	17.24	32.97	17.28	17.14	High
P08651	NFIC	Nuclear factor 1 C-type OS=Homo sapiens OX=9606 GN=NFIC PE=1 SV=2	5	2	3	2	0.46	2.01	2.745	0.235	100	1.77	0.281909	0.128115	0.0269073	0.0124207	1e-17	0.41977	1	1	1	1	2		1	1	4.67388e+06	1.06864e+06	2.14772e+06	782333	6.1261e+06		1.32705e+06	749678	4.67388e+06	1.06864e+06	2.14772e+06	782333	6.1261e+06		1.32705e+06	749678	0	0	0	0		0	High
Q12962	TAF10	Transcription initiation factor TFIID subunit 10 OS=Homo sapiens OX=9606 GN=TAF10 PE=1 SV=1	25	3	8	3	0.874	0.939	1.603	0.643	0.528	1.119	0.774547	0.858238	0.460512	0.659036	0.155262	0.509711	2	2	1	1	3	2	1	1	1.11892e+07	1.03296e+07	9.07165e+06	5.65995e+06	1.25318e+07	1.4525e+07	7.19912e+06	6.43548e+06	1.11892e+07	1.03296e+07	9.07165e+06	5.65995e+06	1.25318e+07	1.4525e+07	7.19912e+06	6.43548e+06	0	0	0	0	0	0	High
Q15059	BRD3	Bromodomain-containing protein 3 OS=Homo sapiens OX=9606 GN=BRD3 PE=1 SV=1	19	12	42	7	0.01	0.01	0.01	1.491	0.422	1.592	1e-17	1e-17	1e-17	0.298258	0.0458356	0.523135	2	6		2	4	7	5	3	1.12902e+06	1.4244e+07		1.16169e+06	1.84084e+06	9.16581e+06	3.75792e+06	2.4322e+06	1.12902e+06	1.4244e+07		1.16169e+06	1.84084e+06	9.16581e+06	3.75792e+06	2.4322e+06				8.49	48.42	61.89	Peak Found
Q9Y2D5	AKAP2	A-kinase anchor protein 2 OS=Homo sapiens OX=9606 GN=AKAP2 PE=1 SV=3	3	2	3	2	1.112	1.731	2.07	1.217	1.916	2.687	0.462781	0.210935	0.149794	0.481383	0.0911609	0.0179057	1	2	2	2	2	2	2	2	637678	1.2623e+06	2.2278e+06	1.08218e+06	1.78976e+06	1.11688e+06	2.23023e+06	819439	637678	1.2623e+06	2.2278e+06	1.08218e+06	1.78976e+06	1.11688e+06	2.23023e+06	819439	0	8.59	2.14	10.97	21.69	5.67	High
P62829	RPL23	60S ribosomal protein L23 OS=Homo sapiens OX=9606 GN=RPL23 PE=1 SV=1	65	9	102	9	0.889	0.845	0.886	0.89	0.898	1.206	0.707211	0.843007	0.394886	0.92324	0.891147	0.702043	10	10	9	9	10	9	10	10	3.45621e+08	3.64791e+08	3.20938e+08	2.68441e+08	3.55529e+08	3.38855e+08	3.18253e+08	2.54402e+08	3.45621e+08	3.64791e+08	3.20938e+08	2.68441e+08	3.55529e+08	3.38855e+08	3.18253e+08	2.54402e+08	11.77	20.42	31.77	6.57	23.37	19.96	High
Q96S97	MYADM	Myeloid-associated differentiation marker OS=Homo sapiens OX=9606 GN=MYADM PE=1 SV=2	10	2	5	2	1.353	1.043	1.54	1.321	1.377	100	0.275468	0.77847	0.528584	0.364631	0.386814	1e-17	2	2	2	2	2	2	2		1.77354e+06	2.326e+06	2.29763e+06	1.50644e+06	1.44073e+06	1.61927e+06	1.96703e+06		1.77354e+06	2.326e+06	2.29763e+06	1.50644e+06	1.44073e+06	1.61927e+06	1.96703e+06		26.85	31.91	7.69	13.14	37.03		High
Q9NZJ0	DTL	Denticleless protein homolog OS=Homo sapiens OX=9606 GN=DTL PE=1 SV=3	4	2	6	2	0.772	0.756	0.028	0.519	0.95	1.409	0.926218	0.765737	1e-17	0.34162	0.959938	0.980461	2	2	1	1	2	2	2	1	1.12465e+06	1.05938e+06	612077	2.19325e+07	2.6135e+06	1.3608e+06	1.1811e+06	554649	1.12465e+06	1.05938e+06	612077	2.19325e+07	2.6135e+06	1.3608e+06	1.1811e+06	554649	0	0	0	46.49	32.36	0	High
Q14146	URB2	Unhealthy ribosome biogenesis protein 2 homolog OS=Homo sapiens OX=9606 GN=URB2 PE=1 SV=2	3	4	6	4	0.206	0.607	100	0.506	0.975	1.434	0.00954922	0.46102	1e-17	0.192855	0.91884	0.975285	3	2	1		3	3	2	1	2.14742e+06	1.08855e+06	117088		1.4478e+06	801686	741700	419992	2.14742e+06	1.08855e+06	117088		1.4478e+06	801686	741700	419992	0	0		41.96	8.05	0	High
Q9Y3I0	RTCB	RNA-splicing ligase RtcB homolog OS=Homo sapiens OX=9606 GN=RTCB PE=1 SV=1	23	11	35	11	0.71	0.52	1.316	0.82	0.799	1.461	0.963964	0.621837	0.834061	0.922155	0.815855	0.747676	11	11	10	10	11	11	11	10	2.23819e+07	2.96832e+07	1.63353e+07	1.20987e+07	2.31074e+07	2.50873e+07	2.05515e+07	1.38784e+07	2.23819e+07	2.96832e+07	1.63353e+07	1.20987e+07	2.31074e+07	2.50873e+07	2.05515e+07	1.38784e+07	21.85	14.24	16.64	15.36	14.4	16.24	High
Q9P2J5	LARS1	Leucine--tRNA ligase, cytoplasmic OS=Homo sapiens OX=9606 GN=LARS1 PE=1 SV=2	32	36	170	36	0.899	0.633	1.213	1.073	0.965	1.326	0.692539	0.945046	0.993542	0.673786	0.798387	0.973601	36	37	34	33	36	37	35	33	9.18914e+07	1.31444e+08	8.99173e+07	6.94778e+07	9.10336e+07	9.91319e+07	9.12403e+07	7.06785e+07	9.18914e+07	1.31444e+08	8.99173e+07	6.94778e+07	9.10336e+07	9.91319e+07	9.12403e+07	7.06785e+07	20.27	26.6	22.46	20.09	25.36	25.08	High
O00232	PSMD12	26S proteasome non-ATPase regulatory subunit 12 OS=Homo sapiens OX=9606 GN=PSMD12 PE=1 SV=3	35	17	60	17	0.842	0.775	1.216	0.831	0.96	1.379	0.73585	0.8865	0.999016	0.906663	0.803179	0.913341	18	18	16	15	17	17	14	15	4.21137e+07	4.30583e+07	3.02935e+07	2.33477e+07	3.66501e+07	3.41588e+07	2.64382e+07	2.07245e+07	4.21137e+07	4.30583e+07	3.02935e+07	2.33477e+07	3.66501e+07	3.41588e+07	2.64382e+07	2.07245e+07	28.91	20.31	17	19.06	29.64	18.31	High
O75608	LYPLA1	Acyl-protein thioesterase 1 OS=Homo sapiens OX=9606 GN=LYPLA1 PE=1 SV=1	8	2	3	2	0.984	1.256	1.187	0.905	0.944	1.237	0.597161	0.534045	0.946836	0.896272	0.919028	0.771979	2	2	2	2	2	2	2	2	3.31832e+06	2.58053e+06	3.22932e+06	2.72552e+06	3.03901e+06	2.89117e+06	2.72949e+06	2.20602e+06	3.31832e+06	2.58053e+06	3.22932e+06	2.72552e+06	3.03901e+06	2.89117e+06	2.72949e+06	2.20602e+06	28.45	19.07	5.09	14.72	3.14	5.11	Peak Found
Q15561	TEAD4	Transcriptional enhancer factor TEF-3 OS=Homo sapiens OX=9606 GN=TEAD4 PE=1 SV=3	4	2	4	2	0.35	0.145	0.509	0.665	0.291	1.109	0.138273	0.0153237	0.0196168	0.669596	0.010835	0.488407	1	1	1	1	1	1	1	1	1.27814e+07	3.07858e+07	4.47815e+06	8.79155e+06	1.74581e+07	39896356	1.1615e+07	1.04782e+07	1.27814e+07	3.07858e+07	4.47815e+06	8.79155e+06	1.74581e+07	39896356	1.1615e+07	1.04782e+07	0	0	0	0	0	0	High
P49321	NASP	Nuclear autoantigenic sperm protein OS=Homo sapiens OX=9606 GN=NASP PE=1 SV=2	12	8	15	8	0.312	1.01	1.263	0.406	1.266	1.816	0.108153	0.753232	0.921063	0.185867	0.538446	0.261417	7	6	3	3	7	5	4	3	1.457e+07	4.43354e+06	4.55071e+06	3.00316e+06	1.29238e+07	3.59627e+06	4.0095e+06	2.93197e+06	1.457e+07	4.43354e+06	4.55071e+06	3.00316e+06	1.29238e+07	3.59627e+06	4.0095e+06	2.93197e+06	14.24	32.07	22.14	27.12	15.74	29.68	High
P04844	RPN2	Dolichyl-diphosphooligosaccharide--protein glycosyltransferase subunit 2 OS=Homo sapiens OX=9606 GN=RPN2 PE=1 SV=3	21	10	50	10	0.792	1.014	1.205	0.974	0.912	1.14	0.808395	0.672731	0.978354	0.717685	0.977698	0.555702	10	10	10	9	9	10	10	9	1.94163e+07	1.71604e+07	1.80422e+07	1.45608e+07	1.62049e+07	1.60962e+07	1.59781e+07	1.30257e+07	1.94163e+07	1.71604e+07	1.80422e+07	1.45608e+07	1.62049e+07	1.60962e+07	1.59781e+07	1.30257e+07	19.12	30.79	23.53	13.87	25.99	17.22	High
Q6P1J9	CDC73	Parafibromin OS=Homo sapiens OX=9606 GN=CDC73 PE=1 SV=1	43	23	44	23	0.206	2.143	2.794	0.122	1.44	2.634	0.023635	0.204589	0.0259315	0.000816302	0.275296	0.0127778	23	13	20	9	23	11	17	9	1.43196e+08	3.78202e+07	4.81995e+07	2.91333e+07	2.20683e+08	3.5707e+07	3.87385e+07	2.73136e+07	1.43196e+08	3.78202e+07	4.81995e+07	2.91333e+07	2.20683e+08	3.5707e+07	3.87385e+07	2.73136e+07	26.19	15.18	78.1	26.16	34.56	40.74	High
P62330	ARF6	ADP-ribosylation factor 6 OS=Homo sapiens OX=9606 GN=ARF6 PE=1 SV=2	28	4	6	3	0.613	0.303	0.876	0.844	0.897	1.243	0.74464	0.047075	0.315645	0.999507	0.838063	0.741521	3	3	3	2	3	3	3	3	1.99726e+06	3.16597e+06	1.4481e+06	608098	1.79702e+06	2.12626e+06	1.77825e+06	1.46171e+06	1.99726e+06	3.16597e+06	1.4481e+06	608098	1.79702e+06	2.12626e+06	1.77825e+06	1.46171e+06	12.58	19.1	28.58	0.3	19.64	8.53	High
P23258	TUBG1	Tubulin gamma-1 chain OS=Homo sapiens OX=9606 GN=TUBG1 PE=1 SV=2	14	5	16	5	0.625	0.621	1.304	0.771	0.75	1.367	0.669313	0.587843	0.85235	0.911487	0.551892	0.936979	5	5	5	5	5	5	5	5	5.61746e+06	6.68336e+06	3.81203e+06	3.04319e+06	6.1827e+06	6.20798e+06	5.49154e+06	3.44796e+06	5.61746e+06	6.68336e+06	3.81203e+06	3.04319e+06	6.1827e+06	6.20798e+06	5.49154e+06	3.44796e+06	7.96	23.55	12.28	32.64	29.15	24.79	High
Q9Y295	DRG1	Developmentally-regulated GTP-binding protein 1 OS=Homo sapiens OX=9606 GN=DRG1 PE=1 SV=1	40	12	35	11	0.68	0.54	1.183	0.925	0.698	1.207	0.981323	0.670242	0.940122	0.750239	0.599835	0.704828	9	12	7	9	11	11	10	8	2.47746e+07	3.24281e+07	1.57561e+07	1.33408e+07	2.2758e+07	3.01968e+07	2.08118e+07	1.53631e+07	2.47746e+07	3.24281e+07	1.57561e+07	1.33408e+07	2.2758e+07	3.01968e+07	2.08118e+07	1.53631e+07	9.49	22.34	17.89	14.11	22.58	19.98	High
Q14677	CLINT1	Clathrin interactor 1 OS=Homo sapiens OX=9606 GN=CLINT1 PE=1 SV=1	15	7	22	7	1.041	1.97	3.045	0.804	1.299	2.777	0.526312	0.162227	0.0139837	0.916459	0.491076	0.00725566	7	5	6	5	7	4	5	3	1.32323e+07	8.28219e+06	1.37313e+07	3.6718e+06	1.40356e+07	7.95372e+06	1.06554e+07	3.67211e+06	1.32323e+07	8.28219e+06	1.37313e+07	3.6718e+06	1.40356e+07	7.95372e+06	1.06554e+07	3.67211e+06	8.94	54.76	42.23	14.48	10.66	9.66	High
Q8NB90	SPATA5	ATPase family protein 2 homolog OS=Homo sapiens OX=9606 GN=SPATA5 PE=1 SV=3	7	5	13	4	1.156	1.026	1.683	0.823	0.855	1.959	0.415478	0.771519	0.393365	0.909986	0.746832	0.235289	2	4	3	3	2	4	3	3	1.18015e+06	2.68503e+06	1.66284e+06	1.19951e+06	1.21475e+06	2.28137e+06	1.64695e+06	790512	1.18015e+06	2.68503e+06	1.66284e+06	1.19951e+06	1.21475e+06	2.28137e+06	1.64695e+06	790512	16.29	29.29	55.09	13.75	34.6	3.4	High
O43252	PAPSS1	Bifunctional 3'-phosphoadenosine 5'-phosphosulfate synthase 1 OS=Homo sapiens OX=9606 GN=PAPSS1 PE=1 SV=2	3	2	2	2	0.767	0.775	1.402	0.756	1.003	1.851	0.952739	0.851437	0.754421	0.718188	0.949339	0.416132	2	2	2	2	2	2	1	1	1.86876e+06	1.7068e+06	1.41018e+06	985554	1.61633e+06	1.55352e+06	560033	302541	1.86876e+06	1.7068e+06	1.41018e+06	985554	1.61633e+06	1.55352e+06	560033	302541	6.19	41.26	9.25	0	0	0	Peak Found
P07237	P4HB	Protein disulfide-isomerase OS=Homo sapiens OX=9606 GN=P4HB PE=1 SV=3	15	8	23	8	1.703	1.751	1.79	1.472	1.609	2.306	0.114607	0.212302	0.301084	0.243123	0.216667	0.045319	7	6	6	6	7	5	6	4	5.74109e+06	5.2031e+06	8.08641e+06	6.3824e+06	6.07062e+06	3999217	7.08906e+06	2.86394e+06	5.74109e+06	5.2031e+06	8.08641e+06	6.3824e+06	6.07062e+06	3999217	7.08906e+06	2.86394e+06	7.55	7.63	42.63	15.61	24.6	2.9	High
Q8WX92	NELFB	Negative elongation factor B OS=Homo sapiens OX=9606 GN=NELFB PE=1 SV=1	12	7	23	7	0.572	1.079	1.783	0.668	1.173	2.097	0.570793	0.660658	0.305951	0.701013	0.649892	0.0986889	7	5	6	5	7	6	7	6	7.98493e+06	4.33567e+06	4.7523e+06	3.31694e+06	8.04987e+06	3999144	4.93741e+06	3.0392e+06	7.98493e+06	4.33567e+06	4.7523e+06	3.31694e+06	8.04987e+06	3999144	4.93741e+06	3.0392e+06	30.37	26.78	33.31	28.17	27.28	11.97	High
Q8N1G2	CMTR1	Cap-specific mRNA (nucleoside-2'-O-)-methyltransferase 1 OS=Homo sapiens OX=9606 GN=CMTR1 PE=1 SV=1	20	16	36	16	0.235	1.277	3.297	0.175	1.247	2.415	0.0788052	0.500826	0.00756697	0.0051876	0.556884	0.0299434	16	13	14	9	16	14	14	9	4.54247e+07	8.34771e+06	1.16932e+07	2.94843e+06	6.0437e+07	8.97097e+06	1.02819e+07	3.74331e+06	4.54247e+07	8.34771e+06	1.16932e+07	2.94843e+06	6.0437e+07	8.97097e+06	1.02819e+07	3.74331e+06	33.77	23.39	52.73	17.06	30.97	18.47	High
P14373	TRIM27	Zinc finger protein RFP OS=Homo sapiens OX=9606 GN=TRIM27 PE=1 SV=1	13	5	10	5	1.514	2.98	6.486	1.353	3.614	3.468	0.165243	0.0208252	7.32982e-06	0.266486	0.00310516	0.000462962	4	3	5	3	5	5	5	3	2.42796e+06	938252	5.0058e+06	482789	3.75331e+06	1.44507e+06	5.06701e+06	940906	2.42796e+06	938252	5.0058e+06	482789	3.75331e+06	1.44507e+06	5.06701e+06	940906	25.25	17.69	34.14	25.13	26.97	12.73	High
P49959	MRE11	Double-strand break repair protein MRE11 OS=Homo sapiens OX=9606 GN=MRE11 PE=1 SV=3	43	25	74	25	0.158	1.957	6.507	0.123	1.569	3.819	0.00617035	0.156022	7.03922e-06	0.000835262	0.194513	0.000115191	26	12	16	6	27	15	19	8	1.5287e+08	7.12297e+06	1.59828e+07	2.39602e+06	1.53345e+08	9.999e+06	1.98249e+07	3.65733e+06	1.5287e+08	7.12297e+06	1.59828e+07	2.39602e+06	1.53345e+08	9.999e+06	1.98249e+07	3.65733e+06	20.07	30.43	14.1	28.82	24.83	47.49	High
Q96KM6	ZNF512B	Zinc finger protein 512B OS=Homo sapiens OX=9606 GN=ZNF512B PE=1 SV=1	17	10	21	10	0.096	0.442	1.504	0.107	0.663	1.636	0.00016467	0.239941	0.689249	0.000179942	0.32928	0.609725	10	5	1	2	9	5	2	3	1.88219e+07	2.47957e+06	341831	308410	1.84062e+07	2.47811e+06	809511	911806	1.88219e+07	2.47957e+06	341831	308410	1.84062e+07	2.47811e+06	809511	911806	0	0	0	1.83	14.23	41	High
O75475	PSIP1	PC4 and SFRS1-interacting protein OS=Homo sapiens OX=9606 GN=PSIP1 PE=1 SV=1	32	17	76	17	0.174	0.129	0.461	0.528	0.5	1.284	0.00783941	0.0763909	0.00926301	0.431063	0.392371	0.878608	18	18	10	14	18	18	16	14	6.15758e+07	9.05407e+07	9.7891e+06	2.57765e+07	7.03102e+07	7.16388e+07	3.54621e+07	2.73611e+07	6.15758e+07	9.05407e+07	9.7891e+06	2.57765e+07	7.03102e+07	7.16388e+07	3.54621e+07	2.73611e+07	47.52	73.94	21.89	34.8	31.64	26.77	High
Q9Y3C1	NOP16	Nucleolar protein 16 OS=Homo sapiens OX=9606 GN=NOP16 PE=1 SV=2	51	10	43	10	0.322	0.235	0.9	0.507	0.382	1.276	0.171515	0.100117	0.418914	0.42759	0.0545468	0.860373	9	12	5	7	11	12	9	9	2.457e+07	3.41012e+07	5.16265e+06	7.51746e+06	3.0939e+07	3.78903e+07	1.41842e+07	1.13818e+07	2.457e+07	3.41012e+07	5.16265e+06	7.51746e+06	3.0939e+07	3.78903e+07	1.41842e+07	1.13818e+07	18.48	31.05	23.24	11.95	45.77	12.74	High
O00401	WASL	Neural Wiskott-Aldrich syndrome protein OS=Homo sapiens OX=9606 GN=WASL PE=1 SV=2	11	2	6	2	0.802	0.836	100	0.457	0.921	100	0.983882	0.887612	1e-17	0.161454	0.797764	1e-17	2	2	1		2	2	1		1.06112e+06	756916	541875		1.21054e+06	588143	409956		1.06112e+06	756916	541875		1.21054e+06	588143	409956		0	0		0	0		High
Q8IXZ2	ZC3H3	Zinc finger CCCH domain-containing protein 3 OS=Homo sapiens OX=9606 GN=ZC3H3 PE=1 SV=3	2	2	4	2	0.249	1.069	1.788	0.469	1.48	100	0.0193802	0.688502	0.302741	0.276885	0.325029	1e-17	2	2	1	2	2	1	2		5.50946e+06	6.019e+06	521141	3.93998e+06	7.55627e+06	558485	4.35599e+06		5.50946e+06	6.019e+06	521141	3.93998e+06	7.55627e+06	558485	4.35599e+06		0	0	0	68.9	0		High
Q96RN5	MED15	Mediator of RNA polymerase II transcription subunit 15 OS=Homo sapiens OX=9606 GN=MED15 PE=1 SV=2	4	3	7	3	1.233	5.334	100	0.756	2.204	100	0.389499	0.00110078	1e-17	0.739501	0.0623196	1e-17	2	1	2		2	2	3		847350	84344.5	975426		1.09926e+06	388295	1.24235e+06		847350	84344.5	975426		1.09926e+06	388295	1.24235e+06		45.99	0		4.62	23.5		High
[truncated: 1,757 more rows]
[truncated: 10 more columns]
