# Supplementary material for: The viral packaging motor potentiates Kaposi’s sarcoma-associated herpesvirus gene expression late in infection
Source: PLoS Pathog. 2023 Apr 17;19(4):e1011163. doi: 10.1371/journal.ppat.1011163 (PMC10138851; doi:10.1371/journal.ppat.1011163)
Supplement: S2 Table — (XLSX) [file ppat.1011163.s002.xlsx]

## Sheet: CRISPR guide sequences
Guide name	Target gene	Guide sequence 5'-3'
AIP 1	AIP	CAAGAGTCTCCGCAACATCG
AIP 2	AIP	GCAACCGGTTGTACCGCGAG
AIP 3	AIP	ACGCTGCACAGTGACGACGA
USP54 1	USP54	AAATCAGTATTCGAAAAGCA
USP54 2	USP54	ACAGCTAGTACATACACACT
USP54 3	USP54	AAGGTTTACCTAAAGCACCA
POLR2A 1	POLR2A	TGGGGGGTGACAATCATGCG
POLR2A 2	POLR2A	CTTCAAGAACTAGTGCGCAG
POLR2A 3	POLR2A	CATGCGGCGGGAACACAACG
BAG2 1	BAG2	TCAACGCTAAAGCCAACGAG
BAG2 2	BAG2	TCCAAAATAGCCAGGACATG
BAG2 3	BAG2	CACCTCATCAATAATCCTTG
AGO2 1	AGO2	AAGGTGGAGATAACGCACTG
AGO2 2	AGO2	CGCCCACACCTACCGTACAC
AGO2 3	AGO2	CGGAACAAGCAGTTCCACAC
PUM1 1	PUM1	CTTAAGGACTTACCGATGTG
PUM1 2	PUM1	GAGCCAACACCGGATAACCT
PUM1 3	PUM1	ATAAAAACTGTGTCCAATGG
ATXN2 1	ATXN2	AAGTTACTCACCGTAGACTG
ATXN2 2	ATXN2	GTATTGGAAATACCCCCAGT
ATXN2 3	ATXN2	AGTAACACGGAGCACAAGAG
MYCBP2 1	MYCBP2	GCTTCAGCCAGATTCATATG
MYCBP2 2	MYCBP2	AGTGAAAGGAACGTACACAA
MYCBP2 3	MYCBP2	AATGTGCTAATAGACACACC
POLR2C 1	POLR2C	GGTGGCCAATTCGATTCGGA
POLR2C 2	POLR2C	ACAATGTCATCACTAATGAG
POLR2C 3	POLR2C	TTCATTGCACCGCACATCGA
CASK 1	CASK	GCTGCTATGACCATTAGCTG
CASK 2	CASK	ACTTCAGACTCACGACGTAG
CASK 3	CASK	TGAGGAAATTCAATGCAAGG
UBAP2L 1	UBAP2L	GCAATAGCAGCGGCAATACG
UBAP2L 2	UBAP2L	AAGTAGCCTGTATACCAGCA
UBAP2L 3	UBAP2L	AGAGACTATAGTCGGCGACG
KIF26B 1	KIF26B	GTCCCTGTCGAGAACCAACG
KIF26B 2	KIF26B	GATCCAGTCTGTGGTCAACG
KIF26B 3	KIF26B	AGAACACGTGTGAGTTGCGG
AHNAK2 1	AHNAK2	CAGAGACACCTCGACATCGG
AHNAK2 2	AHNAK2	ACAGAGACATCTCCACATCG
AHNAK2 3	AHNAK2	TCCTTGAGAGACACAACCGA
MAGED1 1	MAGED1	GTGGAATTGGCCAATCAGCG
MAGED1 2	MAGED1	GAGTCCCGGACAATAATTCG
MAGED1 3	MAGED1	GATGCTTAAGGACTACACAA
POLR2B 1	POLR2B	ACAGACACCAAGGATCATTG
POLR2B 2	POLR2B	TAGGAGAATTTAAACGACGC
POLR2B 3	POLR2B	TGCTATTGGTCAGCGCATTG
NCKAP5L 1	NCKAP5L	CCTGGCACCGAAAAGACCCG
NCKAP5L 2	NCKAP5L	GGAACTCGCGAATCCCCTGT
NCKAP5L 3	NCKAP5L	GCCCGCAGACAGTTGAACCT
RBMS2 1	RBMS2	GCCTCACCTGGTACTCCAGG
RBMS2 2	RBMS2	CGTATCCTTCGAGATACCAG
RBMS2 3	RBMS2	TTGGCCAAGGAATGCAGACA
RBMS1 1	RBMS1	TGGGAAAATAGTCTCCACAA
RBMS1 2	RBMS1	GATTCCAGTGGTACAAGTCG
RBMS1 3	RBMS1	AACATACCAGAAACTCCTGG
XRN1 1	XRN1	TATTCTATAAAGTACAACCC
XRN1 2	XRN1	GCTTGGATTAACAAGTCATG
XRN1 3	XRN1	TTAACCTTTAAGGTCAGCAA
SQSTM1 1	SQSTM1	AGCCATCGCAGATCACATTG
SQSTM1 2	SQSTM1	GATATCGATGTGGAGCACGG
SQSTM1 3	SQSTM1	CCTCACCTGATTCTGCCGTG
PABPC1 1	PABPC1	TGTGGATGAGATGAACGGAA
PABPC1 2	PABPC1	CATACGCGTAGCCCAAGGAG
PABPC1 3	PABPC1	TAATAGGTTATGATGGAGGG
RBPMS 1	RBPMS	TGGCCAAGAACAAACTCGTA
RBPMS 2	RBPMS	GTCCGGACCCTATTTGTCAG
RBPMS 3	RBPMS	ACTACGACTAGAGTTTGCTA
ZYX 1	ZYX	GGACTTGGAACTGAATGGAG
ZYX 2	ZYX	TGGGTGTTAGCCAAAGACAC
ZYX 3	ZYX	GGGAAATGATTCCTCGATCG
HELZ 1	HELZ	CTTCCACGTGATATCCAGAG
HELZ 2	HELZ	TGCCGGAGATAGTACTACCC
HELZ 3	HELZ	AAAGAATAGATCCTCACACT
PABPC4 1	PABPC4	AGCGGCGGGTGATCATATCG
PABPC4 2	PABPC4	CTGTCTTACAGGCTCAGGGA
PABPC4 3	PABPC4	TGTGAGTTACGAAAAACACG
TNRC6A 1	TNRC6A	GGTACTTCACGAGGATACCG
TNRC6A 2	TNRC6A	TATTGGTGATTACAATCGAA
TNRC6A 3	TNRC6A	GAATGGTCAAGAGCAATCAG
LARP4B 1	LARP4B	AATATCTGAATCTACCCCCG
LARP4B 2	LARP4B	GTAAAGAAATGACGTACCAA
LARP4B 3	LARP4B	GAAGGACTTTCTAATAACCC
AHNAK 1	AHNAK	ACCATCGCCCAGAGGGACGA
AHNAK 2	AHNAK	CCCAGCTGCTGAACACCATG
AHNAK 3	AHNAK	CCTGAAGCTGCACCGCAAGG
PLEKHA6 1	PLEKHA6	AAGGACGTACCATCTTATCG
PLEKHA6 2	PLEKHA6	ATAATCATCGGGGTACTGGG
PLEKHA6 3	PLEKHA6	ACATGTCCAATAAAACAGGT
AHR 1	AHR	TTATAACAGACTACTGTCTG
AHR 2	AHR	AGACTCATCTTGTTGCATCA
AHR 3	AHR	CTTACTTCGGATATGGGACT
SEC16A 1	SEC16A	GGTACGATCCTCGCTTCACG
SEC16A 2	SEC16A	ACTGTGAGCCAGAATTACCG
SEC16A 3	SEC16A	CTTATTACCATCAGGCACCA
CSAFE 1	cellular safe targeting	CTCCAGGAGGGTACGAGGA
CSAFE 2	cellular safe targeting	TGTGTTGGCCTAGGGATGA
CSAFE 3	cellular safe targeting	CATCACAGAGGTGACACTG
ORF24 1	ORF24	TATGGTGCACGTTAGTAGCG
ORF24 2	ORF24	CGACAACTACCTACCTGCGG
ORF24 3	ORF24	CGATACGCAGACTACTCCTG
vIRF4 1	vIRF4	TACACCGTCTGTCCCACGAC
vIRF4 2	vIRF4	AACCCGCCACGTAAAGGACG
vIRF4 3	vIRF4	GAATCCCCGTATATGTCCAA
ORF56 1	ORF56	TCAGTACGTAGGACCAACAC
ORF56 2	ORF56	GTCAGTACGTAGGACCAACA
ORF56 3	ORF56	TACATAGACATTCGGTACGT
ORF75 1	ORF75	ACTGACCTGGTACCGTACGA
ORF75 2	ORF75	TACTGACCTGGTACCGTACG
ORF75 3	ORF75	CTGACCTGGTACCGTACGAG
ORF34 1	ORF34	CTACAACCACTATGCTACCG
ORF34 2	ORF34	GGTGACCAGTAGGTACGTCA
ORF34 3	ORF34	CTGGACCTCGGGCATCACGT
ORF31 1	ORF31	GGACACCACCGTAATCGTGC
ORF31 2	ORF31	TCCAAAGTCCGATACGGTAC
ORF31 3	ORF31	GTATCGGACTTTGGATAACC
ORF30 1	ORF30	CGCGACCACTTGCTCCCTAA
ORF30 2	ORF30	GCGACCACTTGCTCCCTAAG
ORF30 3	ORF30	GGGCACGGAGTGCTTTGCGA
ORF29 1	ORF29	CGTCTCCACGGCCGATCAAC
ORF29 2	ORF29	CGATCAACTGGTCGAGTACC
ORF29 3	ORF29	CACGTCAGCAAATCCCGACG
ORF18 1	ORF18	CAATGCCGGGACCTACGACG
ORF18 2	ORF18	GTGTGGAAGCTCGTGTACGA
ORF18 3	ORF18	GTGTGGAAGCTCGTGTACGA
TK 1	TK	GTCAGTCGCTGACAACCGAC
TK 2	TK	GTCACCTACATCGCGTCCAC
TK 3	TK	GGCGTTCTAATGAGGTGCAC
ORF66 1	ORF66	CGTCACCACAACCCATACGT
ORF66 2	ORF66	GCGTCACCACAACCCATACG
ORF66 3	ORF66	ACCCAAGCATGGCGTCGAAC
vSAFE1	viral safe targeting	CTACACGAAGGTTTTTGCGC
vSAFE2	viral safe targeting	GTTCGGGCACTCAAAGACGC
vSAFE3	viral safe targeting	GCCTTCATTAACCAACGACG
