# Supplementary material for: The viral packaging motor potentiates Kaposi’s sarcoma-associated herpesvirus gene expression late in infection
Source: PLoS Pathog. 2023 Apr 17;19(4):e1011163. doi: 10.1371/journal.ppat.1011163 (PMC10138851; doi:10.1371/journal.ppat.1011163)
Supplement: S3 Table — (XLSX) [file ppat.1011163.s003.xlsx]

## Sheet: Primers
Primer	Name	Sequence (5'-3')		Purpose
	ORF18-TurboID_F	TACCGAGCTCGGATCATGCTCGGAAAATACGTGTGTGAG		Cloning
	ORF30-TurboID_F	TACCGAGCTCGGATCATGGGTGAGCCAGTGGATCC		Cloning
	ORF31-TurboID_F	TACCGAGCTCGGATCATGTCACAAAACAGAAAGACTCTGCCT		Cloning
	ORF66-TurboID_F	TACCGAGCTCGGATCATGGCCCTGGATCAGCGC		Cloning
	Linker-Turbo ID_2xStrep_R	CTCCCTCGAGCGGCCGCGACTTTTCGGCAGACCGCAG		Cloning
	TurboID_Linker_3xHA_34_F	TACGCAGGGGCGGCCAAAGACAATACTGTGCCTCTGAAGCT		Cloning
	ORF34-TurboID_R	GCCCTCTAGACTCGATTAGAGTTGGTTGAGTCCATTCTCCTTG		Cloning
	ORF18-TID fwd	GACGGCCAGTGAATTGGAGGCAGTCTGTCGCG		Cloning
	ORF18-TID rev	GTCATCCTCTCGGGCAGAGAGTAGCCC		Cloning
	TID-3xHA fwd	ATTGGTTCTGCGCGACTGGGG		Cloning
	TID-3xHA rev	TGATTACGCCAAGCTCACACCCATCCCCACCC		Cloning
	TID-kan fwd	GCCCGAGAGGATGACGACGATAAGTAGGGA		Cloning
	TID-kan rev	TCGCGCAGAACCAATTAACCAATTCTGATTAGAAAAACTCATCG		Cloning
	ORF18-TID-3xHA fwd	GGAGGCAGTCTGTCGCGAC		Cloning
	ORF18-TID-3xHA rev	CACACCCATCCCCACCCAC		Cloning
	TID NLS fwd	TCCCGTATACACCGGATGTACCCGTATGATG		Cloning
	TID NLS rev	GAGGTGGTCTGGATCTCACACCTTCCTCTTCTTCTTGGGGTCC		Cloning
	Kan rev colony PCR	AACCAATTAACCAATTCTGATTAGAAAAACTCATCGA		Cloning
	pDM002 zeoR fwd	CTAGCCTAGCCCACCATGGCCAAGTTGACCAG		Cloning
	pDM002 zeoR rev	GCCCTCTCCCGATCCGTCCTGCTCCTCGGCCAC		Cloning
	ORF29-IF-pET28b-F	ACTTCCAGGGCCATATGGGTGAGGGTGCGGCGAGC		Cloning
	ORF29-IF-pET28b-R	GCTCGAATTCGGATCCTTACTGCGGGCTAATCGG		Cloning
	pET28b-ORF29B-441-f	GTGGTTGGTGACGCGGCGCTGACCCAGTTC		Cloning
	pET28-TEV-r	ATGGCCCTGGAAGTACAGGTTCTCGCTGCTG		Cloning
	G226A fwd	GCTAAGACATGGATAGTGGTGGCGATCATC		Cloning
	G226A rev	GTGTCTCCTTGGTATTAGGAATACGCTTGC		Cloning
	E321K fwd	AAGGCGAATTTTATTAAAAAGGATGCACTG		Cloning
	E321K rev	GTCTACGTAGAGCAGGTTAAAGGTCTGTCC		Cloning
	D476A fwd	GCACCCGCGTATACGAACAACACGGAGGCG		Cloning
	D476A rev	GATGTAAACAAACAGCTGTTTTCCAAGGCA		Cloning
	ORF57 promoter qPCR fwd	CAGTGTTTTGCCAGCAAGTG		DNA replication qPCR
	ORF57 promoter qPCR REV	GGGCTATTTTGGGAACCT		DNA replication qPCR
	GAPDH promoter qPCR fwd	TACTAGCGGTTTTACGGGCG		DNA replication qPCR
	GAPDH promoter qPCR rev	TCGAACAGGAGGAGCAGAGACCGA		DNA replication qPCR
	K8.1 CDS qPCR fwd	CCGTCGGTGTGTAGGGATAAAG		RT-qPCR
	K8.1 CDS qPCR rev	GTCGTTGTAGTGGTGGCAGAAA		RT-qPCR
	ORF66 CDS qPCR fwd	CCCATGCCACTTCTTCCTTA		RT-qPCR
	ORF66 CDS qPCR rev	CCACGTATGGGCAAAATACC		RT-qPCR
	ORF6 CDS qPCR fwd	GCTTCGACAAAGGAGCAATC		RT-qPCR
	ORF6 CDS qPCR rev	GCTCTGGCTATCCTGACCTG		RT-qPCR
	ORF68 CDS qPCR fwd	CCCTGGCAACTCGGTACAAT		RT-qPCR
	ORF68 CDS qPCR rev	AAGATGGTTGGAGCGACTGG		RT-qPCR
	18s CDS qPCR fwd	GTAACCCGTTGAACCCCATT		RT-qPCR
	18s CDS qPCR rev	CCATCCAATCGGTAGTAGCG		RT-qPCR
	RTqPCR primers

## Sheet: Plasmids
Name	Function
pUC119	vector that gets get with EcoRI/HindIII to infusion clone in the ORF18-TurboID-3xHA (Kan) gblock
pUC119 ORF18-TurboID-3xHA (Kan)	ORF18-TurboID-3xHA (Kan) gblock is amplified out of this plasmid for BAC mutagenesis
pLVX TetOne-zeo	dox inducible lentiviral vector
pLVX-TetOne-zeo_3xHA-TurboID-NLS	transducing dox inducible TID-NLS into WT-iSLKs
											Cas9 enyzme, blasticidin resistant, lentiviral
										pDM002-zeoR	sgRNA delivery plasmid, zeocin resistant, lentiviral
											lentiviral packaging plasmid
											lentiviral packaging plasmid
											lentiviral packaging plasmid
